# Supplementary material for: Evaluating beta-tubulin variants as predictors of benzimidazole resistance across Caenorhabditis nematodes
Source: PLoS Pathog. 2026 Jun 5;22(6):e1014306. doi: 10.1371/journal.ppat.1014306 (PMC13262929; doi:10.1371/journal.ppat.1014306)
Supplement: S1 Table — (TXT) [file ppat.1014306.s028.txt]

strain	isotype	latitude	longitude	substrate	abz_hta_2018_pheno	abz_hta_2018	abz_hta_2024_pheno	abz_hta_2024	abz_hta_norm_pheno	abz_hta_norm_res	abz_hta_2018_res	abz_hta_2024_res	ben-1_high_impact_SNV	tbb-2_high_impact_SNV	tbb-1_high_impact_SNV	mec-7_high_impact_SNV	tbb-4_high_impact_SNV	ben-1_SVs	ben-1_SV_ids	tbb-2_SVs	tbb-2_SV_ids	tbb-1_SVs	tbb-1_SV_ids	mec-7_SVs	mec-7_SV_ids	tbb-4_SVs	tbb-4_SV_ids	ben-1_var	tbb-2_var	tbb-1_var	mec-7_var	tbb-4_var	ben-1_exp	tbb-1_exp	tbb-2_exp	tbb-4_exp	mec-7_exp	low_ben1_exp	tbb-1_clean_call	tbb-2_clean_call	ben-1_clean_call	mec-7_clean_call	tbb-4_clean_call
AB1	AB1	-34.93	138.59	Soil	-14.3818523126207	TRUE	20.5991021842449	TRUE	6.88051557316002	TRUE	TRUE	TRUE	NA	NA	NA	NA	NA	NA	NA	NA	NA	NA	NA	NA	NA	NA	NA	NA | NA	NA | NA	NA | NA	NA | NA	NA | NA	4.002263	8.561788	10.19763	-0.482573404337646	2.306739	FALSE	No variant	No variant	No variant	No variant	No variant
BRC20067	BRC20067	24.072954	121.169736	Rotting_nut/pod/seed/fruit	120.732511607697	TRUE	NA	FALSE	131.209184787567	TRUE	TRUE	NA	frameshift_303	NA	NA	NA	NA	Deletion	DEL00767484	NA	NA	NA	NA	NA	NA	NA	NA	frameshift_303 | Deletion	NA | NA	NA | NA	NA | NA	NA | NA	2.526159	8.308625	10.0533	-0.334331875589193	3.101472	TRUE	No variant	No variant	Deletion	No variant	No variant
BRC20263	BRC20263	-33.86748611	151.2069889	NA	-47.7311380260603	TRUE	-27.3663570822978	TRUE	-33.7768569168311	FALSE	FALSE	FALSE	NA	NA	NA	NA	NA	NA	NA	NA	NA	NA	NA	NA	NA	NA	NA	NA | NA	NA | NA	NA | NA	NA | NA	NA | NA	3.426354	8.279093	10.06498	-0.761414751178902	2.661284	TRUE	No variant	No variant	Low ben-1 expression	No variant	No variant
CB4852	CB4852	NA	NA	NA	-11.4276052568318	TRUE	NA	FALSE	-0.950932076961926	TRUE	TRUE	NA	NA	NA	NA	NA	NA	NA	NA	NA	NA	NA	NA	NA	NA	NA	NA	NA | NA	NA | NA	NA | NA	NA | NA	NA | NA	4.694581	7.891664	9.73542	-1	3.547479	FALSE	No variant	No variant	No variant	No variant	No variant
CB4854	CB4854	34.189	-118.131	Vegetal_litter/mix	NA	FALSE	-26.821771759015	TRUE	-29.7546636641889	FALSE	NA	FALSE	NA	NA	NA	NA	NA	NA	NA	NA	NA	NA	NA	NA	NA	NA	NA	NA | NA	NA | NA	NA | NA	NA | NA	NA | NA	NA	NA	NA	NA	NA	NA	No variant	No variant	No variant	No variant	No variant
CB4856	CB4856	21.33	-157.86	Rotting_nut/pod/seed/fruit	-46.6608766289012	TRUE	-35.6805388382527	TRUE	-37.398817096229	FALSE	FALSE	FALSE	inframe_deletion_440DGDA>440A	NA	NA	NA	NA	NA	NA	NA	NA	NA	NA	NA	NA	NA	NA	inframe_deletion_440DGDA>440A | NA	NA | NA	NA | NA	NA | NA	NA | NA	3.953174	8.052991	9.875485	-0.416819764483079	2.312756	FALSE	No variant	No variant	Inframe_deletion	No variant	No variant
CB4932	CB4932	51.02	-3.1	Fungus	-10.7052451902403	TRUE	NA	FALSE	-0.228572010370426	TRUE	TRUE	NA	NA	NA	NA	NA	NA	NA	NA	NA	NA	NA	NA	NA	NA	NA	NA	NA | NA	NA | NA	NA | NA	NA | NA	NA | NA	NA	NA	NA	NA	NA	NA	No variant	No variant	No variant	No variant	No variant
CX11254	CX11254	34.130138	-118.114835	Soil	NA	FALSE	NA	FALSE	NA	NA	NA	NA	NA	NA	NA	NA	NA	NA	NA	NA	NA	NA	NA	NA	NA	NA	NA	NA | NA	NA | NA	NA | NA	NA | NA	NA | NA	4.992688	8.281742	10.04246	-0.998190358926047	4.110341	FALSE	No variant	No variant	No variant	No variant	No variant
CX11262	CX11262	34.130138	-118.114835	Soil	-34.5531708038862	TRUE	NA	FALSE	-24.0764976240163	FALSE	FALSE	NA	NA	NA	NA	NA	NA	NA	NA	NA	NA	NA	NA	NA	NA	NA	NA	NA | NA	NA | NA	NA | NA	NA | NA	NA | NA	4.427025	8.189016	10.00366	0.315791327121132	3.446533	FALSE	No variant	No variant	No variant	No variant	No variant
CX11264	CX11264	34.130138	-118.114835	Soil	-39.7705566400325	TRUE	-35.9949427914558	TRUE	-34.1108590783962	FALSE	FALSE	FALSE	NA	NA	NA	NA	NA	NA	NA	NA	NA	NA	NA	NA	NA	NA	NA	NA | NA	NA | NA	NA | NA	NA | NA	NA | NA	4.697923	8.139478	9.791141	-0.662661692638594	4.007199	FALSE	No variant	No variant	No variant	No variant	No variant
CX11271	CX11271	34.13712	-118.12532	Soil	145.119797542548	TRUE	178.091484300839	TRUE	165.377531559041	TRUE	TRUE	TRUE	stop_gained_S371*	NA	NA	NA	NA	NA	NA	NA	NA	NA	NA	NA	NA	NA	NA	stop_gained_S371* | NA	NA | NA	NA | NA	NA | NA	NA | NA	2.836152	8.00418	9.449796	0.405314645554883	3.750583	TRUE	No variant	No variant	Start/stop altering	No variant	No variant
CX11276	CX11276	34.20111	-118.21198	Soil	-35.9533791528382	TRUE	-76.6715753712476	TRUE	-52.540586624695	FALSE	FALSE	FALSE	NA	NA	NA	NA	NA	NA	NA	NA	NA	NA	NA	NA	NA	NA	NA	NA | NA	NA | NA	NA | NA	NA | NA	NA | NA	4.005111	7.83117	9.757839	-0.561679135025868	2.426348	FALSE	No variant	No variant	No variant	No variant	No variant
CX11285	CX11285	34.14331	-118.05496	Soil	-3.15882282283879	TRUE	NA	FALSE	7.31785035703108	TRUE	TRUE	NA	NA	NA	NA	NA	NA	NA	NA	NA	NA	NA	NA	NA	NA	NA	NA	NA | NA	NA | NA	NA | NA	NA | NA	NA | NA	4.299901	8.285534	9.681823	-0.307297148002415	3.872813	FALSE	No variant	No variant	No variant	No variant	No variant
CX11292	CX11292	34.13531	-118.30582	Soil	-22.9960992602319	TRUE	-24.0844677392211	TRUE	-19.7683928623785	FALSE	FALSE	FALSE	NA	NA	NA	NA	NA	NA	NA	NA	NA	NA	NA	NA	NA	NA	NA	NA | NA	NA | NA	NA | NA	NA | NA	NA | NA	4.430846	7.906675	9.881501	-0.557419624790688	3.558445	FALSE	No variant	No variant	No variant	No variant	No variant
CX11307	CX11307	34.12946	-118.10987	Soil	-84.5841580923576	TRUE	NA	FALSE	-74.1074849124877	FALSE	FALSE	NA	NA	NA	NA	NA	NA	NA	NA	NA	NA	NA	NA	NA	NA	NA	NA	NA | NA	NA | NA	NA | NA	NA | NA	NA | NA	4.489894	7.403151	9.89645	0.227877256186939	3.513684	FALSE	No variant	No variant	No variant	No variant	No variant
CX11314	CX11314	34.12946	-118.10987	Soil	22.026721472516	TRUE	4.77634710819393	TRUE	17.1734249277029	TRUE	TRUE	TRUE	NA	NA	NA	NA	NA	NA	NA	NA	NA	NA	NA	NA	NA	NA	NA	NA | NA	NA | NA	NA | NA	NA | NA	NA | NA	4.126333	8.054562	10.15676	-0.517881488229862	2.140711	FALSE	No variant	No variant	No variant	No variant	No variant
CX11315	CX11315	34.12946	-118.10987	Soil	-22.7174710411279	TRUE	NA	FALSE	-12.240797861258	TRUE	FALSE	NA	NA	NA	NA	NA	NA	NA	NA	NA	NA	NA	NA	NA	NA	NA	NA	NA | NA	NA | NA	NA | NA	NA | NA	NA | NA	4.277107	8.262826	10.00235	-0.537567680488236	3.379194	FALSE	No variant	No variant	No variant	No variant	No variant
DL200	DL200	9.03	38.74	Soil	-19.4020722845734	TRUE	NA	FALSE	-8.92539910470353	TRUE	TRUE	NA	NA	NA	NA	NA	NA	NA	NA	NA	NA	NA	NA	NA	NA	NA	NA	NA | NA	NA | NA	NA | NA	NA | NA	NA | NA	4.217522	8.211921	9.878892	-1	3.283746	FALSE	No variant	No variant	No variant	No variant	No variant
DL226	DL226	44.5633	-123.2821	Soil	-34.6645978397272	TRUE	-30.9486223338407	TRUE	-29.034719449436	FALSE	FALSE	FALSE	NA	NA	NA	NA	NA	NA	NA	NA	NA	NA	NA	NA	NA	NA	NA	NA | NA	NA | NA	NA | NA	NA | NA	NA | NA	4.504293	7.888527	9.794625	0.283644153873668	3.58614	FALSE	No variant	No variant	No variant	No variant	No variant
DL238	DL238	19.11	-155.81	Vegetal_litter/mix	-33.3263855487293	TRUE	11.744138025472	TRUE	-7.0192331242807	TRUE	FALSE	TRUE	NA	NA	NA	NA	NA	NA	NA	NA	NA	NA	NA	NA	NA	NA	NA	NA | NA	NA | NA	NA | NA	NA | NA	NA | NA	3.572686	8.225446	9.797262	-0.546123198624071	2.506884	TRUE	No variant	No variant	Low ben-1 expression	No variant	No variant
ECA1069	ECA1069	-34.89411879	-56.15794301	Rotting_nut/pod/seed/fruit	NA	FALSE	-65.895790206344	TRUE	-68.828682111518	FALSE	NA	FALSE	NA	NA	NA	NA	NA	NA	NA	NA	NA	NA	NA	NA	NA	NA	NA	NA | NA	NA | NA	NA | NA	NA | NA	NA | NA	NA	NA	NA	NA	NA	NA	No variant	No variant	No variant	No variant	No variant
ECA1074	ECA1074	-34.89623486	-56.15625241	Rotting_nut/pod/seed/fruit	NA	FALSE	-26.1591260487527	TRUE	-29.0920179539267	FALSE	NA	FALSE	NA	NA	NA	NA	NA	NA	NA	NA	NA	NA	NA	NA	NA	NA	NA	NA | NA	NA | NA	NA | NA	NA | NA	NA | NA	NA	NA	NA	NA	NA	NA	No variant	No variant	No variant	No variant	No variant
ECA1185	ECA1185	19.44006389	-155.3020167	Rotting_flower	NA	FALSE	NA	FALSE	NA	NA	NA	NA	NA	NA	NA	NA	NA	NA	NA	NA	NA	NA	NA	NA	NA	NA	NA	NA | NA	NA | NA	NA | NA	NA | NA	NA | NA	NA	NA	NA	NA	NA	NA	No variant	No variant	No variant	No variant	No variant
ECA1186	ECA1186	19.11456944	-155.8201944	Vegetal_litter/mix	NA	FALSE	NA	FALSE	NA	NA	NA	NA	NA	NA	NA	NA	NA	NA	NA	NA	NA	NA	NA	NA	NA	NA	NA	NA | NA	NA | NA	NA | NA	NA | NA	NA | NA	NA	NA	NA	NA	NA	NA	No variant	No variant	No variant	No variant	No variant
ECA1187	ECA1187	19.44189167	-155.3012944	Vegetal_litter/mix	NA	FALSE	NA	FALSE	NA	NA	NA	NA	NA	NA	NA	NA	NA	NA	NA	NA	NA	NA	NA	NA	NA	NA	NA	NA | NA	NA | NA	NA | NA	NA | NA	NA | NA	NA	NA	NA	NA	NA	NA	No variant	No variant	No variant	No variant	No variant
ECA1191	ECA1191	19.44285556	-155.3017222	Vegetal_litter/mix	NA	FALSE	NA	FALSE	NA	NA	NA	NA	NA	NA	NA	NA	NA	NA	NA	NA	NA	NA	NA	NA	NA	NA	NA	NA | NA	NA | NA	NA | NA	NA | NA	NA | NA	NA	NA	NA	NA	NA	NA	No variant	No variant	No variant	No variant	No variant
ECA1192	ECA1192	19.43996944	-155.3050667	Vegetal_litter/mix	NA	FALSE	NA	FALSE	NA	NA	NA	NA	NA	NA	NA	NA	NA	NA	NA	NA	NA	NA	NA	NA	NA	NA	NA	NA | NA	NA | NA	NA | NA	NA | NA	NA | NA	NA	NA	NA	NA	NA	NA	No variant	No variant	No variant	No variant	No variant
ECA1193	ECA1193	19.43996944	-155.3050667	Vegetal_litter/mix	NA	FALSE	NA	FALSE	NA	NA	NA	NA	NA	NA	NA	NA	NA	NA	NA	NA	NA	NA	NA	NA	NA	NA	NA	NA | NA	NA | NA	NA | NA	NA | NA	NA | NA	NA	NA	NA	NA	NA	NA	No variant	No variant	No variant	No variant	No variant
ECA1194	ECA1194	19.43961111	-155.3040139	Vegetal_litter/mix	NA	FALSE	NA	FALSE	NA	NA	NA	NA	NA	NA	NA	NA	NA	NA	NA	NA	NA	NA	NA	NA	NA	NA	NA	NA | NA	NA | NA	NA | NA	NA | NA	NA | NA	NA	NA	NA	NA	NA	NA	No variant	No variant	No variant	No variant	No variant
ECA1195	ECA1195	19.43961111	-155.3040139	Vegetal_litter/mix	NA	FALSE	NA	FALSE	NA	NA	NA	NA	NA	NA	NA	NA	NA	NA	NA	NA	NA	NA	NA	NA	NA	NA	NA	NA | NA	NA | NA	NA | NA	NA | NA	NA | NA	NA	NA	NA	NA	NA	NA	No variant	No variant	No variant	No variant	No variant
ECA1196	ECA1196	19.44285556	-155.3017222	Vegetal_litter/mix	NA	FALSE	NA	FALSE	NA	NA	NA	NA	NA	NA	NA	NA	NA	NA	NA	NA	NA	NA	NA	NA	NA	NA	NA	NA | NA	NA | NA	NA | NA	NA | NA	NA | NA	NA	NA	NA	NA	NA	NA	No variant	No variant	No variant	No variant	No variant
ECA1200	ECA1200	20.03956944	-155.4403861	Vegetal_litter/mix	NA	FALSE	NA	FALSE	NA	NA	NA	NA	NA	NA	NA	NA	NA	NA	NA	NA	NA	NA	NA	NA	NA	NA	NA	NA | NA	NA | NA	NA | NA	NA | NA	NA | NA	NA	NA	NA	NA	NA	NA	No variant	No variant	No variant	No variant	No variant
ECA1202	ECA1202	19.71897222	-155.9490944	Vegetal_litter/mix	NA	FALSE	NA	FALSE	NA	NA	NA	NA	NA	NA	NA	NA	NA	NA	NA	NA	NA	NA	NA	NA	NA	NA	NA	NA | NA	NA | NA	NA | NA	NA | NA	NA | NA	NA	NA	NA	NA	NA	NA	No variant	No variant	No variant	No variant	No variant
ECA1206	ECA1206	19.71897222	-155.9490944	Vegetal_litter/mix	NA	FALSE	NA	FALSE	NA	NA	NA	NA	NA	NA	NA	missense_A9T	NA	NA	NA	NA	NA	NA	NA	NA	NA	NA	NA	NA | NA	NA | NA	NA | NA	missense_A9T | NA	NA | NA	NA	NA	NA	NA	NA	NA	No variant	No variant	No variant	Missense	No variant
ECA1208	ECA1208	19.71895278	-155.9515361	Rotting_flower	NA	FALSE	NA	FALSE	NA	NA	NA	NA	NA	NA	NA	NA	NA	NA	NA	NA	NA	NA	NA	NA	NA	NA	NA	NA | NA	NA | NA	NA | NA	NA | NA	NA | NA	NA	NA	NA	NA	NA	NA	No variant	No variant	No variant	No variant	No variant
ECA1212	ECA1212	19.71876389	-155.9488722	Rotting_flower	NA	FALSE	NA	FALSE	NA	NA	NA	NA	NA	NA	NA	NA	NA	NA	NA	NA	NA	NA	NA	NA	NA	NA	NA	NA | NA	NA | NA	NA | NA	NA | NA	NA | NA	NA	NA	NA	NA	NA	NA	No variant	No variant	No variant	No variant	No variant
ECA1216	ECA1216	19.720575	-155.9476528	Fungus	NA	FALSE	NA	FALSE	NA	NA	NA	NA	NA	NA	NA	NA	NA	NA	NA	NA	NA	NA	NA	NA	NA	NA	NA	NA | NA	NA | NA	NA | NA	NA | NA	NA | NA	NA	NA	NA	NA	NA	NA	No variant	No variant	No variant	No variant	No variant
ECA1223	ECA1223	19.7188	-155.9544833	Rotting_nut/pod/seed/fruit	NA	FALSE	NA	FALSE	NA	NA	NA	NA	NA	NA	NA	NA	NA	NA	NA	NA	NA	NA	NA	NA	NA	NA	NA	NA | NA	NA | NA	NA | NA	NA | NA	NA | NA	NA	NA	NA	NA	NA	NA	No variant	No variant	No variant	No variant	No variant
ECA1225	ECA1225	19.7188	-155.9544833	Rotting_nut/pod/seed/fruit	NA	FALSE	NA	FALSE	NA	NA	NA	NA	NA	NA	NA	missense_A9T	NA	NA	NA	NA	NA	NA	NA	NA	NA	NA	NA	NA | NA	NA | NA	NA | NA	missense_A9T | NA	NA | NA	NA	NA	NA	NA	NA	NA	No variant	No variant	No variant	Missense	No variant
ECA1228	ECA1228	19.72135556	-155.9473333	Rotting_nut/pod/seed/fruit	NA	FALSE	NA	FALSE	NA	NA	NA	NA	NA	NA	NA	NA	NA	NA	NA	NA	NA	NA	NA	NA	NA	NA	NA	NA | NA	NA | NA	NA | NA	NA | NA	NA | NA	NA	NA	NA	NA	NA	NA	No variant	No variant	No variant	No variant	No variant
ECA1229	ECA1229	19.10540278	-155.697525	Vegetal_litter/mix	NA	FALSE	NA	FALSE	NA	NA	NA	NA	NA	NA	NA	NA	NA	NA	NA	NA	NA	NA	NA	NA	NA	NA	NA	NA | NA	NA | NA	NA | NA	NA | NA	NA | NA	NA	NA	NA	NA	NA	NA	No variant	No variant	No variant	No variant	No variant
ECA1232	ECA1232	19.44023611	-155.3014944	Soil	NA	FALSE	NA	FALSE	NA	NA	NA	NA	NA	NA	NA	NA	NA	NA	NA	NA	NA	NA	NA	NA	NA	NA	NA	NA | NA	NA | NA	NA | NA	NA | NA	NA | NA	NA	NA	NA	NA	NA	NA	No variant	No variant	No variant	No variant	No variant
ECA1237	ECA1237	19.44180278	-155.3046194	Rotting_flower	NA	FALSE	NA	FALSE	NA	NA	NA	NA	NA	NA	NA	NA	NA	NA	NA	NA	NA	NA	NA	NA	NA	NA	NA	NA | NA	NA | NA	NA | NA	NA | NA	NA | NA	NA	NA	NA	NA	NA	NA	No variant	No variant	No variant	No variant	No variant
ECA1238	ECA1238	19.438925	-155.3033667	Vegetal_litter/mix	NA	FALSE	NA	FALSE	NA	NA	NA	NA	NA	NA	NA	NA	NA	NA	NA	NA	NA	NA	NA	NA	NA	NA	NA	NA | NA	NA | NA	NA | NA	NA | NA	NA | NA	NA	NA	NA	NA	NA	NA	No variant	No variant	No variant	No variant	No variant
ECA1240	ECA1240	19.44179722	-155.304625	Vegetal_litter/mix	NA	FALSE	NA	FALSE	NA	NA	NA	NA	NA	NA	NA	NA	NA	NA	NA	NA	NA	NA	NA	NA	NA	NA	NA	NA | NA	NA | NA	NA | NA	NA | NA	NA | NA	NA	NA	NA	NA	NA	NA	No variant	No variant	No variant	No variant	No variant
ECA1242	ECA1242	19.43860278	-155.3033389	Vegetal_litter/mix	NA	FALSE	NA	FALSE	NA	NA	NA	NA	NA	NA	NA	NA	NA	NA	NA	NA	NA	NA	NA	NA	NA	NA	NA	NA | NA	NA | NA	NA | NA	NA | NA	NA | NA	NA	NA	NA	NA	NA	NA	No variant	No variant	No variant	No variant	No variant
ECA1243	ECA1243	19.12013889	-155.8196139	Rotting_nut/pod/seed/fruit	NA	FALSE	NA	FALSE	NA	NA	NA	NA	NA	NA	NA	NA	NA	NA	NA	NA	NA	NA	NA	NA	NA	NA	NA	NA | NA	NA | NA	NA | NA	NA | NA	NA | NA	NA	NA	NA	NA	NA	NA	No variant	No variant	No variant	No variant	No variant
ECA1247	ECA1247	19.7205	-155.9477056	Rotting_flower	NA	FALSE	NA	FALSE	NA	NA	NA	NA	NA	NA	NA	NA	NA	NA	NA	NA	NA	NA	NA	NA	NA	NA	NA	NA | NA	NA | NA	NA | NA	NA | NA	NA | NA	NA	NA	NA	NA	NA	NA	No variant	No variant	No variant	No variant	No variant
ECA1251	ECA1251	19.43866111	-155.3034417	Vegetal_litter/mix	NA	FALSE	NA	FALSE	NA	NA	NA	NA	NA	NA	NA	NA	NA	NA	NA	NA	NA	NA	NA	NA	NA	NA	NA	NA | NA	NA | NA	NA | NA	NA | NA	NA | NA	NA	NA	NA	NA	NA	NA	No variant	No variant	No variant	No variant	No variant
ECA1252	ECA1252	19.438925	-155.3033667	Vegetal_litter/mix	NA	FALSE	NA	FALSE	NA	NA	NA	NA	NA	NA	NA	NA	NA	NA	NA	NA	NA	NA	NA	NA	NA	NA	NA	NA | NA	NA | NA	NA | NA	NA | NA	NA | NA	NA	NA	NA	NA	NA	NA	No variant	No variant	No variant	No variant	No variant
ECA1253	ECA1253	19.438925	-155.3033667	Vegetal_litter/mix	NA	FALSE	NA	FALSE	NA	NA	NA	NA	NA	NA	NA	NA	NA	NA	NA	NA	NA	NA	NA	NA	NA	NA	NA	NA | NA	NA | NA	NA | NA	NA | NA	NA | NA	NA	NA	NA	NA	NA	NA	No variant	No variant	No variant	No variant	No variant
ECA1255	ECA1255	20.04141111	-155.4438278	Rotting_nut/pod/seed/fruit	NA	FALSE	NA	FALSE	NA	NA	NA	NA	NA	NA	NA	NA	NA	NA	NA	NA	NA	NA	NA	NA	NA	NA	NA	NA | NA	NA | NA	NA | NA	NA | NA	NA | NA	NA	NA	NA	NA	NA	NA	No variant	No variant	No variant	No variant	No variant
ECA1257	ECA1257	20.04141111	-155.4438278	Rotting_nut/pod/seed/fruit	NA	FALSE	NA	FALSE	NA	NA	NA	NA	NA	NA	NA	NA	NA	NA	NA	NA	NA	NA	NA	NA	NA	NA	NA	NA | NA	NA | NA	NA | NA	NA | NA	NA | NA	NA	NA	NA	NA	NA	NA	No variant	No variant	No variant	No variant	No variant
ECA1260	ECA1260	19.12068611	-155.8196833	Rotting_nut/pod/seed/fruit	NA	FALSE	NA	FALSE	NA	NA	NA	NA	NA	NA	NA	NA	NA	NA	NA	NA	NA	NA	NA	NA	NA	NA	NA	NA | NA	NA | NA	NA | NA	NA | NA	NA | NA	NA	NA	NA	NA	NA	NA	No variant	No variant	No variant	No variant	No variant
ECA1261	ECA1261	19.11523611	-155.8191083	Vegetal_litter/mix	NA	FALSE	NA	FALSE	NA	NA	NA	NA	NA	NA	NA	NA	NA	NA	NA	NA	NA	NA	NA	NA	NA	NA	NA	NA | NA	NA | NA	NA | NA	NA | NA	NA | NA	NA	NA	NA	NA	NA	NA	No variant	No variant	No variant	No variant	No variant
ECA1269	ECA1269	19.12068611	-155.8196833	Rotting_nut/pod/seed/fruit	NA	FALSE	NA	FALSE	NA	NA	NA	NA	NA	NA	NA	NA	NA	NA	NA	NA	NA	NA	NA	NA	NA	NA	NA	NA | NA	NA | NA	NA | NA	NA | NA	NA | NA	NA	NA	NA	NA	NA	NA	No variant	No variant	No variant	No variant	No variant
ECA1271	ECA1271	19.12069167	-155.8196556	Rotting_nut/pod/seed/fruit	NA	FALSE	NA	FALSE	NA	NA	NA	NA	NA	NA	NA	NA	NA	NA	NA	NA	NA	NA	NA	NA	NA	NA	NA	NA | NA	NA | NA	NA | NA	NA | NA	NA | NA	NA	NA	NA	NA	NA	NA	No variant	No variant	No variant	No variant	No variant
ECA1276	ECA1276	20.04086389	-155.4437722	Vegetal_litter/mix	NA	FALSE	NA	FALSE	NA	NA	NA	NA	NA	NA	NA	NA	NA	NA	NA	NA	NA	NA	NA	NA	NA	NA	NA	NA | NA	NA | NA	NA | NA	NA | NA	NA | NA	NA	NA	NA	NA	NA	NA	No variant	No variant	No variant	No variant	No variant
ECA1278	ECA1278	20.04086389	-155.4437722	Vegetal_litter/mix	NA	FALSE	NA	FALSE	NA	NA	NA	NA	NA	NA	NA	NA	NA	NA	NA	NA	NA	NA	NA	NA	NA	NA	NA	NA | NA	NA | NA	NA | NA	NA | NA	NA | NA	NA	NA	NA	NA	NA	NA	No variant	No variant	No variant	No variant	No variant
ECA1281	ECA1281	19.72010278	-155.9486167	Rotting_flower	NA	FALSE	NA	FALSE	NA	NA	NA	NA	NA	NA	NA	NA	NA	NA	NA	NA	NA	NA	NA	NA	NA	NA	NA	NA | NA	NA | NA	NA | NA	NA | NA	NA | NA	NA	NA	NA	NA	NA	NA	No variant	No variant	No variant	No variant	No variant
ECA1283	ECA1283	19.72010278	-155.9486167	Rotting_flower	NA	FALSE	NA	FALSE	NA	NA	NA	NA	NA	NA	NA	NA	NA	NA	NA	NA	NA	NA	NA	NA	NA	NA	NA	NA | NA	NA | NA	NA | NA	NA | NA	NA | NA	NA	NA	NA	NA	NA	NA	No variant	No variant	No variant	No variant	No variant
ECA1284	ECA1284	20.03859444	-155.4399778	Vegetal_litter/mix	NA	FALSE	NA	FALSE	NA	NA	NA	NA	NA	NA	NA	NA	NA	NA	NA	NA	NA	NA	NA	NA	NA	NA	NA	NA | NA	NA | NA	NA | NA	NA | NA	NA | NA	NA	NA	NA	NA	NA	NA	No variant	No variant	No variant	No variant	No variant
ECA1286	ECA1286	19.12063056	-155.8197528	Vegetal_litter/mix	NA	FALSE	NA	FALSE	NA	NA	NA	NA	NA	NA	NA	NA	NA	NA	NA	NA	NA	NA	NA	NA	NA	NA	NA	NA | NA	NA | NA	NA | NA	NA | NA	NA | NA	NA	NA	NA	NA	NA	NA	No variant	No variant	No variant	No variant	No variant
ECA1287	ECA1287	19.12013889	-155.8196139	Rotting_nut/pod/seed/fruit	NA	FALSE	NA	FALSE	NA	NA	NA	NA	NA	NA	NA	NA	NA	NA	NA	NA	NA	NA	NA	NA	NA	NA	NA	NA | NA	NA | NA	NA | NA	NA | NA	NA | NA	NA	NA	NA	NA	NA	NA	No variant	No variant	No variant	No variant	No variant
ECA1288	ECA1288	19.11528889	-155.8191944	Vegetal_litter/mix	NA	FALSE	NA	FALSE	NA	NA	NA	NA	NA	NA	NA	NA	NA	NA	NA	NA	NA	NA	NA	NA	NA	NA	NA	NA | NA	NA | NA	NA | NA	NA | NA	NA | NA	NA	NA	NA	NA	NA	NA	No variant	No variant	No variant	No variant	No variant
ECA1289	ECA1289	19.11941944	-155.8217833	Vegetal_litter/mix	NA	FALSE	NA	FALSE	NA	NA	NA	NA	NA	NA	NA	NA	NA	NA	NA	NA	NA	NA	NA	NA	NA	NA	NA	NA | NA	NA | NA	NA | NA	NA | NA	NA | NA	NA	NA	NA	NA	NA	NA	No variant	No variant	No variant	No variant	No variant
ECA1293	ECA1293	19.72048889	-155.9477194	Vegetal_litter/mix	NA	FALSE	NA	FALSE	NA	NA	NA	NA	NA	NA	NA	NA	NA	NA	NA	NA	NA	NA	NA	NA	NA	NA	NA	NA | NA	NA | NA	NA | NA	NA | NA	NA | NA	NA	NA	NA	NA	NA	NA	No variant	No variant	No variant	No variant	No variant
ECA1298	ECA1298	20.038475	-155.4383306	Vegetal_litter/mix	NA	FALSE	NA	FALSE	NA	NA	NA	NA	NA	NA	NA	NA	NA	NA	NA	NA	NA	NA	NA	NA	NA	NA	NA	NA | NA	NA | NA	NA | NA	NA | NA	NA | NA	NA	NA	NA	NA	NA	NA	No variant	No variant	No variant	No variant	No variant
ECA1316	ECA1316	44.1076944	-123.6716667	Vegetal_litter/mix	NA	FALSE	NA	FALSE	NA	NA	NA	NA	NA	NA	NA	NA	NA	NA	NA	NA	NA	NA	NA	NA	NA	NA	NA	NA | NA	NA | NA	NA | NA	NA | NA	NA | NA	NA	NA	NA	NA	NA	NA	No variant	No variant	No variant	No variant	No variant
ECA1409	ECA1409	22.129361	-159.654455	Rotting_nut/pod/seed/fruit	NA	FALSE	NA	FALSE	NA	NA	NA	NA	NA	NA	NA	NA	NA	NA	NA	NA	NA	NA	NA	NA	NA	NA	NA	NA | NA	NA | NA	NA | NA	NA | NA	NA | NA	NA	NA	NA	NA	NA	NA	No variant	No variant	No variant	No variant	No variant
ECA1413	ECA1413	22.129316	-159.654434	Rotting_nut/pod/seed/fruit	NA	FALSE	NA	FALSE	NA	NA	NA	NA	NA	NA	NA	NA	NA	NA	NA	NA	NA	NA	NA	NA	NA	NA	NA	NA | NA	NA | NA	NA | NA	NA | NA	NA | NA	NA	NA	NA	NA	NA	NA	No variant	No variant	No variant	No variant	No variant
ECA1493	ECA1493	21.311768	-157.76181	Rotting_nut/pod/seed/fruit	NA	FALSE	NA	FALSE	NA	NA	NA	NA	NA	NA	NA	NA	NA	NA	NA	NA	NA	NA	NA	NA	NA	NA	NA	NA | NA	NA | NA	NA | NA	NA | NA	NA | NA	NA	NA	NA	NA	NA	NA	No variant	No variant	No variant	No variant	No variant
ECA1693	ECA1693	20.827135	-156.27604	Vegetal_litter/mix	NA	FALSE	NA	FALSE	NA	NA	NA	NA	NA	NA	NA	NA	NA	NA	NA	NA	NA	NA	NA	NA	NA	NA	NA	NA | NA	NA | NA	NA | NA	NA | NA	NA | NA	NA	NA	NA	NA	NA	NA	No variant	No variant	No variant	No variant	No variant
ECA1713	ECA1713	21.329164	-157.82277	Rotting_flower	NA	FALSE	NA	FALSE	NA	NA	NA	NA	NA	NA	NA	NA	NA	NA	NA	NA	NA	NA	NA	NA	NA	NA	NA	NA | NA	NA | NA	NA | NA	NA | NA	NA | NA	NA	NA	NA	NA	NA	NA	No variant	No variant	No variant	No variant	No variant
ECA1717	ECA1717	22.142139	-159.65287	Vegetal_litter/mix	NA	FALSE	NA	FALSE	NA	NA	NA	NA	NA	NA	NA	NA	NA	NA	NA	NA	NA	NA	NA	NA	NA	NA	NA	NA | NA	NA | NA	NA | NA	NA | NA	NA | NA	NA	NA	NA	NA	NA	NA	No variant	No variant	No variant	No variant	No variant
ECA1725	ECA1725	22.135492	-159.64781	Rotting_nut/pod/seed/fruit	NA	FALSE	NA	FALSE	NA	NA	NA	NA	NA	NA	NA	NA	NA	NA	NA	NA	NA	NA	NA	NA	NA	NA	NA	NA | NA	NA | NA	NA | NA	NA | NA	NA | NA	NA	NA	NA	NA	NA	NA	No variant	No variant	No variant	No variant	No variant
ECA1751	ECA1751	22.146558	-159.66137	Vegetal_litter/mix	NA	FALSE	NA	FALSE	NA	NA	NA	NA	NA	NA	NA	NA	NA	NA	NA	NA	NA	NA	NA	NA	NA	NA	NA	NA | NA	NA | NA	NA | NA	NA | NA	NA | NA	NA	NA	NA	NA	NA	NA	No variant	No variant	No variant	No variant	No variant
ECA1757	ECA1757	20.826934	-156.27721	Rotting_nut/pod/seed/fruit	NA	FALSE	NA	FALSE	NA	NA	NA	NA	NA	NA	NA	NA	NA	NA	NA	NA	NA	NA	NA	NA	NA	NA	NA	NA | NA	NA | NA	NA | NA	NA | NA	NA | NA	NA	NA	NA	NA	NA	NA	No variant	No variant	No variant	No variant	No variant
ECA1761	ECA1761	22.149703	-159.6679	Rotting_nut/pod/seed/fruit	NA	FALSE	NA	FALSE	NA	NA	NA	NA	NA	NA	NA	NA	NA	NA	NA	NA	NA	NA	NA	NA	NA	NA	NA	NA | NA	NA | NA	NA | NA	NA | NA	NA | NA	NA	NA	NA	NA	NA	NA	No variant	No variant	No variant	No variant	No variant
ECA1769	ECA1769	22.143803	-159.65537	Rotting_flower	NA	FALSE	NA	FALSE	NA	NA	NA	NA	NA	NA	NA	NA	NA	NA	NA	NA	NA	NA	NA	NA	NA	NA	NA	NA | NA	NA | NA	NA | NA	NA | NA	NA | NA	NA	NA	NA	NA	NA	NA	No variant	No variant	No variant	No variant	No variant
ECA1793	ECA1793	22.135156	-159.64897	Rotting_nut/pod/seed/fruit	NA	FALSE	NA	FALSE	NA	NA	NA	NA	NA	NA	NA	NA	NA	NA	NA	NA	NA	NA	NA	NA	NA	NA	NA	NA | NA	NA | NA	NA | NA	NA | NA	NA | NA	NA	NA	NA	NA	NA	NA	No variant	No variant	No variant	No variant	No variant
ECA1805	ECA1805	20.82693	-156.27724	Rotting_nut/pod/seed/fruit	NA	FALSE	NA	FALSE	NA	NA	NA	NA	NA	NA	NA	NA	NA	NA	NA	NA	NA	NA	NA	NA	NA	NA	NA	NA | NA	NA | NA	NA | NA	NA | NA	NA | NA	NA	NA	NA	NA	NA	NA	No variant	No variant	No variant	No variant	No variant
ECA1807	ECA1807	19.120128	-155.81958	Rotting_nut/pod/seed/fruit	NA	FALSE	NA	FALSE	NA	NA	NA	NA	NA	NA	NA	NA	NA	NA	NA	NA	NA	NA	NA	NA	NA	NA	NA	NA | NA	NA | NA	NA | NA	NA | NA	NA | NA	NA	NA	NA	NA	NA	NA	No variant	No variant	No variant	No variant	No variant
ECA1815	ECA1815	20.826071	-156.27737	Rotting_nut/pod/seed/fruit	NA	FALSE	NA	FALSE	NA	NA	NA	NA	NA	NA	NA	NA	NA	NA	NA	NA	NA	NA	NA	NA	NA	NA	NA	NA | NA	NA | NA	NA | NA	NA | NA	NA | NA	NA	NA	NA	NA	NA	NA	No variant	No variant	No variant	No variant	No variant
ECA1821	ECA1821	20.669708	-156.33743	Fungus	NA	FALSE	NA	FALSE	NA	NA	NA	NA	NA	NA	NA	NA	NA	NA	NA	NA	NA	NA	NA	NA	NA	NA	NA	NA | NA	NA | NA	NA | NA	NA | NA	NA | NA	NA	NA	NA	NA	NA	NA	No variant	No variant	No variant	No variant	No variant
ECA1825	ECA1825	22.133714	-159.65054	Rotting_nut/pod/seed/fruit	NA	FALSE	NA	FALSE	NA	NA	NA	NA	NA	NA	NA	NA	NA	NA	NA	NA	NA	NA	NA	NA	NA	NA	NA	NA | NA	NA | NA	NA | NA	NA | NA	NA | NA	NA	NA	NA	NA	NA	NA	No variant	No variant	No variant	No variant	No variant
ECA1843	ECA1843	20.729436	-156.31102	Rotting_flower	NA	FALSE	NA	FALSE	NA	NA	NA	NA	NA	NA	NA	NA	NA	NA	NA	NA	NA	NA	NA	NA	NA	NA	NA	NA | NA	NA | NA	NA | NA	NA | NA	NA | NA	NA	NA	NA	NA	NA	NA	No variant	No variant	No variant	No variant	No variant
ECA1851	ECA1851	22.134589	-159.64946	Rotting_nut/pod/seed/fruit	NA	FALSE	NA	FALSE	NA	NA	NA	NA	NA	NA	NA	NA	NA	NA	NA	NA	NA	NA	NA	NA	NA	NA	NA	NA | NA	NA | NA	NA | NA	NA | NA	NA | NA	NA	NA	NA	NA	NA	NA	No variant	No variant	No variant	No variant	No variant
ECA1853	ECA1853	20.826691	-156.27707	Rotting_nut/pod/seed/fruit	NA	FALSE	NA	FALSE	NA	NA	NA	NA	NA	NA	NA	NA	NA	NA	NA	NA	NA	NA	NA	NA	NA	NA	NA	NA | NA	NA | NA	NA | NA	NA | NA	NA | NA	NA	NA	NA	NA	NA	NA	No variant	No variant	No variant	No variant	No variant
ECA1875	ECA1875	20.826612	-156.2769	Rotting_nut/pod/seed/fruit	NA	FALSE	NA	FALSE	NA	NA	NA	NA	NA	NA	NA	NA	NA	NA	NA	NA	NA	NA	NA	NA	NA	NA	NA	NA | NA	NA | NA	NA | NA	NA | NA	NA | NA	NA	NA	NA	NA	NA	NA	No variant	No variant	No variant	No variant	No variant
ECA1885	ECA1885	22.134589	-159.64946	Rotting_nut/pod/seed/fruit	NA	FALSE	NA	FALSE	NA	NA	NA	NA	NA	NA	NA	NA	NA	NA	NA	NA	NA	NA	NA	NA	NA	NA	NA	NA | NA	NA | NA	NA | NA	NA | NA	NA | NA	NA	NA	NA	NA	NA	NA	No variant	No variant	No variant	No variant	No variant
ECA1887	ECA1887	20.837057	-156.28086	Rotting_nut/pod/seed/fruit	NA	FALSE	NA	FALSE	NA	NA	NA	NA	NA	NA	NA	NA	NA	NA	NA	NA	NA	NA	NA	NA	NA	NA	NA	NA | NA	NA | NA	NA | NA	NA | NA	NA | NA	NA	NA	NA	NA	NA	NA	No variant	No variant	No variant	No variant	No variant
ECA1889	ECA1889	20.837057	-156.28086	Rotting_nut/pod/seed/fruit	NA	FALSE	NA	FALSE	NA	NA	NA	NA	NA	NA	NA	NA	NA	NA	NA	NA	NA	NA	NA	NA	NA	NA	NA	NA | NA	NA | NA	NA | NA	NA | NA	NA | NA	NA	NA	NA	NA	NA	NA	No variant	No variant	No variant	No variant	No variant
ECA189	ECA189	19.423889	-155.2225	Soil	-11.4322292633604	TRUE	NA	FALSE	-0.955556083490526	TRUE	TRUE	NA	NA	NA	NA	NA	NA	NA	NA	NA	NA	NA	NA	NA	NA	NA	NA	NA | NA	NA | NA	NA | NA	NA | NA	NA | NA	4.361615	7.990241	9.617474	0.45582169784879	4.210601	FALSE	No variant	No variant	No variant	No variant	No variant
ECA1891	ECA1891	19.120367	-155.81956	Rotting_nut/pod/seed/fruit	NA	FALSE	NA	FALSE	NA	NA	NA	NA	NA	NA	NA	NA	NA	NA	NA	NA	NA	NA	NA	NA	NA	NA	NA	NA | NA	NA | NA	NA | NA	NA | NA	NA | NA	NA	NA	NA	NA	NA	NA	No variant	No variant	No variant	No variant	No variant
ECA1901	ECA1901	20.837038	-156.28091	Rotting_nut/pod/seed/fruit	NA	FALSE	NA	FALSE	NA	NA	NA	NA	NA	NA	NA	NA	NA	NA	NA	NA	NA	NA	NA	NA	NA	NA	NA	NA | NA	NA | NA	NA | NA	NA | NA	NA | NA	NA	NA	NA	NA	NA	NA	No variant	No variant	No variant	No variant	No variant
ECA191	ECA191	19.424167	-155.221944	Rotting_flower	NA	FALSE	NA	FALSE	NA	NA	NA	NA	NA	NA	NA	NA	NA	NA	NA	NA	NA	NA	NA	NA	NA	NA	NA	NA | NA	NA | NA	NA | NA	NA | NA	NA | NA	NA	NA	NA	NA	NA	NA	No variant	No variant	No variant	No variant	No variant
ECA1919	ECA1919	20.826518	-156.27704	Rotting_nut/pod/seed/fruit	NA	FALSE	NA	FALSE	NA	NA	NA	NA	NA	NA	NA	NA	NA	NA	NA	NA	NA	NA	NA	NA	NA	NA	NA	NA | NA	NA | NA	NA | NA	NA | NA	NA | NA	NA	NA	NA	NA	NA	NA	No variant	No variant	No variant	No variant	No variant
ECA1925	ECA1925	22.134164	-159.64984	Rotting_nut/pod/seed/fruit	NA	FALSE	NA	FALSE	NA	NA	NA	NA	NA	NA	NA	NA	NA	NA	NA	NA	NA	NA	NA	NA	NA	NA	NA	NA | NA	NA | NA	NA | NA	NA | NA	NA | NA	NA	NA	NA	NA	NA	NA	No variant	No variant	No variant	No variant	No variant
ECA1937	ECA1937	19.120128	-155.81958	Rotting_nut/pod/seed/fruit	NA	FALSE	NA	FALSE	NA	NA	NA	NA	NA	NA	NA	NA	NA	NA	NA	NA	NA	NA	NA	NA	NA	NA	NA	NA | NA	NA | NA	NA | NA	NA | NA	NA | NA	NA	NA	NA	NA	NA	NA	No variant	No variant	No variant	No variant	No variant
ECA1939	ECA1939	19.120128	-155.81958	Rotting_nut/pod/seed/fruit	NA	FALSE	NA	FALSE	NA	NA	NA	NA	NA	NA	NA	NA	NA	NA	NA	NA	NA	NA	NA	NA	NA	NA	NA	NA | NA	NA | NA	NA | NA	NA | NA	NA | NA	NA	NA	NA	NA	NA	NA	No variant	No variant	No variant	No variant	No variant
ECA1943	ECA1943	19.120128	-155.81958	Rotting_nut/pod/seed/fruit	NA	FALSE	NA	FALSE	NA	NA	NA	NA	NA	NA	NA	NA	NA	NA	NA	NA	NA	NA	NA	NA	NA	NA	NA	NA | NA	NA | NA	NA | NA	NA | NA	NA | NA	NA	NA	NA	NA	NA	NA	No variant	No variant	No variant	No variant	No variant
ECA1969	ECA1969	19.719961	-155.94817	Rotting_flower	NA	FALSE	NA	FALSE	NA	NA	NA	NA	NA	NA	NA	missense_A9T	NA	NA	NA	NA	NA	NA	NA	NA	NA	NA	NA	NA | NA	NA | NA	NA | NA	missense_A9T | NA	NA | NA	NA	NA	NA	NA	NA	NA	No variant	No variant	No variant	Missense	No variant
ECA1977	ECA1977	19.120025	-155.81961	Rotting_nut/pod/seed/fruit	NA	FALSE	NA	FALSE	NA	NA	NA	NA	NA	NA	NA	NA	NA	NA	NA	NA	NA	NA	NA	NA	NA	NA	NA	NA | NA	NA | NA	NA | NA	NA | NA	NA | NA	NA	NA	NA	NA	NA	NA	No variant	No variant	No variant	No variant	No variant
ECA1997	ECA1997	19.720117	-155.94871	Rotting_nut/pod/seed/fruit	NA	FALSE	NA	FALSE	NA	NA	NA	NA	NA	NA	NA	NA	NA	NA	NA	NA	NA	NA	NA	NA	NA	NA	NA	NA | NA	NA | NA	NA | NA	NA | NA	NA | NA	NA	NA	NA	NA	NA	NA	No variant	No variant	No variant	No variant	No variant
ECA2041	ECA2041	20.837056	-156.28088	Rotting_nut/pod/seed/fruit	NA	FALSE	NA	FALSE	NA	NA	NA	NA	NA	NA	NA	NA	NA	NA	NA	NA	NA	NA	NA	NA	NA	NA	NA	NA | NA	NA | NA	NA | NA	NA | NA	NA | NA	NA	NA	NA	NA	NA	NA	No variant	No variant	No variant	No variant	No variant
ECA2043	ECA2043	20.670209	-156.33692	Vegetal_litter/mix	NA	FALSE	NA	FALSE	NA	NA	NA	NA	NA	NA	NA	NA	NA	NA	NA	NA	NA	NA	NA	NA	NA	NA	NA	NA | NA	NA | NA	NA | NA	NA | NA	NA | NA	NA	NA	NA	NA	NA	NA	No variant	No variant	No variant	No variant	No variant
ECA2073	ECA2073	19.718619	-155.94865	Rotting_flower	NA	FALSE	NA	FALSE	NA	NA	NA	NA	NA	NA	NA	NA	NA	NA	NA	NA	NA	NA	NA	NA	NA	NA	NA	NA | NA	NA | NA	NA | NA	NA | NA	NA | NA	NA	NA	NA	NA	NA	NA	No variant	No variant	No variant	No variant	No variant
ECA2081	ECA2081	19.719672	-155.94858	Rotting_nut/pod/seed/fruit	NA	FALSE	NA	FALSE	NA	NA	NA	NA	NA	NA	NA	NA	NA	NA	NA	NA	NA	NA	NA	NA	NA	NA	NA	NA | NA	NA | NA	NA | NA	NA | NA	NA | NA	NA	NA	NA	NA	NA	NA	No variant	No variant	No variant	No variant	No variant
ECA2091	ECA2091	22.146997	-159.66341	Vegetal_litter/mix	NA	FALSE	NA	FALSE	NA	NA	NA	NA	NA	NA	NA	NA	NA	NA	NA	NA	NA	NA	NA	NA	NA	NA	NA	NA | NA	NA | NA	NA | NA	NA | NA	NA | NA	NA	NA	NA	NA	NA	NA	No variant	No variant	No variant	No variant	No variant
ECA2109	ECA2109	22.133228	-159.65126	Vegetal_litter/mix	NA	FALSE	NA	FALSE	NA	NA	NA	NA	NA	NA	NA	NA	NA	NA	NA	NA	NA	NA	NA	NA	NA	NA	NA	NA | NA	NA | NA	NA | NA	NA | NA	NA | NA	NA	NA	NA	NA	NA	NA	No variant	No variant	No variant	No variant	No variant
ECA2111	ECA2111	22.133228	-159.65126	Vegetal_litter/mix	NA	FALSE	NA	FALSE	NA	NA	NA	NA	NA	NA	NA	NA	NA	NA	NA	NA	NA	NA	NA	NA	NA	NA	NA	NA | NA	NA | NA	NA | NA	NA | NA	NA | NA	NA	NA	NA	NA	NA	NA	No variant	No variant	No variant	No variant	No variant
ECA2151	ECA2151	22.135358	-159.64829	Rotting_nut/pod/seed/fruit	NA	FALSE	NA	FALSE	NA	NA	NA	NA	missense_P80S	NA	NA	NA	NA	NA	NA	NA	NA	NA	NA	NA	NA	NA	NA	missense_P80S | NA	NA | NA	NA | NA	NA | NA	NA | NA	NA	NA	NA	NA	NA	NA	No variant	No variant	Missense	No variant	No variant
ECA2155	ECA2155	22.135492	-159.64781	Rotting_nut/pod/seed/fruit	NA	FALSE	NA	FALSE	NA	NA	NA	NA	NA	NA	NA	NA	NA	NA	NA	NA	NA	NA	NA	NA	NA	NA	NA	NA | NA	NA | NA	NA | NA	NA | NA	NA | NA	NA	NA	NA	NA	NA	NA	No variant	No variant	No variant	No variant	No variant
ECA2159	ECA2159	22.135492	-159.64781	Rotting_nut/pod/seed/fruit	NA	FALSE	NA	FALSE	NA	NA	NA	NA	NA	NA	NA	NA	NA	NA	NA	NA	NA	NA	NA	NA	NA	NA	NA	NA | NA	NA | NA	NA | NA	NA | NA	NA | NA	NA	NA	NA	NA	NA	NA	No variant	No variant	No variant	No variant	No variant
ECA2183	ECA2183	22.135483	-159.64808	Rotting_nut/pod/seed/fruit	NA	FALSE	NA	FALSE	NA	NA	NA	NA	NA	NA	NA	NA	NA	NA	NA	NA	NA	NA	NA	NA	NA	NA	NA	NA | NA	NA | NA	NA | NA	NA | NA	NA | NA	NA	NA	NA	NA	NA	NA	No variant	No variant	No variant	No variant	No variant
ECA2187	ECA2187	22.135483	-159.64808	Rotting_nut/pod/seed/fruit	NA	FALSE	NA	FALSE	NA	NA	NA	NA	NA	NA	NA	NA	NA	NA	NA	NA	NA	NA	NA	NA	NA	NA	NA	NA | NA	NA | NA	NA | NA	NA | NA	NA | NA	NA	NA	NA	NA	NA	NA	No variant	No variant	No variant	No variant	No variant
ECA2191	ECA2191	22.147283	-159.66203	Rotting_nut/pod/seed/fruit	NA	FALSE	NA	FALSE	NA	NA	NA	NA	NA	NA	NA	NA	NA	NA	NA	NA	NA	NA	NA	NA	NA	NA	NA	NA | NA	NA | NA	NA | NA	NA | NA	NA | NA	NA	NA	NA	NA	NA	NA	No variant	No variant	No variant	No variant	No variant
ECA2195	ECA2195	22.149092	-159.66649	Vegetal_litter/mix	NA	FALSE	NA	FALSE	NA	NA	NA	NA	NA	NA	NA	NA	NA	NA	NA	NA	NA	NA	NA	NA	NA	NA	NA	NA | NA	NA | NA	NA | NA	NA | NA	NA | NA	NA	NA	NA	NA	NA	NA	No variant	No variant	No variant	No variant	No variant
ECA2199	ECA2199	22.149092	-159.66649	Vegetal_litter/mix	NA	FALSE	NA	FALSE	NA	NA	NA	NA	NA	NA	NA	NA	NA	NA	NA	NA	NA	NA	NA	NA	NA	NA	NA	NA | NA	NA | NA	NA | NA	NA | NA	NA | NA	NA	NA	NA	NA	NA	NA	No variant	No variant	No variant	No variant	No variant
ECA2251	ECA2251	19.72178889	-155.9473389	Rotting_nut/pod/seed/fruit	NA	FALSE	NA	FALSE	NA	NA	NA	NA	NA	NA	NA	NA	NA	NA	NA	NA	NA	NA	NA	NA	NA	NA	NA	NA | NA	NA | NA	NA | NA	NA | NA	NA | NA	NA	NA	NA	NA	NA	NA	No variant	No variant	No variant	No variant	No variant
ECA2281	ECA2281	22.132297	-159.65173	Vegetal_litter/mix	NA	FALSE	NA	FALSE	NA	NA	NA	NA	NA	NA	NA	NA	NA	NA	NA	NA	NA	NA	NA	NA	NA	NA	NA	NA | NA	NA | NA	NA | NA	NA | NA	NA | NA	NA	NA	NA	NA	NA	NA	No variant	No variant	No variant	No variant	No variant
ECA2291	ECA2291	20.813036	-156.26958	Vegetal_litter/mix	NA	FALSE	NA	FALSE	NA	NA	NA	NA	NA	NA	NA	NA	NA	NA	NA	NA	NA	NA	NA	NA	NA	NA	NA	NA | NA	NA | NA	NA | NA	NA | NA	NA | NA	NA	NA	NA	NA	NA	NA	No variant	No variant	No variant	No variant	No variant
ECA2332	ECA2332	20.826718	-156.27902	Rotting_nut/pod/seed/fruit	NA	FALSE	NA	FALSE	NA	NA	NA	NA	NA	NA	NA	NA	NA	NA	NA	NA	NA	NA	NA	NA	NA	NA	NA	NA | NA	NA | NA	NA | NA	NA | NA	NA | NA	NA	NA	NA	NA	NA	NA	No variant	No variant	No variant	No variant	No variant
ECA2334	ECA2334	22.133356	-159.65109	Rotting_nut/pod/seed/fruit	NA	FALSE	NA	FALSE	NA	NA	NA	NA	NA	NA	NA	NA	NA	NA	NA	NA	NA	NA	NA	NA	NA	NA	NA	NA | NA	NA | NA	NA | NA	NA | NA	NA | NA	NA	NA	NA	NA	NA	NA	No variant	No variant	No variant	No variant	No variant
ECA2336	ECA2336	22.134086	-159.65033	Rotting_nut/pod/seed/fruit	NA	FALSE	NA	FALSE	NA	NA	NA	NA	NA	NA	NA	NA	NA	NA	NA	NA	NA	NA	NA	NA	NA	NA	NA	NA | NA	NA | NA	NA | NA	NA | NA	NA | NA	NA	NA	NA	NA	NA	NA	No variant	No variant	No variant	No variant	No variant
ECA2344	ECA2344	20.82662	-156.27684	Rotting_nut/pod/seed/fruit	NA	FALSE	NA	FALSE	NA	NA	NA	NA	NA	NA	NA	NA	NA	NA	NA	NA	NA	NA	NA	NA	NA	NA	NA	NA | NA	NA | NA	NA | NA	NA | NA	NA | NA	NA	NA	NA	NA	NA	NA	No variant	No variant	No variant	No variant	No variant
ECA2350	ECA2350	20.82662	-156.27684	Rotting_nut/pod/seed/fruit	NA	FALSE	NA	FALSE	NA	NA	NA	NA	NA	NA	NA	NA	NA	NA	NA	NA	NA	NA	NA	NA	NA	NA	NA	NA | NA	NA | NA	NA | NA	NA | NA	NA | NA	NA	NA	NA	NA	NA	NA	No variant	No variant	No variant	No variant	No variant
ECA2360	ECA2360	20.727403	-156.30736	Rotting_nut/pod/seed/fruit	NA	FALSE	NA	FALSE	NA	NA	NA	NA	NA	NA	NA	NA	NA	NA	NA	NA	NA	NA	NA	NA	NA	NA	NA	NA | NA	NA | NA	NA | NA	NA | NA	NA | NA	NA	NA	NA	NA	NA	NA	No variant	No variant	No variant	No variant	No variant
ECA2367	ECA2367	20.72333333	-156.3045271	Rotting_flower	NA	FALSE	NA	FALSE	NA	NA	NA	NA	NA	NA	NA	NA	NA	NA	NA	NA	NA	NA	NA	NA	NA	NA	NA	NA | NA	NA | NA	NA | NA	NA | NA	NA | NA	NA	NA	NA	NA	NA	NA	No variant	No variant	No variant	No variant	No variant
ECA2377	ECA2377	19.114519	-155.82031	Vegetal_litter/mix	NA	FALSE	NA	FALSE	NA	NA	NA	NA	NA	NA	NA	NA	NA	NA	NA	NA	NA	NA	NA	NA	NA	NA	NA	NA | NA	NA | NA	NA | NA	NA | NA	NA | NA	NA	NA	NA	NA	NA	NA	No variant	No variant	No variant	No variant	No variant
ECA2417	ECA2417	19.719706	-155.94864	Rotting_nut/pod/seed/fruit	NA	FALSE	NA	FALSE	NA	NA	NA	NA	NA	NA	NA	NA	NA	NA	NA	NA	NA	NA	NA	NA	NA	NA	NA	NA | NA	NA | NA	NA | NA	NA | NA	NA | NA	NA	NA	NA	NA	NA	NA	No variant	No variant	No variant	No variant	No variant
ECA243	CB4851	44.85	0.48	Soil	NA	FALSE	NA	FALSE	NA	NA	NA	NA	NA	NA	NA	NA	NA	NA	NA	NA	NA	NA	NA	NA	NA	NA	NA	NA | NA	NA | NA	NA | NA	NA | NA	NA | NA	NA	NA	NA	NA	NA	NA	No variant	No variant	No variant	No variant	No variant
ECA2437	ECA2437	19.719953	-155.94858	Rotting_nut/pod/seed/fruit	NA	FALSE	NA	FALSE	NA	NA	NA	NA	NA	NA	NA	NA	NA	NA	NA	NA	NA	NA	NA	NA	NA	NA	NA	NA | NA	NA | NA	NA | NA	NA | NA	NA | NA	NA	NA	NA	NA	NA	NA	No variant	No variant	No variant	No variant	No variant
ECA2443	ECA2443	19.720022	-155.9484	Rotting_flower	NA	FALSE	NA	FALSE	NA	NA	NA	NA	NA	NA	NA	NA	NA	NA	NA	NA	NA	NA	NA	NA	NA	NA	NA	NA | NA	NA | NA	NA | NA	NA | NA	NA | NA	NA	NA	NA	NA	NA	NA	No variant	No variant	No variant	No variant	No variant
ECA2452	ECA2452	19.119975	-155.81961	Rotting_nut/pod/seed/fruit	NA	FALSE	NA	FALSE	NA	NA	NA	NA	NA	NA	NA	NA	NA	NA	NA	NA	NA	NA	NA	NA	NA	NA	NA	NA | NA	NA | NA	NA | NA	NA | NA	NA | NA	NA	NA	NA	NA	NA	NA	No variant	No variant	No variant	No variant	No variant
ECA246	CB4853	34.189	-118.131	Vegetal_litter/mix	NA	FALSE	NA	FALSE	NA	NA	NA	NA	NA	NA	NA	NA	NA	NA	NA	NA	NA	NA	NA	NA	NA	NA	NA	NA | NA	NA | NA	NA | NA	NA | NA	NA | NA	NA	NA	NA	NA	NA	NA	No variant	No variant	No variant	No variant	No variant
ECA2467	ECA2467	19.114675	-155.82014	Rotting_nut/pod/seed/fruit	NA	FALSE	NA	FALSE	NA	NA	NA	NA	NA	NA	NA	NA	NA	NA	NA	NA	NA	NA	NA	NA	NA	NA	NA	NA | NA	NA | NA	NA | NA	NA | NA	NA | NA	NA	NA	NA	NA	NA	NA	No variant	No variant	No variant	No variant	No variant
ECA2473	ECA2473	19.721806	-155.94736	Rotting_nut/pod/seed/fruit	NA	FALSE	NA	FALSE	NA	NA	NA	NA	NA	NA	NA	NA	NA	NA	NA	NA	NA	NA	NA	NA	NA	NA	NA	NA | NA	NA | NA	NA | NA	NA | NA	NA | NA	NA	NA	NA	NA	NA	NA	No variant	No variant	No variant	No variant	No variant
ECA2475	ECA2475	20.041372	-155.44355	Rotting_nut/pod/seed/fruit	NA	FALSE	NA	FALSE	NA	NA	NA	NA	NA	NA	NA	NA	NA	NA	NA	NA	NA	NA	NA	NA	NA	NA	NA	NA | NA	NA | NA	NA | NA	NA | NA	NA | NA	NA	NA	NA	NA	NA	NA	No variant	No variant	No variant	No variant	No variant
ECA248	CB4855	37.44	-122.14	Compost	NA	FALSE	-20.8864222934504	TRUE	-23.8193141986244	FALSE	NA	FALSE	NA	NA	NA	NA	NA	NA	NA	NA	NA	NA	NA	NA	NA	NA	NA	NA | NA	NA | NA	NA | NA	NA | NA	NA | NA	4.220238	8.207369	10.17204	-0.711520083776805	2.569969	FALSE	No variant	No variant	No variant	No variant	No variant
ECA2481	ECA2481	19.120458	-155.81953	Rotting_nut/pod/seed/fruit	NA	FALSE	NA	FALSE	NA	NA	NA	NA	NA	NA	NA	NA	NA	NA	NA	NA	NA	NA	NA	NA	NA	NA	NA	NA | NA	NA | NA	NA | NA	NA | NA	NA | NA	NA	NA	NA	NA	NA	NA	No variant	No variant	No variant	No variant	No variant
ECA2482	ECA2482	19.721806	-155.94736	Rotting_nut/pod/seed/fruit	NA	FALSE	NA	FALSE	NA	NA	NA	NA	NA	NA	NA	NA	NA	NA	NA	NA	NA	NA	NA	NA	NA	NA	NA	NA | NA	NA | NA	NA | NA	NA | NA	NA | NA	NA	NA	NA	NA	NA	NA	No variant	No variant	No variant	No variant	No variant
ECA2489	ECA2489	19.721789	-155.94734	Rotting_nut/pod/seed/fruit	NA	FALSE	NA	FALSE	NA	NA	NA	NA	NA	NA	NA	NA	NA	NA	NA	NA	NA	NA	NA	NA	NA	NA	NA	NA | NA	NA | NA	NA | NA	NA | NA	NA | NA	NA	NA	NA	NA	NA	NA	No variant	No variant	No variant	No variant	No variant
ECA250	CB4857	34.096	-117.719	Fungus	-16.6766516916379	TRUE	-34.8475769406998	TRUE	-21.9902236788209	FALSE	TRUE	FALSE	NA	NA	NA	NA	NA	NA	NA	NA	NA	NA	NA	NA	NA	NA	NA	NA | NA	NA | NA	NA | NA	NA | NA	NA | NA	4.513648	8.103051	9.805921	0.186388079570216	3.473442	FALSE	No variant	No variant	No variant	No variant	No variant
ECA251	CB4858	34.1	-118.1	Rotting_flower	-36.2252296031573	TRUE	NA	FALSE	-25.7485564232874	FALSE	FALSE	NA	NA	NA	NA	NA	NA	NA	NA	NA	NA	NA	NA	NA	NA	NA	NA	NA | NA	NA | NA	NA | NA	NA | NA	NA | NA	4.160883	8.006717	9.898177	-0.0120165410761759	2.869381	FALSE	No variant	No variant	No variant	No variant	No variant
ECA2522	ECA2522	34.0651806	-118.4414881	Rotting_nut/pod/seed/fruit	NA	FALSE	NA	FALSE	NA	NA	NA	NA	NA	NA	NA	NA	NA	NA	NA	NA	NA	NA	NA	NA	NA	NA	NA	NA | NA	NA | NA	NA | NA	NA | NA	NA | NA	NA	NA	NA	NA	NA	NA	No variant	No variant	No variant	No variant	No variant
ECA2523	ECA2523	34.0651117	-118.4415998	Rotting_nut/pod/seed/fruit	NA	FALSE	NA	FALSE	NA	NA	NA	NA	NA	NA	NA	NA	NA	NA	NA	NA	NA	NA	NA	NA	NA	NA	NA	NA | NA	NA | NA	NA | NA	NA | NA	NA | NA	NA	NA	NA	NA	NA	NA	No variant	No variant	No variant	No variant	No variant
ECA2527	ECA2527	34.0651806	-118.4414881	Rotting_nut/pod/seed/fruit	NA	FALSE	NA	FALSE	NA	NA	NA	NA	NA	NA	NA	NA	NA	NA	NA	NA	NA	NA	NA	NA	NA	NA	NA	NA | NA	NA | NA	NA | NA	NA | NA	NA | NA	NA	NA	NA	NA	NA	NA	No variant	No variant	No variant	No variant	No variant
ECA2529	ECA2529	34.065216	-118.4414922	Rotting_nut/pod/seed/fruit	NA	FALSE	NA	FALSE	NA	NA	NA	NA	NA	NA	NA	NA	NA	NA	NA	NA	NA	NA	NA	NA	NA	NA	NA	NA | NA	NA | NA	NA | NA	NA | NA	NA | NA	NA	NA	NA	NA	NA	NA	No variant	No variant	No variant	No variant	No variant
ECA2533	ECA2533	34.065186	-118.4416029	Rotting_flower	NA	FALSE	NA	FALSE	NA	NA	NA	NA	NA	NA	NA	NA	NA	NA	NA	NA	NA	NA	NA	NA	NA	NA	NA	NA | NA	NA | NA	NA | NA	NA | NA	NA | NA	NA	NA	NA	NA	NA	NA	No variant	No variant	No variant	No variant	No variant
ECA2536	ECA2536	34.0651806	-118.4414881	Rotting_nut/pod/seed/fruit	NA	FALSE	NA	FALSE	NA	NA	NA	NA	NA	NA	NA	NA	NA	NA	NA	NA	NA	NA	NA	NA	NA	NA	NA	NA | NA	NA | NA	NA | NA	NA | NA	NA | NA	NA	NA	NA	NA	NA	NA	No variant	No variant	No variant	No variant	No variant
ECA2546	ECA2546	-38.15055556	144.3788889	Rotting_nut/pod/seed/fruit	NA	FALSE	-34.3210472256158	TRUE	-37.2539391307898	FALSE	NA	FALSE	NA	NA	NA	NA	NA	NA	NA	NA	NA	NA	NA	NA	NA	NA	NA	NA | NA	NA | NA	NA | NA	NA | NA	NA | NA	NA	NA	NA	NA	NA	NA	No variant	No variant	No variant	No variant	No variant
ECA2549	ECA2549	-37.8699364	144.9838814	Rotting_nut/pod/seed/fruit	NA	FALSE	-26.0735628533932	TRUE	-29.0064547585672	FALSE	NA	FALSE	NA	NA	NA	NA	NA	Inversion	INV00767471, INV00767512	NA	NA	NA	NA	NA	NA	NA	NA	NA | Inversion	NA | NA	NA | NA	NA | NA	NA | NA	NA	NA	NA	NA	NA	NA	No variant	No variant	Inversion	No variant	No variant
ECA2551	ECA2551	-37.8699364	144.9838814	Rotting_nut/pod/seed/fruit	NA	FALSE	-5.96927643378048	TRUE	-8.90216833895449	TRUE	NA	TRUE	NA	NA	NA	NA	NA	NA	NA	NA	NA	NA	NA	NA	NA	NA	NA	NA | NA	NA | NA	NA | NA	NA | NA	NA | NA	NA	NA	NA	NA	NA	NA	No variant	No variant	No variant	No variant	No variant
ECA2554	ECA2554	-37.8700328	144.983856	Rotting_nut/pod/seed/fruit	NA	FALSE	-24.2047934087277	TRUE	-27.1376853139017	FALSE	NA	FALSE	NA	NA	NA	NA	NA	NA	NA	NA	NA	NA	NA	NA	NA	NA	NA	NA | NA	NA | NA	NA | NA	NA | NA	NA | NA	NA	NA	NA	NA	NA	NA	No variant	No variant	No variant	No variant	No variant
ECA2555	ECA2555	-37.8700328	144.983856	Rotting_nut/pod/seed/fruit	NA	FALSE	8.74352893070132	TRUE	5.81063702552732	TRUE	NA	TRUE	NA	NA	NA	NA	NA	NA	NA	NA	NA	NA	NA	NA	NA	NA	NA	NA | NA	NA | NA	NA | NA	NA | NA	NA | NA	NA	NA	NA	NA	NA	NA	No variant	No variant	No variant	No variant	No variant
ECA2559	ECA2559	-37.87	144.9836111	Rotting_nut/pod/seed/fruit	NA	FALSE	-34.1395190532244	TRUE	-37.0724109583984	FALSE	NA	FALSE	NA	NA	NA	NA	NA	NA	NA	NA	NA	NA	NA	NA	NA	NA	NA	NA | NA	NA | NA	NA | NA	NA | NA	NA | NA	NA	NA	NA	NA	NA	NA	No variant	No variant	No variant	No variant	No variant
ECA2560	ECA2560	-37.82444444	145.4433333	Rotting_nut/pod/seed/fruit	NA	FALSE	NA	FALSE	NA	NA	NA	NA	NA	NA	NA	NA	NA	NA	NA	NA	NA	NA	NA	NA	NA	NA	NA	NA | NA	NA | NA	NA | NA	NA | NA	NA | NA	NA	NA	NA	NA	NA	NA	No variant	No variant	No variant	No variant	No variant
ECA2561	ECA2561	-37.8269983	144.9798563	Rotting_flower	NA	FALSE	-36.954083809583	TRUE	-39.886975714757	FALSE	NA	FALSE	NA	NA	NA	NA	NA	NA	NA	NA	NA	NA	NA	NA	NA	NA	NA	NA | NA	NA | NA	NA | NA	NA | NA	NA | NA	NA	NA	NA	NA	NA	NA	No variant	No variant	No variant	No variant	No variant
ECA2565	ECA2565	-37.82472222	145.4427778	Rotting_nut/pod/seed/fruit	NA	FALSE	NA	FALSE	NA	NA	NA	NA	NA	NA	NA	NA	NA	NA	NA	NA	NA	NA	NA	NA	NA	NA	NA	NA | NA	NA | NA	NA | NA	NA | NA	NA | NA	NA	NA	NA	NA	NA	NA	No variant	No variant	No variant	No variant	No variant
ECA2568	ECA2568	-37.8223452	144.9736522	Vegetal_litter/mix	NA	FALSE	NA	FALSE	NA	NA	NA	NA	NA	NA	NA	NA	NA	NA	NA	NA	NA	NA	NA	NA	NA	NA	NA	NA | NA	NA | NA	NA | NA	NA | NA	NA | NA	NA	NA	NA	NA	NA	NA	No variant	No variant	No variant	No variant	No variant
ECA2581	ECA2581	-37.8253099	144.9768299	Vegetal_litter/mix	NA	FALSE	NA	FALSE	NA	NA	NA	NA	NA	NA	NA	NA	NA	NA	NA	NA	NA	NA	NA	NA	NA	NA	NA	NA | NA	NA | NA	NA | NA	NA | NA	NA | NA	NA	NA	NA	NA	NA	NA	No variant	No variant	No variant	No variant	No variant
ECA2583	ECA2583	-38.15	144.3788889	Rotting_flower	NA	FALSE	-35.8401365445985	TRUE	-38.7730284497725	FALSE	NA	FALSE	NA	NA	NA	NA	NA	NA	NA	NA	NA	NA	NA	NA	NA	NA	NA	NA | NA	NA | NA	NA | NA	NA | NA	NA | NA	NA	NA	NA	NA	NA	NA	No variant	No variant	No variant	No variant	No variant
ECA2584	ECA2584	-38.15	144.3788889	Rotting_flower	NA	FALSE	NA	FALSE	NA	NA	NA	NA	NA	NA	NA	NA	NA	NA	NA	NA	NA	NA	NA	NA	NA	NA	NA	NA | NA	NA | NA	NA | NA	NA | NA	NA | NA	NA	NA	NA	NA	NA	NA	No variant	No variant	No variant	No variant	No variant
ECA259	PB306	NA	NA	Arthropod	-19.3817278168874	TRUE	-27.8373173545844	TRUE	-19.8376319483879	FALSE	TRUE	FALSE	NA	NA	NA	NA	NA	NA	NA	NA	NA	NA	NA	NA	NA	NA	NA	NA | NA	NA | NA	NA | NA	NA | NA	NA | NA	4.080399	8.20947	10.30358	-0.412981095558223	2.657949	FALSE	No variant	No variant	No variant	No variant	No variant
ECA2594	ECA2594	-37.83305556	144.9797222	Rotting_nut/pod/seed/fruit	NA	FALSE	NA	FALSE	NA	NA	NA	NA	NA	NA	NA	NA	NA	NA	NA	NA	NA	NA	NA	NA	NA	NA	NA	NA | NA	NA | NA	NA | NA	NA | NA	NA | NA	NA	NA	NA	NA	NA	NA	No variant	No variant	No variant	No variant	No variant
ECA2595	ECA2595	-37.83277778	144.9797222	Rotting_flower	NA	FALSE	-41.5934338177997	TRUE	-44.5263257229737	FALSE	NA	FALSE	NA	NA	NA	NA	NA	NA	NA	NA	NA	NA	NA	NA	NA	NA	NA	NA | NA	NA | NA	NA | NA	NA | NA	NA | NA	NA	NA	NA	NA	NA	NA	No variant	No variant	No variant	No variant	No variant
ECA2601	ECA2601	-37.8223566	144.9736758	Vegetal_litter/mix	NA	FALSE	-16.692429434408	TRUE	-19.625321339582	FALSE	NA	FALSE	NA	NA	NA	NA	NA	NA	NA	NA	NA	NA	NA	NA	NA	NA	NA	NA | NA	NA | NA	NA | NA	NA | NA	NA | NA	NA	NA	NA	NA	NA	NA	No variant	No variant	No variant	No variant	No variant
ECA2602	ECA2602	-37.82222222	144.9736111	Rotting_nut/pod/seed/fruit	NA	FALSE	-22.1517675707902	TRUE	-25.0846594759642	FALSE	NA	FALSE	NA	NA	NA	NA	NA	NA	NA	NA	NA	NA	NA	NA	NA	NA	NA	NA | NA	NA | NA	NA | NA	NA | NA	NA | NA	NA	NA	NA	NA	NA	NA	No variant	No variant	No variant	No variant	No variant
ECA2603	ECA2603	-37.82222222	144.9736111	Rotting_nut/pod/seed/fruit	NA	FALSE	-11.6582857026278	TRUE	-14.5911776078018	TRUE	NA	FALSE	NA	NA	NA	NA	NA	NA	NA	NA	NA	NA	NA	NA	NA	NA	NA	NA | NA	NA | NA	NA | NA	NA | NA	NA | NA	NA	NA	NA	NA	NA	NA	No variant	No variant	No variant	No variant	No variant
ECA2607	ECA2607	-37.825658	144.9770918	Rotting_flower	NA	FALSE	NA	FALSE	NA	NA	NA	NA	NA	NA	NA	NA	NA	NA	NA	NA	NA	NA	NA	NA	NA	NA	NA	NA | NA	NA | NA	NA | NA	NA | NA	NA | NA	NA	NA	NA	NA	NA	NA	No variant	No variant	No variant	No variant	No variant
ECA2609	ECA2609	-38.15	144.3791667	Rotting_flower	NA	FALSE	NA	FALSE	NA	NA	NA	NA	NA	NA	NA	NA	NA	NA	NA	NA	NA	NA	NA	NA	NA	NA	NA	NA | NA	NA | NA	NA | NA	NA | NA	NA | NA	NA	NA	NA	NA	NA	NA	No variant	No variant	No variant	No variant	No variant
ECA2612	ECA2612	-37.8274278	144.980163	Rotting_nut/pod/seed/fruit	NA	FALSE	NA	FALSE	NA	NA	NA	NA	NA	NA	NA	NA	NA	NA	NA	NA	NA	NA	NA	NA	NA	NA	NA	NA | NA	NA | NA	NA | NA	NA | NA	NA | NA	NA	NA	NA	NA	NA	NA	No variant	No variant	No variant	No variant	No variant
ECA2615	ECA2615	-37.82444444	145.4433333	Rotting_nut/pod/seed/fruit	NA	FALSE	-72.934844352943	TRUE	-75.867736258117	FALSE	NA	FALSE	NA	NA	NA	NA	NA	NA	NA	NA	NA	NA	NA	NA	NA	NA	NA	NA | NA	NA | NA	NA | NA	NA | NA	NA | NA	NA	NA	NA	NA	NA	NA	No variant	No variant	No variant	No variant	No variant
ECA2641	ECA2641	-26.87296944	151.5799778	Rotting_nut/pod/seed/fruit	NA	FALSE	NA	FALSE	NA	NA	NA	NA	NA	NA	NA	NA	NA	NA	NA	NA	NA	NA	NA	NA	NA	NA	NA	NA | NA	NA | NA	NA | NA	NA | NA	NA | NA	NA	NA	NA	NA	NA	NA	No variant	No variant	No variant	No variant	No variant
ECA2648	ECA2648	-37.8701549	144.9824148	Rotting_nut/pod/seed/fruit	NA	FALSE	NA	FALSE	NA	NA	NA	NA	NA	NA	NA	NA	NA	NA	NA	NA	NA	NA	NA	NA	NA	NA	NA	NA | NA	NA | NA	NA | NA	NA | NA	NA | NA	NA	NA	NA	NA	NA	NA	No variant	No variant	No variant	No variant	No variant
ECA2656	ECA2656	-37.825658	144.9770918	Rotting_flower	NA	FALSE	-24.9694823115624	TRUE	-27.9023742167364	FALSE	NA	FALSE	NA	NA	NA	NA	NA	NA	NA	NA	NA	NA	NA	NA	NA	NA	NA	NA | NA	NA | NA	NA | NA	NA | NA	NA | NA	NA	NA	NA	NA	NA	NA	No variant	No variant	No variant	No variant	No variant
ECA2659	ECA2659	-37.8274278	144.980163	Rotting_nut/pod/seed/fruit	NA	FALSE	-48.7313369222182	TRUE	-51.6642288273923	FALSE	NA	FALSE	NA	NA	NA	NA	NA	NA	NA	NA	NA	NA	NA	NA	NA	NA	NA	NA | NA	NA | NA	NA | NA	NA | NA	NA | NA	NA	NA	NA	NA	NA	NA	No variant	No variant	No variant	No variant	No variant
ECA2660	ECA2660	-37.8274278	144.980163	Rotting_nut/pod/seed/fruit	NA	FALSE	-37.3028832030344	TRUE	-40.2357751082084	FALSE	NA	FALSE	NA	NA	NA	NA	NA	NA	NA	NA	NA	NA	NA	NA	NA	NA	NA	NA | NA	NA | NA	NA | NA	NA | NA	NA | NA	NA	NA	NA	NA	NA	NA	No variant	No variant	No variant	No variant	No variant
ECA2672	ECA2672	-37.8701549	144.9824148	Rotting_nut/pod/seed/fruit	NA	FALSE	-48.3046402273372	TRUE	-51.2375321325112	FALSE	NA	FALSE	NA	NA	NA	NA	NA	NA	NA	NA	NA	NA	NA	NA	NA	NA	NA	NA | NA	NA | NA	NA | NA	NA | NA	NA | NA	NA	NA	NA	NA	NA	NA	No variant	No variant	No variant	No variant	No variant
ECA2676	ECA2676	-37.8223452	144.9736522	Vegetal_litter/mix	NA	FALSE	NA	FALSE	NA	NA	NA	NA	NA	NA	NA	NA	NA	NA	NA	NA	NA	NA	NA	NA	NA	NA	NA	NA | NA	NA | NA	NA | NA	NA | NA	NA | NA	NA	NA	NA	NA	NA	NA	No variant	No variant	No variant	No variant	No variant
ECA347	ECA347	19.438889	-155.303611	Vegetal_litter/mix	NA	FALSE	NA	FALSE	NA	NA	NA	NA	NA	NA	NA	NA	NA	NA	NA	NA	NA	NA	NA	NA	NA	NA	NA	NA | NA	NA | NA	NA | NA	NA | NA	NA | NA	NA	NA	NA	NA	NA	NA	No variant	No variant	No variant	No variant	No variant
ECA348	ECA348	37.775334	-122.253889	Rotting_nut/pod/seed/fruit	141.36962285351	TRUE	NA	FALSE	151.84629603338	TRUE	TRUE	NA	frameshift_299	NA	NA	NA	NA	NA	NA	NA	NA	NA	NA	NA	NA	NA	NA	frameshift_299 | NA	NA | NA	NA | NA	NA | NA	NA | NA	2.789499	7.865497	10.41539	-0.638511076311624	4.073767	TRUE	No variant	No variant	Frameshift	No variant	No variant
ECA349	ECA349	32.765758	-117.236741	Rotting_nut/pod/seed/fruit	-7.91560990486358	TRUE	NA	FALSE	2.56106327500629	TRUE	TRUE	NA	NA	NA	NA	NA	NA	NA	NA	NA	NA	NA	NA	NA	NA	NA	NA	NA | NA	NA | NA	NA | NA	NA | NA	NA | NA	4.68014	8.253988	9.714979	-0.597142937380171	3.831804	FALSE	No variant	No variant	No variant	No variant	No variant
ECA36	ECA36	-36.893333	174.745529	Vegetal_litter/mix	-25.9831013107526	TRUE	-50.7038841052222	TRUE	-34.5716020706395	FALSE	FALSE	FALSE	NA	NA	NA	NA	NA	NA	NA	NA	NA	NA	NA	NA	NA	NA	NA	NA | NA	NA | NA	NA | NA	NA | NA	NA | NA	NA	NA	NA	NA	NA	NA	No variant	No variant	No variant	No variant	No variant
ECA363	ECA363	20.723611	-156.304444	Vegetal_litter/mix	NA	FALSE	NA	FALSE	NA	NA	NA	NA	NA	NA	NA	NA	NA	NA	NA	NA	NA	NA	NA	NA	NA	NA	NA	NA | NA	NA | NA	NA | NA	NA | NA	NA | NA	4.718922	7.95115	9.808224	-0.434534276124481	3.829075	FALSE	No variant	No variant	No variant	No variant	No variant
ECA369	ECA369	21.175556	-157.006389	Vegetal_litter/mix	NA	FALSE	NA	FALSE	NA	NA	NA	NA	NA	NA	NA	NA	NA	NA	NA	NA	NA	NA	NA	NA	NA	NA	NA	NA | NA	NA | NA	NA | NA	NA | NA	NA | NA	NA	NA	NA	NA	NA	NA	No variant	No variant	No variant	No variant	No variant
ECA372	ECA372	22.121667	-159.664444	Vegetal_litter/mix	-90.995167426899	TRUE	NA	FALSE	-80.5184942470291	FALSE	FALSE	NA	NA	NA	NA	NA	NA	NA	NA	NA	NA	NA	NA	NA	NA	NA	NA	NA | NA	NA | NA	NA | NA	NA | NA	NA | NA	3.953424	7.684344	10.05159	-0.544872324880142	3.111025	FALSE	No variant	No variant	No variant	No variant	No variant
ECA396	ECA396	19.449831	-155.235493	Rotting_nut/pod/seed/fruit	-63.439625449294	TRUE	-42.9831974606129	TRUE	-49.4395208176055	FALSE	FALSE	FALSE	NA	NA	NA	NA	NA	NA	NA	NA	NA	NA	NA	NA	NA	NA	NA	NA | NA	NA | NA	NA | NA	NA | NA	NA | NA	NA	NA	NA	NA	NA	NA	No variant	No variant	No variant	No variant	No variant
ECA592	ECA592	34.417128	-119.640915	Rotting_nut/pod/seed/fruit	NA	FALSE	NA	FALSE	NA	NA	NA	NA	NA	NA	NA	NA	NA	NA	NA	NA	NA	NA	NA	NA	NA	NA	NA	NA | NA	NA | NA	NA | NA	NA | NA	NA | NA	3.801109	8.34116	10.15431	-0.0661588721186015	2.856356	FALSE	No variant	No variant	No variant	No variant	No variant
ECA593	ECA593	34.418632	-119.642159	Rotting_flower	NA	FALSE	NA	FALSE	NA	NA	NA	NA	NA	NA	NA	NA	missense_Q8H	NA	NA	NA	NA	NA	NA	NA	NA	NA	NA	NA | NA	NA | NA	NA | NA	NA | NA	missense_Q8H | NA	NA	NA	NA	NA	NA	NA	No variant	No variant	No variant	No variant	Missense
ECA594	ECA594	34.417532	-119.640673	Rotting_nut/pod/seed/fruit	NA	FALSE	-32.0608534003097	TRUE	-34.9937453054837	FALSE	NA	FALSE	NA	NA	NA	NA	NA	NA	NA	NA	NA	NA	NA	NA	NA	NA	NA	NA | NA	NA | NA	NA | NA	NA | NA	NA | NA	3.7229	8.365374	10.12898	-0.171328043012812	2.177425	TRUE	No variant	No variant	Low ben-1 expression	No variant	No variant
ECA640	ECA640	34.065378	-118.441156	Rotting_nut/pod/seed/fruit	NA	FALSE	-82.7502294353524	TRUE	-85.6831213405264	FALSE	NA	FALSE	NA	NA	NA	NA	NA	NA	NA	NA	NA	NA	NA	NA	NA	NA	NA	NA | NA	NA | NA	NA | NA	NA | NA	NA | NA	NA	NA	NA	NA	NA	NA	No variant	No variant	No variant	No variant	No variant
ECA701	ECA701	22.123283	-159.656428	Rotting_flower	NA	FALSE	NA	FALSE	NA	NA	NA	NA	NA	NA	NA	NA	NA	NA	NA	NA	NA	NA	NA	NA	NA	NA	NA	NA | NA	NA | NA	NA | NA	NA | NA	NA | NA	NA	NA	NA	NA	NA	NA	No variant	No variant	No variant	No variant	No variant
ECA703	ECA703	20.038831	-155.438922	Vegetal_litter/mix	NA	FALSE	NA	FALSE	NA	NA	NA	NA	NA	NA	NA	NA	NA	NA	NA	NA	NA	NA	NA	NA	NA	NA	NA	NA | NA	NA | NA	NA | NA	NA | NA	NA | NA	4.306882	8.083829	9.993397	-0.999930685487723	3.669659	FALSE	No variant	No variant	No variant	No variant	No variant
ECA705	ECA705	20.038831	-155.438922	Vegetal_litter/mix	NA	FALSE	NA	FALSE	NA	NA	NA	NA	NA	NA	NA	NA	NA	NA	NA	NA	NA	NA	NA	NA	NA	NA	NA	NA | NA	NA | NA	NA | NA	NA | NA	NA | NA	4.074674	8.24941	10.15169	-0.377804787585343	2.78527	FALSE	No variant	No variant	No variant	No variant	No variant
ECA706	ECA706	20.038831	-155.438922	Vegetal_litter/mix	NA	FALSE	NA	FALSE	NA	NA	NA	NA	NA	NA	NA	NA	NA	Deletion	DEL00767510	NA	NA	NA	NA	NA	NA	NA	NA	NA | Deletion	NA | NA	NA | NA	NA | NA	NA | NA	NA	NA	NA	NA	NA	NA	No variant	No variant	Deletion	No variant	No variant
ECA710	ECA710	20.039656	-155.438103	Vegetal_litter/mix	NA	FALSE	NA	FALSE	NA	NA	NA	NA	NA	NA	NA	NA	NA	Deletion	DEL00767489	NA	NA	NA	NA	NA	NA	NA	NA	NA | Deletion	NA | NA	NA | NA	NA | NA	NA | NA	4.069779	7.548959	9.784672	0.24420836941317	3.837848	FALSE	No variant	No variant	Deletion	No variant	No variant
ECA712	ECA712	19.423864	-155.222478	Vegetal_litter/mix	NA	FALSE	NA	FALSE	NA	NA	NA	NA	NA	NA	NA	NA	NA	Deletion	DEL00767510	NA	NA	NA	NA	NA	NA	NA	NA	NA | Deletion	NA | NA	NA | NA	NA | NA	NA | NA	NA	NA	NA	NA	NA	NA	No variant	No variant	Deletion	No variant	No variant
ECA722	ECA722	19.423975	-155.222625	Vegetal_litter/mix	NA	FALSE	NA	FALSE	NA	NA	NA	NA	NA	NA	NA	NA	NA	NA	NA	NA	NA	NA	NA	NA	NA	NA	NA	NA | NA	NA | NA	NA | NA	NA | NA	NA | NA	NA	NA	NA	NA	NA	NA	No variant	No variant	No variant	No variant	No variant
ECA723	ECA723	19.424272	-155.221661	Vegetal_litter/mix	NA	FALSE	NA	FALSE	NA	NA	NA	NA	NA	NA	NA	NA	NA	NA	NA	NA	NA	NA	NA	NA	NA	NA	NA	NA | NA	NA | NA	NA | NA	NA | NA	NA | NA	NA	NA	NA	NA	NA	NA	No variant	No variant	No variant	No variant	No variant
ECA724	ECA724	19.439144	-155.303825	Vegetal_litter/mix	NA	FALSE	NA	FALSE	NA	NA	NA	NA	NA	NA	NA	NA	NA	NA	NA	NA	NA	NA	NA	NA	NA	NA	NA	NA | NA	NA | NA	NA | NA	NA | NA	NA | NA	NA	NA	NA	NA	NA	NA	No variant	No variant	No variant	No variant	No variant
ECA730	ECA730	19.423869	-155.222483	Vegetal_litter/mix	NA	FALSE	NA	FALSE	NA	NA	NA	NA	NA	NA	NA	NA	NA	NA	NA	NA	NA	NA	NA	NA	NA	NA	NA	NA | NA	NA | NA	NA | NA	NA | NA	NA | NA	NA	NA	NA	NA	NA	NA	No variant	No variant	No variant	No variant	No variant
ECA732	ECA732	19.115403	-155.81845	Vegetal_litter/mix	NA	FALSE	NA	FALSE	NA	NA	NA	NA	NA	NA	NA	NA	NA	NA	NA	NA	NA	NA	NA	NA	NA	NA	NA	NA | NA	NA | NA	NA | NA	NA | NA	NA | NA	NA	NA	NA	NA	NA	NA	No variant	No variant	No variant	No variant	No variant
ECA733	ECA733	19.115886	-155.818386	Rotting_wood	NA	FALSE	NA	FALSE	NA	NA	NA	NA	NA	NA	NA	NA	NA	NA	NA	NA	NA	NA	NA	NA	NA	NA	NA	NA | NA	NA | NA	NA | NA	NA | NA	NA | NA	NA	NA	NA	NA	NA	NA	No variant	No variant	No variant	No variant	No variant
ECA738	ECA738	21.13927631	-156.9740559	Rotting_flower	NA	FALSE	NA	FALSE	NA	NA	NA	NA	NA	NA	NA	NA	NA	NA	NA	NA	NA	NA	NA	NA	NA	NA	NA	NA | NA	NA | NA	NA | NA	NA | NA	NA | NA	3.936075	8.121881	10.13674	-0.492833591015122	2.884076	FALSE	No variant	No variant	No variant	No variant	No variant
ECA740	ECA740	20.670022	-156.339189	Rotting_nut/pod/seed/fruit	NA	FALSE	NA	FALSE	NA	NA	NA	NA	NA	NA	NA	NA	NA	NA	NA	NA	NA	NA	NA	NA	NA	NA	NA	NA | NA	NA | NA	NA | NA	NA | NA	NA | NA	NA	NA	NA	NA	NA	NA	No variant	No variant	No variant	No variant	No variant
ECA741	ECA741	20.6762	-156.338322	Rotting_nut/pod/seed/fruit	NA	FALSE	NA	FALSE	NA	NA	NA	NA	NA	NA	NA	NA	NA	NA	NA	NA	NA	NA	NA	NA	NA	NA	NA	NA | NA	NA | NA	NA | NA	NA | NA	NA | NA	NA	NA	NA	NA	NA	NA	No variant	No variant	No variant	No variant	No variant
ECA742	ECA742	20.80569	-156.2781	Vegetal_litter/mix	NA	FALSE	NA	FALSE	NA	NA	NA	NA	NA	NA	NA	NA	NA	NA	NA	NA	NA	NA	NA	NA	NA	NA	NA	NA | NA	NA | NA	NA | NA	NA | NA	NA | NA	NA	NA	NA	NA	NA	NA	No variant	No variant	No variant	No variant	No variant
ECA743	ECA743	20.741871	-156.32317	Rotting_flower	NA	FALSE	NA	FALSE	NA	NA	NA	NA	NA	NA	NA	NA	NA	NA	NA	NA	NA	NA	NA	NA	NA	NA	NA	NA | NA	NA | NA	NA | NA	NA | NA	NA | NA	3.999277	8.336905	10.19661	1.08133937354083	2.572595	FALSE	No variant	No variant	No variant	No variant	No variant
ECA744	ECA744	19.719231	-155.949572	Vegetal_litter/mix	NA	FALSE	NA	FALSE	NA	NA	NA	NA	NA	NA	NA	missense_A9T	NA	NA	NA	NA	NA	NA	NA	NA	NA	NA	NA	NA | NA	NA | NA	NA | NA	missense_A9T | NA	NA | NA	NA	NA	NA	NA	NA	NA	No variant	No variant	No variant	Missense	No variant
ECA745	ECA745	19.700464	-155.955839	Vegetal_litter/mix	NA	FALSE	NA	FALSE	NA	NA	NA	NA	NA	NA	NA	NA	NA	NA	NA	NA	NA	NA	NA	NA	NA	NA	NA	NA | NA	NA | NA	NA | NA	NA | NA	NA | NA	4.139452	8.040718	9.882335	-0.0956786972236763	3.118208	FALSE	No variant	No variant	No variant	No variant	No variant
ECA746	ECA746	19.115292	-155.819336	Vegetal_litter/mix	NA	FALSE	NA	FALSE	NA	NA	NA	NA	NA	NA	NA	NA	NA	NA	NA	NA	NA	NA	NA	NA	NA	NA	NA	NA | NA	NA | NA	NA | NA	NA | NA	NA | NA	NA	NA	NA	NA	NA	NA	No variant	No variant	No variant	No variant	No variant
ECA760	ECA760	20.039869	-155.441619	Vegetal_litter/mix	NA	FALSE	NA	FALSE	NA	NA	NA	NA	NA	NA	NA	NA	NA	NA	NA	NA	NA	NA	NA	NA	NA	NA	NA	NA | NA	NA | NA	NA | NA	NA | NA	NA | NA	NA	NA	NA	NA	NA	NA	No variant	No variant	No variant	No variant	No variant
ECA768	ECA768	20.039914	-155.441556	Vegetal_litter/mix	NA	FALSE	NA	FALSE	NA	NA	NA	NA	NA	NA	NA	NA	NA	NA	NA	NA	NA	NA	NA	NA	NA	NA	NA	NA | NA	NA | NA	NA | NA	NA | NA	NA | NA	NA	NA	NA	NA	NA	NA	No variant	No variant	No variant	No variant	No variant
ECA777	ECA777	20.039908	-155.441503	Rotting_nut/pod/seed/fruit	NA	FALSE	NA	FALSE	NA	NA	NA	NA	NA	NA	NA	NA	NA	NA	NA	NA	NA	NA	NA	NA	NA	NA	NA	NA | NA	NA | NA	NA | NA	NA | NA	NA | NA	4.004843	8.097818	9.968857	-0.543833517286045	3.105537	FALSE	No variant	No variant	No variant	No variant	No variant
ECA778	ECA778	20.039908	-155.441503	Rotting_nut/pod/seed/fruit	NA	FALSE	NA	FALSE	NA	NA	NA	NA	NA	NA	NA	NA	NA	Deletion	DEL00767510	NA	NA	NA	NA	NA	NA	NA	NA	NA | Deletion	NA | NA	NA | NA	NA | NA	NA | NA	NA	NA	NA	NA	NA	NA	No variant	No variant	Deletion	No variant	No variant
ECA807	ECA807	20.039869	-155.441531	Rotting_nut/pod/seed/fruit	NA	FALSE	NA	FALSE	NA	NA	NA	NA	NA	NA	NA	NA	NA	Deletion	DEL00767510	NA	NA	NA	NA	NA	NA	NA	NA	NA | Deletion	NA | NA	NA | NA	NA | NA	NA | NA	NA	NA	NA	NA	NA	NA	No variant	No variant	Deletion	No variant	No variant
ECA812	ECA812	20.039917	-155.441542	Vegetal_litter/mix	NA	FALSE	NA	FALSE	NA	NA	NA	NA	NA	NA	NA	NA	NA	Deletion	DEL00767510	NA	NA	NA	NA	NA	NA	NA	NA	NA | Deletion	NA | NA	NA | NA	NA | NA	NA | NA	4.404806	8.015222	9.837639	-0.344182723149675	4.290676	FALSE	No variant	No variant	Deletion	No variant	No variant
ECA923	ECA923	21.290067	-157.707918	Fungus	NA	FALSE	181.473042605886	TRUE	178.540150700712	TRUE	NA	TRUE	start_lost_NA	NA	NA	NA	NA	NA	NA	NA	NA	NA	NA	NA	NA	NA	NA	start_lost_NA | NA	NA | NA	NA | NA	NA | NA	NA | NA	3.226724	7.978143	10.23465	-0.162833016901335	2.752288	TRUE	No variant	No variant	Start/stop altering	No variant	No variant
ECA928	ECA928	21.290067	-157.707918	Fungus	NA	FALSE	NA	FALSE	NA	NA	NA	NA	missense_Y50C	NA	NA	NA	NA	NA	NA	NA	NA	NA	NA	NA	NA	NA	NA	missense_Y50C | NA	NA | NA	NA | NA	NA | NA	NA | NA	NA	NA	NA	NA	NA	NA	No variant	No variant	Missense	No variant	No variant
ECA930	ECA930	31.778363	35.197931	Rotting_nut/pod/seed/fruit	NA	FALSE	NA	FALSE	NA	NA	NA	NA	NA	NA	NA	NA	NA	NA	NA	NA	NA	NA	NA	NA	NA	NA	NA	NA | NA	NA | NA	NA | NA	NA | NA	NA | NA	NA	NA	NA	NA	NA	NA	No variant	No variant	No variant	No variant	No variant
ED3005	ED3005	55.94	-3.36	Compost	NA	FALSE	NA	FALSE	NA	NA	NA	NA	frameshift_57	NA	NA	NA	NA	NA	NA	NA	NA	NA	NA	NA	NA	NA	NA	frameshift_57 | NA	NA | NA	NA | NA	NA | NA	NA | NA	2.919582	8.094544	9.897067	-0.150526344716441	3.189224	TRUE	No variant	No variant	Frameshift	No variant	No variant
ED3011	ED3011	55.92	-3.19	Compost	186.07999336855	TRUE	NA	FALSE	196.55666654842	TRUE	TRUE	NA	NA	NA	NA	NA	NA	NA	NA	NA	NA	NA	NA	NA	NA	NA	NA	NA | NA	NA | NA	NA | NA	NA | NA	NA | NA	NA	NA	NA	NA	NA	NA	No variant	No variant	No variant	No variant	No variant
ED3012	ED3012	55.92	-3.19	Compost	141.818430197767	TRUE	NA	FALSE	152.295103377637	TRUE	TRUE	NA	frameshift_93	NA	NA	NA	NA	NA	NA	NA	NA	NA	NA	NA	NA	NA	NA	frameshift_93 | NA	NA | NA	NA | NA	NA | NA	NA | NA	5.222988	7.531254	9.399785	0.154544909487507	3.964235	FALSE	No variant	No variant	Frameshift	No variant	No variant
ED3017	ED3017	55.92	-3.19	Compost	31.7289357892678	TRUE	-21.6117967699924	TRUE	8.83046014698564	TRUE	TRUE	FALSE	NA	NA	NA	NA	NA	NA	NA	NA	NA	NA	NA	NA	NA	NA	NA	NA | NA	NA | NA	NA | NA	NA | NA	NA | NA	4.171416	8.409879	10.03789	-0.614997110665029	2.602403	FALSE	No variant	No variant	No variant	No variant	No variant
ED3040	ED3040	-26.166667	28.016667	Compost	-24.1496864961749	TRUE	NA	FALSE	-13.673013316305	TRUE	FALSE	NA	NA	NA	NA	NA	NA	NA	NA	NA	NA	NA	NA	NA	NA	NA	NA	NA | NA	NA | NA	NA | NA	NA | NA	NA | NA	4.065993	8.140886	9.979865	-0.336656228327998	2.773298	FALSE	No variant	No variant	No variant	No variant	No variant
ED3046	ED3046	-33.366667	19.316667	Compost	22.6105610817406	TRUE	-33.253083557444	TRUE	-1.54937060050375	TRUE	TRUE	FALSE	NA	NA	NA	NA	NA	NA	NA	NA	NA	NA	NA	NA	NA	NA	NA	NA | NA	NA | NA	NA | NA	NA | NA	NA | NA	NA	NA	NA	NA	NA	NA	No variant	No variant	No variant	No variant	No variant
ED3048	ED3048	-33.366667	19.316667	Compost	-16.3234068416753	TRUE	-36.6505375915717	TRUE	-22.7150815792756	FALSE	TRUE	FALSE	NA	NA	NA	NA	NA	NA	NA	NA	NA	NA	NA	NA	NA	NA	NA	NA | NA	NA | NA	NA | NA	NA | NA	NA | NA	4.375113	8.606224	10.30701	-0.264159458133567	2.93239	FALSE	No variant	No variant	No variant	No variant	No variant
ED3049	ED3049	-33.366667	19.316667	Compost	-11.0636537819517	TRUE	-45.7346229254205	TRUE	-24.6272477163382	FALSE	TRUE	FALSE	NA	NA	NA	NA	NA	NA	NA	NA	NA	NA	NA	NA	NA	NA	NA	NA | NA	NA | NA	NA | NA	NA | NA	NA | NA	4.019708	8.233487	10.06656	-0.447727263184558	2.850585	FALSE	No variant	No variant	No variant	No variant	No variant
ED3052	ED3052	-33.366667	19.316667	Compost	-27.9294829234754	TRUE	-4.97612270787339	TRUE	-12.6809121783265	TRUE	FALSE	TRUE	NA	NA	NA	NA	NA	NA	NA	NA	NA	NA	NA	NA	NA	NA	NA	NA | NA	NA | NA	NA | NA	NA | NA	NA | NA	4.427045	8.174819	9.625379	0.323861184231043	3.555962	FALSE	No variant	No variant	No variant	No variant	No variant
ED3073	ED3073	-1.083333	36.65	Compost	-13.2675338747651	TRUE	-36.343296809359	TRUE	-21.0335247047141	FALSE	TRUE	FALSE	NA	NA	NA	NA	NA	NA	NA	NA	NA	NA	NA	NA	NA	NA	NA	NA | NA	NA | NA	NA | NA	NA | NA	NA | NA	4.198596	8.076465	9.704063	-0.823342025340753	2.883424	FALSE	No variant	No variant	No variant	No variant	No variant
ED3077	ED3077	-1.316667	36.8	Vegetal_litter/mix	NA	FALSE	NA	FALSE	NA	NA	NA	NA	NA	NA	NA	NA	NA	NA	NA	NA	NA	NA	NA	NA	NA	NA	NA	NA | NA	NA | NA	NA | NA	NA | NA	NA | NA	4.423025	8.501921	10.05503	0.0250463743043672	2.936997	FALSE	No variant	No variant	No variant	No variant	No variant
EG4347	EG4347	44.04789	-123.07108	Rotting_nut/pod/seed/fruit	-33.0523019724714	TRUE	NA	FALSE	-22.5756287926015	FALSE	FALSE	NA	NA	NA	NA	NA	NA	NA	NA	NA	NA	NA	NA	NA	NA	NA	NA	NA | NA	NA | NA	NA | NA	NA | NA	NA | NA	4.406985	7.725042	9.861385	-0.441514517390806	3.246869	FALSE	No variant	No variant	No variant	No variant	No variant
EG4349	EG4349	40.771467	-111.87316	Rotting_nut/pod/seed/fruit	-104.824382137001	TRUE	-61.9484474095721	TRUE	-79.6145241359386	FALSE	FALSE	FALSE	NA	NA	NA	NA	NA	NA	NA	NA	NA	NA	NA	NA	NA	NA	NA	NA | NA	NA | NA	NA | NA	NA | NA	NA | NA	NA	NA	NA	NA	NA	NA	No variant	No variant	No variant	No variant	No variant
EG4724	EG4724	41.6288	-8.3476	Rotting_nut/pod/seed/fruit	110.720350219649	TRUE	156.765013735638	TRUE	137.514572614992	TRUE	TRUE	TRUE	missense_S145F	NA	NA	NA	NA	NA	NA	NA	NA	NA	NA	NA	NA	NA	NA	missense_S145F | NA	NA | NA	NA | NA	NA | NA	NA | NA	4.988808	7.822631	9.91824	-0.341278434091201	3.830459	FALSE	No variant	No variant	Missense	No variant	No variant
EG4725	EG4725	41.6288	-8.3476	Rotting_nut/pod/seed/fruit	52.7741237099636	TRUE	NA	FALSE	63.2507968898335	TRUE	TRUE	NA	NA	NA	NA	NA	NA	NA	NA	NA	NA	NA	NA	NA	NA	NA	NA	NA | NA	NA | NA	NA | NA	NA | NA	NA | NA	NA	NA	NA	NA	NA	NA	No variant	No variant	No variant	No variant	No variant
EG4946	EG4946	40.72596	-111.82184	Rotting_nut/pod/seed/fruit	172.614681826728	TRUE	NA	FALSE	183.091355006598	TRUE	TRUE	NA	stop_gained_Q423*	NA	NA	NA	NA	NA	NA	NA	NA	NA	NA	NA	NA	NA	NA	stop_gained_Q423* | NA	NA | NA	NA | NA	NA | NA	NA | NA	3.785015	8.26007	10.04861	-1	3.524231	FALSE	No variant	No variant	Start/stop altering	No variant	No variant
GXW1	GXW1	30.542889	114.419828	Rotting_nut/pod/seed/fruit	-9.78846286526317	TRUE	NA	FALSE	0.688210314606703	TRUE	TRUE	NA	missense_D404N	NA	NA	NA	NA	NA	NA	NA	NA	NA	NA	NA	NA	NA	NA	missense_D404N | NA	NA | NA	NA | NA	NA | NA	NA | NA	4.706787	8.295682	9.943582	-0.0862876074703248	2.752583	FALSE	No variant	No variant	Missense	No variant	No variant
JR4305	JR4305	34.400556	-119.731111	Compost	NA	FALSE	NA	FALSE	NA	NA	NA	NA	frameshift_299	NA	NA	NA	NA	NA	NA	NA	NA	NA	NA	NA	NA	NA	NA	frameshift_299 | NA	NA | NA	NA | NA	NA | NA	NA | NA	NA	NA	NA	NA	NA	NA	No variant	No variant	Frameshift	No variant	No variant
JT11398	JT11398	47.763944	-122.275484	Compost	-34.53098034761	TRUE	-26.8733528393119	TRUE	-26.930275956113	FALSE	FALSE	FALSE	NA	NA	NA	NA	NA	NA	NA	NA	NA	NA	NA	NA	NA	NA	NA	NA | NA	NA | NA	NA | NA	NA | NA	NA | NA	3.821514	7.847735	9.814243	-0.637737351810706	1.952876	FALSE	No variant	No variant	No variant	No variant	No variant
JU1088	JU1088	34.7613	138.0149	Soil	86.4850411183997	TRUE	NA	FALSE	96.9617142982696	TRUE	TRUE	NA	missense_M257I	NA	NA	NA	NA	NA	NA	NA	NA	NA	NA	NA	NA	NA	NA	missense_M257I | NA	NA | NA	NA | NA	NA | NA	NA | NA	4.316477	8.433757	9.849108	0.271621494319272	3.040944	FALSE	No variant	No variant	Missense	No variant	No variant
JU1172	JU1172	-36.87	-73.04	Compost	-53.5625516309801	TRUE	11.1816136546797	TRUE	-17.4185783508023	FALSE	FALSE	TRUE	NA	NA	NA	NA	NA	NA	NA	NA	NA	NA	NA	NA	NA	NA	NA	NA | NA	NA | NA	NA | NA	NA | NA	NA | NA	4.335299	8.13977	9.725534	-0.38081034911586	2.993596	FALSE	No variant	No variant	No variant	No variant	No variant
JU1200	JU1200	55.577	-4.6	Compost	-34.5207329445991	TRUE	-26.1498103807724	TRUE	-26.5633810253378	FALSE	FALSE	FALSE	NA	NA	NA	NA	NA	NA	NA	NA	NA	NA	NA	NA	NA	NA	NA	NA | NA	NA | NA	NA | NA	NA | NA	NA | NA	4.216653	8.252606	10.15283	-0.139698889300616	2.781603	FALSE	No variant	No variant	No variant	No variant	No variant
JU1212	JU1212	48.71	-3.81	Rotting_flower	NA	FALSE	-45.5961687119119	TRUE	-48.5290606170859	FALSE	NA	FALSE	NA	NA	NA	NA	NA	NA	NA	NA	NA	NA	NA	NA	NA	NA	NA	NA | NA	NA | NA	NA | NA	NA | NA	NA | NA	4.1819	8.469403	10.24362	-0.523498666198633	2.618636	FALSE	No variant	No variant	No variant	No variant	No variant
JU1213	JU1213	48.71	-3.81	Rotting_nut/pod/seed/fruit	-11.4057051897668	TRUE	19.1187631292912	TRUE	7.62841960711014	TRUE	TRUE	TRUE	NA	NA	NA	NA	NA	NA	NA	NA	NA	NA	NA	NA	NA	NA	NA	NA | NA	NA | NA	NA | NA	NA | NA	NA | NA	4.12662	8.103396	9.919811	0.198333522136626	3.025295	FALSE	No variant	No variant	No variant	No variant	No variant
JU1242	JU1242	49.1269	1.9595	Mollusk	1.62522579941221	TRUE	NA	FALSE	12.1018989792821	TRUE	TRUE	NA	NA	NA	NA	NA	NA	NA	NA	NA	NA	NA	NA	NA	NA	NA	NA	NA | NA	NA | NA	NA | NA	NA | NA	NA | NA	4.528433	7.983381	9.437042	-0.41884171062874	3.765398	FALSE	No variant	No variant	No variant	No variant	No variant
JU1246	JU1246	49.12618	1.96152	Rotting_nut/pod/seed/fruit	NA	FALSE	NA	FALSE	NA	NA	NA	NA	NA	NA	NA	NA	NA	NA	NA	NA	NA	NA	NA	NA	NA	NA	NA	NA | NA	NA | NA	NA | NA	NA | NA	NA | NA	3.979182	8.331906	10.07379	-0.505893065493824	2.689874	FALSE	No variant	No variant	No variant	No variant	No variant
JU1249	JU1249	49.126	1.951	Rotting_nut/pod/seed/fruit	NA	FALSE	-33.7928007444282	TRUE	-36.7256926496022	FALSE	NA	FALSE	NA	NA	NA	NA	NA	NA	NA	NA	NA	NA	NA	NA	NA	NA	NA	NA | NA	NA | NA	NA | NA	NA | NA	NA | NA	NA	NA	NA	NA	NA	NA	No variant	No variant	No variant	No variant	No variant
JU1395	JU1395	47.2199	0.04619	Compost	128.87095706153	TRUE	193.833373903187	TRUE	165.124056119707	TRUE	TRUE	TRUE	NA	NA	NA	NA	NA	Deletion	DEL00767521	NA	NA	NA	NA	NA	NA	NA	NA	NA | Deletion	NA | NA	NA | NA	NA | NA	NA | NA	2.616473	8.375035	10.10841	-0.428357535844943	3.701069	TRUE	No variant	No variant	Deletion	No variant	No variant
JU1400	JU1400	37.3845	-5.988	Rotting_nut/pod/seed/fruit	NA	FALSE	NA	FALSE	NA	NA	NA	NA	NA	NA	NA	NA	NA	NA	NA	NA	NA	NA	NA	NA	NA	NA	NA	NA | NA	NA | NA	NA | NA	NA | NA	NA | NA	NA	NA	NA	NA	NA	NA	No variant	No variant	No variant	No variant	No variant
JU1409	JU1409	37.468	-5.637	Rotting_nut/pod/seed/fruit	-58.0735761277599	TRUE	NA	FALSE	-47.59690294789	FALSE	FALSE	NA	NA	NA	NA	NA	NA	NA	NA	NA	NA	NA	NA	NA	NA	NA	NA	NA | NA	NA | NA	NA | NA	NA | NA	NA | NA	4.320798	7.848845	9.769958	-0.234638183387632	3.276922	FALSE	No variant	No variant	No variant	No variant	No variant
JU1440	JU1440	41.41307	2.15231	Rotting_nut/pod/seed/fruit	NA	FALSE	7.93383190606581	TRUE	5.00094000089181	TRUE	NA	TRUE	NA	NA	NA	NA	NA	NA	NA	NA	NA	NA	NA	NA	NA	NA	NA	NA | NA	NA | NA	NA | NA	NA | NA	NA | NA	4.19304	8.161153	10.03111	-0.278264758598604	2.773065	FALSE	No variant	No variant	No variant	No variant	No variant
JU1491	JU1491	46.63	1.06	Rotting_stem	-54.1783300029332	TRUE	NA	FALSE	-43.7016568230633	FALSE	FALSE	NA	NA	NA	NA	NA	NA	NA	NA	NA	NA	NA	NA	NA	NA	NA	NA	NA | NA	NA | NA	NA | NA	NA | NA	NA | NA	4.5144	8.171829	10.00711	0.620966416691104	3.428263	FALSE	No variant	No variant	No variant	No variant	No variant
JU1530	JU1530	48.7015	2.1725	Rotting_nut/pod/seed/fruit	12.7862412010089	TRUE	11.8453373040044	TRUE	16.0876798898546	TRUE	TRUE	TRUE	NA	NA	NA	NA	NA	NA	NA	NA	NA	NA	NA	NA	NA	NA	NA	NA | NA	NA | NA	NA | NA	NA | NA	NA | NA	4.650133	7.836291	9.650138	0.101765076860705	4.310147	FALSE	No variant	No variant	No variant	No variant	No variant
JU1543	JU1543	48.7015	2.1725	Rotting_nut/pod/seed/fruit	-31.7535437593767	TRUE	-17.1338495353236	TRUE	-20.6718060100022	FALSE	FALSE	FALSE	NA	NA	NA	NA	NA	NA	NA	NA	NA	NA	NA	NA	NA	NA	NA	NA | NA	NA | NA	NA | NA	NA | NA	NA | NA	4.774521	8.633174	10.16871	0.272496421346303	3.582069	FALSE	No variant	No variant	No variant	No variant	No variant
JU1568	JU1568	48.8092	2.3862	Rotting_stem	-83.1002866367497	TRUE	-59.0246281641358	TRUE	-67.2905667630948	FALSE	FALSE	FALSE	NA	NA	NA	NA	NA	NA	NA	NA	NA	NA	NA	NA	NA	NA	NA	NA | NA	NA | NA	NA | NA	NA | NA	NA | NA	3.928774	7.707801	9.657771	-0.552968958441095	2.184851	FALSE	No variant	No variant	No variant	No variant	No variant
JU1581	JU1581	48.7015	2.1725	Rotting_nut/pod/seed/fruit	NA	FALSE	NA	FALSE	NA	NA	NA	NA	NA	NA	NA	NA	NA	NA	NA	NA	NA	NA	NA	NA	NA	NA	NA	NA | NA	NA | NA	NA | NA	NA | NA	NA | NA	3.62281	7.68012	9.758569	-0.285056679933413	2.613762	TRUE	No variant	No variant	Low ben-1 expression	No variant	No variant
JU1586	JU1586	46.63	1.06	Rotting_nut/pod/seed/fruit	NA	FALSE	NA	FALSE	NA	NA	NA	NA	NA	NA	NA	NA	NA	NA	NA	NA	NA	NA	NA	NA	NA	NA	NA	NA | NA	NA | NA	NA | NA	NA | NA	NA | NA	4.59167	8.172635	9.907777	-0.36963696118087	3.786333	FALSE	No variant	No variant	No variant	No variant	No variant
JU1652	JU1652	-34.86	-56.19	Compost	-39.0572761949411	TRUE	NA	FALSE	-28.5806030150712	FALSE	FALSE	NA	NA	NA	NA	NA	NA	NA	NA	NA	NA	NA	NA	NA	NA	NA	NA	NA | NA	NA | NA	NA | NA	NA | NA	NA | NA	4.476038	7.769945	9.89274	-0.398570619141055	3.10125	FALSE	No variant	No variant	No variant	No variant	No variant
JU1666	JU1666	48.7049	-3.7941	Rotting_nut/pod/seed/fruit	-21.988922217501	TRUE	-34.3528639170363	TRUE	-24.3990024299207	FALSE	FALSE	FALSE	NA	NA	NA	NA	NA	NA	NA	NA	NA	NA	NA	NA	NA	NA	NA	NA | NA	NA | NA	NA | NA	NA | NA	NA | NA	4.315921	8.289673	9.626306	0.190462858788278	3.395457	FALSE	No variant	No variant	No variant	No variant	No variant
JU1792	JU1792	46.63278	1.064289	Rotting_stem	-19.3630917445298	TRUE	-52.650753838262	TRUE	-32.235032154048	FALSE	TRUE	FALSE	NA	NA	NA	NA	NA	NA	NA	NA	NA	NA	NA	NA	NA	NA	NA	NA | NA	NA | NA	NA | NA	NA | NA	NA | NA	4.57174	7.899388	9.608484	-0.0158682856353616	3.793815	FALSE	No variant	No variant	No variant	No variant	No variant
JU1793	JU1793	49.12604	1.95114	Rotting_stem	-28.757352556167	TRUE	-31.0639423533603	TRUE	-26.1387568174157	FALSE	FALSE	FALSE	NA	NA	NA	NA	NA	NA	NA	NA	NA	NA	NA	NA	NA	NA	NA	NA | NA	NA | NA	NA | NA	NA | NA	NA | NA	4.364438	8.302737	9.853974	0.185127806461103	3.588044	FALSE	No variant	No variant	No variant	No variant	No variant
JU1808	JU1808	48.81257	2.395372	Mollusk	52.3929165408454	TRUE	NA	FALSE	62.8695897207153	TRUE	TRUE	NA	frameshift_57	NA	NA	NA	NA	NA	NA	NA	NA	NA	NA	NA	NA	NA	NA	frameshift_57 | NA	NA | NA	NA | NA	NA | NA	NA | NA	2.39328	8.496569	9.928834	0.448608026146432	3.565768	TRUE	No variant	No variant	Frameshift	No variant	No variant
JU1896	JU1896	37.999722	23.749673	Rotting_nut/pod/seed/fruit	-18.403852556939	TRUE	NA	FALSE	-7.92717937706913	TRUE	TRUE	NA	NA	NA	NA	NA	NA	NA	NA	NA	NA	NA	NA	NA	NA	NA	NA	NA | NA	NA | NA	NA | NA	NA | NA	NA | NA	4.439586	8.293887	9.987855	-0.548974659652231	3.51271	FALSE	No variant	No variant	No variant	No variant	No variant
JU1934	JU1934	49.12604	1.95114	Rotting_stem	-42.8711271078244	TRUE	-9.22672535929414	TRUE	-22.2770355962113	FALSE	FALSE	TRUE	NA	NA	NA	NA	NA	NA	NA	NA	NA	NA	NA	NA	NA	NA	NA	NA | NA	NA | NA	NA | NA	NA | NA	NA | NA	4.343048	8.079135	10.29727	-0.520437931962639	3.289964	FALSE	No variant	No variant	No variant	No variant	No variant
JU2001	JU2001	-21.1	55.5	Rotting_flower	NA	FALSE	NA	FALSE	NA	NA	NA	NA	NA	NA	NA	NA	NA	NA	NA	NA	NA	NA	NA	NA	NA	NA	NA	NA | NA	NA | NA	NA | NA	NA | NA	NA | NA	4.260467	8.371341	10.07074	-1	2.968187	FALSE	No variant	No variant	No variant	No variant	No variant
JU2007	JU2007	50.7608	-1.32413	Rotting_nut/pod/seed/fruit	-9.91622368046841	TRUE	NA	FALSE	0.560449499401464	TRUE	TRUE	NA	NA	NA	NA	NA	NA	NA	NA	NA	NA	NA	NA	NA	NA	NA	NA	NA | NA	NA | NA	NA | NA	NA | NA	NA | NA	4.17059	8.26458	9.921971	-0.453711038765458	2.377014	FALSE	No variant	No variant	No variant	No variant	No variant
JU2016	JU2016	37.757593	-122.463177	Rotting_nut/pod/seed/fruit	-16.5253148743098	TRUE	NA	FALSE	-6.04864169443993	TRUE	TRUE	NA	NA	NA	NA	NA	NA	NA	NA	NA	NA	NA	NA	NA	NA	NA	NA	NA | NA	NA | NA	NA | NA	NA | NA	NA | NA	4.249721	8.329455	10.32651	-0.154455674488121	3.019555	FALSE	No variant	No variant	No variant	No variant	No variant
JU2017	JU2017	37.757593	-122.463177	Rotting_stem	31.6323426365042	TRUE	NA	FALSE	42.1090158163741	TRUE	TRUE	NA	NA	NA	NA	NA	NA	NA	NA	NA	NA	NA	NA	NA	NA	NA	NA	NA | NA	NA | NA	NA | NA	NA | NA	NA | NA	4.103692	8.02992	10.05266	-0.0403312762867224	2.539485	FALSE	No variant	No variant	No variant	No variant	No variant
JU2106	JU2106	43.06	0.24	Compost	NA	FALSE	-27.3734142530546	TRUE	-30.3063061582286	FALSE	NA	FALSE	NA	NA	NA	NA	NA	NA	NA	NA	NA	NA	NA	NA	NA	NA	NA	NA | NA	NA | NA	NA | NA	NA | NA	NA | NA	4.397369	8.292803	10.18409	0.00178841177197771	3.285359	FALSE	No variant	No variant	No variant	No variant	No variant
JU2131	JU2131	48.0497	-4.705	Rotting_stem	-27.6805668676092	TRUE	-20.0439960243349	TRUE	-20.0903908086241	FALSE	FALSE	FALSE	NA	NA	NA	NA	NA	NA	NA	NA	NA	NA	NA	NA	NA	NA	NA	NA | NA	NA | NA	NA | NA	NA | NA	NA | NA	4.310728	8.418985	9.942604	-0.217791255834121	3.668133	FALSE	No variant	No variant	No variant	No variant	No variant
JU2141	JU2141	46.6293	1.0512	Rotting_nut/pod/seed/fruit	-141.370213387629	TRUE	-62.4804913606985	TRUE	-98.1534617368158	FALSE	FALSE	FALSE	NA	NA	NA	NA	NA	NA	NA	NA	NA	NA	NA	NA	NA	NA	NA	NA | NA	NA | NA	NA | NA	NA | NA	NA | NA	4.819674	8.411199	10.02251	0.435480503489243	3.773205	FALSE	No variant	No variant	No variant	No variant	No variant
JU2234	JU2234	47.227	-1.583	Rotting_nut/pod/seed/fruit	NA	FALSE	NA	FALSE	NA	NA	NA	NA	NA	NA	NA	NA	NA	NA	NA	NA	NA	NA	NA	NA	NA	NA	NA	NA | NA	NA | NA	NA | NA	NA | NA	NA | NA	4.887587	8.279648	10.08364	1.01203004086956	3.859135	FALSE	No variant	No variant	No variant	No variant	No variant
JU2250	JU2250	48.285278	-1.891389	Rotting_nut/pod/seed/fruit	-4.15119156150559	TRUE	NA	FALSE	6.32548161836428	TRUE	TRUE	NA	NA	NA	NA	NA	NA	NA	NA	NA	NA	NA	NA	NA	NA	NA	NA	NA | NA	NA | NA	NA | NA	NA | NA	NA | NA	4.171151	7.979982	9.852765	-0.0982020058517244	3.316927	FALSE	No variant	No variant	No variant	No variant	No variant
JU2257	JU2257	46.6	1.1	Compost	-43.7190603938137	TRUE	-28.5356966363153	TRUE	-32.3554878777166	FALSE	FALSE	FALSE	NA	NA	NA	NA	NA	NA	NA	NA	NA	NA	NA	NA	NA	NA	NA	NA | NA	NA | NA	NA | NA	NA | NA	NA | NA	4.217481	8.107679	10.14231	-0.748188246752725	2.822541	FALSE	No variant	No variant	No variant	No variant	No variant
JU2316	JU2316	38.7175	-9.1486	Rotting_nut/pod/seed/fruit	NA	FALSE	NA	FALSE	NA	NA	NA	NA	NA	NA	NA	NA	NA	NA	NA	NA	NA	NA	NA	NA	NA	NA	NA	NA | NA	NA | NA	NA | NA	NA | NA	NA | NA	NA	NA	NA	NA	NA	NA	No variant	No variant	No variant	No variant	No variant
JU2464	JU2464	-13.155	-72.525	Rotting_nut/pod/seed/fruit	-18.2478801086546	TRUE	-23.9621264116021	TRUE	-17.3331126227804	FALSE	TRUE	FALSE	NA	NA	NA	NA	NA	NA	NA	NA	NA	NA	NA	NA	NA	NA	NA	NA | NA	NA | NA	NA | NA	NA | NA	NA | NA	4.119813	8.401496	10.0112	-0.467541169363773	2.958053	FALSE	No variant	No variant	No variant	No variant	No variant
JU2466	JU2466	-13.257	-72.266	Rotting_nut/pod/seed/fruit	-20.1650073120432	TRUE	-53.2587370879595	TRUE	-32.9399815626534	FALSE	TRUE	FALSE	NA	NA	NA	NA	NA	NA	NA	NA	NA	NA	NA	NA	NA	NA	NA	NA | NA	NA | NA	NA | NA	NA | NA	NA | NA	4.543378	8.238622	9.897206	-1	3.371892	FALSE	No variant	No variant	No variant	No variant	No variant
JU2478	JU2478	50.85	4.351	Compost	9.00722091721532	TRUE	NA	FALSE	19.4838940970852	TRUE	TRUE	NA	NA	NA	NA	NA	NA	NA	NA	NA	NA	NA	NA	NA	NA	NA	NA	NA | NA	NA | NA	NA | NA	NA | NA	NA | NA	4.237006	8.053055	9.668427	-0.0242644832047813	2.802685	FALSE	No variant	No variant	No variant	No variant	No variant
JU2513	JU2513	38.26016	22.0736	Rotting_nut/pod/seed/fruit	-20.9134735570855	TRUE	-46.184495069247	TRUE	-29.7770936758183	FALSE	FALSE	FALSE	NA	NA	NA	NA	NA	NA	NA	NA	NA	NA	NA	NA	NA	NA	NA	NA | NA	NA | NA	NA | NA	NA | NA	NA | NA	4.100184	8.093301	9.935932	-0.570707408296221	2.392238	FALSE	No variant	No variant	No variant	No variant	No variant
JU2519	JU2519	38.7175	-9.1486	Rotting_nut/pod/seed/fruit	NA	FALSE	NA	FALSE	NA	NA	NA	NA	NA	NA	NA	NA	NA	NA	NA	NA	NA	NA	NA	NA	NA	NA	NA	NA | NA	NA | NA	NA | NA	NA | NA	NA | NA	4.428856	7.947404	9.586447	0.314027966770134	3.874745	FALSE	No variant	No variant	No variant	No variant	No variant
JU2522	JU2522	38.7175	-9.1486	Rotting_nut/pod/seed/fruit	-29.502866360699	TRUE	-26.725904104028	TRUE	-24.3424945950156	FALSE	FALSE	FALSE	NA	NA	NA	NA	NA	NA	NA	NA	NA	NA	NA	NA	NA	NA	NA	NA | NA	NA | NA	NA | NA	NA | NA	NA | NA	4.102838	8.296045	10.10441	-0.331864159315526	3.031527	FALSE	No variant	No variant	No variant	No variant	No variant
JU2526	JU2526	38.7175	-9.1486	Rotting_nut/pod/seed/fruit	-1.01776518586771	TRUE	NA	FALSE	9.45890799400216	TRUE	TRUE	NA	NA	NA	NA	NA	NA	NA	NA	NA	NA	NA	NA	NA	NA	NA	NA	NA | NA	NA | NA	NA | NA	NA | NA	NA | NA	4.58395	8.426722	10.15281	0.313987437371725	3.897218	FALSE	No variant	No variant	No variant	No variant	No variant
JU2534	JU2534	49.357921	0.097087	Rotting_nut/pod/seed/fruit	-8.69565210058406	TRUE	NA	FALSE	1.78102107928581	TRUE	TRUE	NA	NA	NA	NA	NA	NA	NA	NA	NA	NA	NA	NA	NA	NA	NA	NA	NA | NA	NA | NA	NA | NA	NA | NA	NA | NA	4.090421	8.293725	10.0311	-0.221706567821707	2.691415	FALSE	No variant	No variant	No variant	No variant	No variant
JU2565	JU2565	44.958394	1.066213	Rotting_nut/pod/seed/fruit	-100.130257014924	TRUE	-39.688206248257	TRUE	-66.1373409942426	FALSE	FALSE	FALSE	NA	NA	NA	NA	NA	NA	NA	NA	NA	NA	NA	NA	NA	NA	NA	NA | NA	NA | NA	NA | NA	NA | NA	NA | NA	4.616985	8.450276	10.01389	-0.220705950013835	3.566654	FALSE	No variant	No variant	No variant	No variant	No variant
JU2566	JU2566	48.83886	2.44599	Rotting_stem	-43.4541624791583	TRUE	NA	FALSE	-32.9774892992884	FALSE	FALSE	NA	NA	NA	NA	NA	NA	NA	NA	NA	NA	NA	NA	NA	NA	NA	NA	NA | NA	NA | NA	NA | NA	NA | NA	NA | NA	4.549349	8.260103	10.04964	-0.152654470008076	3.201726	FALSE	No variant	No variant	No variant	No variant	No variant
JU2570	JU2570	46.2657	-0.2685	Rotting_nut/pod/seed/fruit	-47.5685833144923	TRUE	-2.19757630371951	TRUE	-21.111189171758	FALSE	FALSE	TRUE	NA	NA	NA	NA	NA	NA	NA	NA	NA	NA	NA	NA	NA	NA	NA	NA | NA	NA | NA	NA | NA	NA | NA	NA | NA	4.698842	7.680906	9.574532	-0.100591734030089	4.060359	FALSE	No variant	No variant	No variant	No variant	No variant
JU2572	JU2572	48.81257	2.395372	Rotting_stem	-69.7857255463976	TRUE	-5.4111413914398	TRUE	-33.8265428315708	FALSE	FALSE	TRUE	NA	NA	NA	NA	NA	NA	NA	NA	NA	NA	NA	NA	NA	NA	NA	NA | NA	NA | NA	NA | NA	NA | NA	NA | NA	4.833705	7.954148	9.82193	0.424078036413029	3.661983	FALSE	No variant	No variant	No variant	No variant	No variant
JU2575	JU2575	49.0857	3.0707	Rotting_stem	-69.8515487541598	TRUE	NA	FALSE	-59.3748755742899	FALSE	FALSE	NA	NA	NA	NA	NA	NA	NA	NA	NA	NA	NA	NA	NA	NA	NA	NA	NA | NA	NA | NA	NA | NA	NA | NA	NA | NA	4.920348	8.063187	9.99428	-0.0182586523124873	3.779369	FALSE	No variant	No variant	No variant	No variant	No variant
JU2576	JU2576	49.0861	3.072	Rotting_stem	-89.7897557055859	TRUE	-31.2610938848667	TRUE	-56.7535341578784	FALSE	FALSE	FALSE	NA	NA	NA	NA	NA	NA	NA	NA	NA	NA	NA	NA	NA	NA	NA	NA | NA	NA | NA	NA | NA	NA | NA	NA | NA	4.933557	8.287049	9.91397	-0.622525868392321	4.112527	FALSE	No variant	No variant	No variant	No variant	No variant
JU2578	JU2578	48.87613	2.4315	Compost	-20.901892208996	TRUE	-74.4874288635456	TRUE	-43.9227698989229	FALSE	FALSE	FALSE	NA	NA	NA	NA	NA	NA	NA	NA	NA	NA	NA	NA	NA	NA	NA	NA | NA	NA | NA	NA | NA	NA | NA	NA | NA	4.368108	8.517347	10.10044	0.0828077479332516	3.066356	FALSE	No variant	No variant	No variant	No variant	No variant
JU258	JU258	32.73	-16.89	Soil	4.75773978481438	TRUE	-13.9318480916329	TRUE	-0.815163516061336	TRUE	TRUE	FALSE	NA	NA	NA	NA	NA	NA	NA	NA	NA	NA	NA	NA	NA	NA	NA	NA | NA	NA | NA	NA | NA	NA | NA	NA | NA	NA	NA	NA	NA	NA	NA	No variant	No variant	No variant	No variant	No variant
JU2581	JU2581	46.6	1.1	Rotting_nut/pod/seed/fruit	186.557139152182	TRUE	NA	FALSE	197.033812332052	TRUE	TRUE	NA	missense_F200Y	NA	NA	NA	NA	Deletion	DEL00767489	NA	NA	NA	NA	NA	NA	NA	NA	missense_F200Y | Deletion	NA | NA	NA | NA	NA | NA	NA | NA	4.280826	8.067185	9.969461	0.714075790612821	3.567251	FALSE	No variant	No variant	Deletion	No variant	No variant
JU2586	JU2586	48.897	2.159	Rotting_nut/pod/seed/fruit	-28.9565551109356	TRUE	NA	FALSE	-18.4798819310657	FALSE	FALSE	NA	NA	NA	NA	NA	NA	NA	NA	NA	NA	NA	NA	NA	NA	NA	NA	NA | NA	NA | NA	NA | NA	NA | NA	NA | NA	4.314443	8.094342	10.08135	-0.607611759777407	3.201316	FALSE	No variant	No variant	No variant	No variant	No variant
JU2587	JU2587	45.026713	3.872016	Compost	96.9017892027459	TRUE	178.83646768939	TRUE	141.641019083416	TRUE	TRUE	TRUE	missense_F200Y	NA	NA	NA	NA	Deletion	DEL00767489	NA	NA	NA	NA	NA	NA	NA	NA	missense_F200Y | Deletion	NA | NA	NA | NA	NA | NA	NA | NA	NA	NA	NA	NA	NA	NA	No variant	No variant	Deletion	No variant	No variant
JU2592	JU2592	48.628558	-2.403836	Rotting_nut/pod/seed/fruit	-57.2572464292428	TRUE	-14.0652020728301	TRUE	-31.8893336136885	FALSE	FALSE	FALSE	NA	NA	NA	NA	NA	NA	NA	NA	NA	NA	NA	NA	NA	NA	NA	NA | NA	NA | NA	NA | NA	NA | NA	NA | NA	4.726703	7.697092	9.710404	-0.225511919439479	3.808989	FALSE	No variant	No variant	No variant	No variant	No variant
JU2593	JU2593	48.822556	2.222334	Compost	143.8055954241	TRUE	NA	FALSE	154.28226860397	TRUE	TRUE	NA	missense_F200Y	NA	NA	NA	NA	Deletion	DEL00767489	NA	NA	NA	NA	NA	NA	NA	NA	missense_F200Y | Deletion	NA | NA	NA | NA	NA | NA	NA | NA	NA	NA	NA	NA	NA	NA	No variant	No variant	Deletion	No variant	No variant
JU2600	JU2600	49.1242	1.9496	Rotting_nut/pod/seed/fruit	-47.7700792322994	TRUE	NA	FALSE	-37.2934060524295	FALSE	FALSE	NA	NA	NA	NA	NA	NA	NA	NA	NA	NA	NA	NA	NA	NA	NA	NA	NA | NA	NA | NA	NA | NA	NA | NA	NA | NA	4.499215	8.308719	9.905574	-0.0571882320650007	3.693998	FALSE	No variant	No variant	No variant	No variant	No variant
JU2610	JU2610	49.1075	1.7915	Rotting_nut/pod/seed/fruit	-65.6536867512968	TRUE	-47.9855564917624	TRUE	-53.0477309841817	FALSE	FALSE	FALSE	NA	NA	NA	NA	NA	NA	NA	NA	NA	NA	NA	NA	NA	NA	NA	NA | NA	NA | NA	NA | NA	NA | NA	NA | NA	4.664838	7.975311	9.534654	-0.535108343797204	3.712333	FALSE	No variant	No variant	No variant	No variant	No variant
JU2619	JU2619	32.998352	-117.275428	Compost	-13.1102397960728	TRUE	NA	FALSE	-2.63356661620293	TRUE	TRUE	NA	NA	NA	NA	NA	NA	NA	NA	NA	NA	NA	NA	NA	NA	NA	NA	NA | NA	NA | NA	NA | NA	NA | NA	NA | NA	4.439283	7.535938	9.955113	-0.63916005965622	3.416269	FALSE	No variant	No variant	No variant	No variant	No variant
JU2771	JU2771	47.410058	0.991728	Rotting_stem	NA	FALSE	NA	FALSE	NA	NA	NA	NA	NA	NA	NA	NA	NA	NA	NA	NA	NA	NA	NA	NA	NA	NA	NA	NA | NA	NA | NA	NA | NA	NA | NA	NA | NA	NA	NA	NA	NA	NA	NA	No variant	No variant	No variant	No variant	No variant
JU2800	JU2800	48.79	2.331	Rotting_nut/pod/seed/fruit	-42.5788560719124	TRUE	-6.87364292261745	TRUE	-20.954358859917	FALSE	FALSE	TRUE	NA	NA	NA	NA	NA	NA	NA	NA	NA	NA	NA	NA	NA	NA	NA	NA | NA	NA | NA	NA | NA	NA | NA	NA | NA	NA	NA	NA	NA	NA	NA	No variant	No variant	No variant	No variant	No variant
JU2811	JU2811	-33.8632	151.219453	Rotting_nut/pod/seed/fruit	NA	FALSE	-80.1204512191017	TRUE	-83.0533431242757	FALSE	NA	FALSE	NA	NA	NA	NA	NA	NA	NA	NA	NA	NA	NA	NA	NA	NA	NA	NA | NA	NA | NA	NA | NA	NA | NA	NA | NA	4.028871	8.511649	10.3041	0.00215449369146461	2.487814	FALSE	No variant	No variant	No variant	No variant	No variant
JU2825	JU2825	48.8092	2.3862	Rotting_stem	-60.028938732685	TRUE	NA	FALSE	-49.5522655528151	FALSE	FALSE	NA	NA	NA	NA	NA	NA	NA	NA	NA	NA	NA	NA	NA	NA	NA	NA	NA | NA	NA | NA	NA | NA	NA | NA	NA | NA	NA	NA	NA	NA	NA	NA	No variant	No variant	No variant	No variant	No variant
JU2829	JU2829	46.632	1.064	Rotting_nut/pod/seed/fruit	166.161660152198	TRUE	NA	FALSE	176.638333332068	TRUE	TRUE	NA	missense_F200Y	NA	NA	NA	NA	Deletion	DEL00767489	NA	NA	NA	NA	NA	NA	NA	NA	missense_F200Y | Deletion	NA | NA	NA | NA	NA | NA	NA | NA	NA	NA	NA	NA	NA	NA	No variant	No variant	Deletion	No variant	No variant
JU2838	JU2838	20.205961	-97.98832	Rotting_nut/pod/seed/fruit	-72.4782292713292	TRUE	-17.8157731697885	TRUE	-41.3751105832109	FALSE	FALSE	FALSE	NA	NA	NA	NA	NA	NA	NA	NA	NA	NA	NA	NA	NA	NA	NA	NA | NA	NA | NA	NA | NA	NA | NA	NA | NA	4.263904	8.354008	9.382869	0.0339226089715061	3.079355	FALSE	No variant	No variant	No variant	No variant	No variant
JU2841	JU2841	-40	176	Mollusk	NA	FALSE	NA	FALSE	NA	NA	NA	NA	NA	NA	NA	NA	NA	NA	NA	NA	NA	NA	NA	NA	NA	NA	NA	NA | NA	NA | NA	NA | NA	NA | NA	NA | NA	4.509757	8.425958	10.04005	-0.0221795277102901	3.64477	FALSE	No variant	No variant	No variant	No variant	No variant
JU2853	JU2853	41.19	-7.545	Soil	-31.4450423219898	TRUE	NA	FALSE	-20.9683691421199	FALSE	FALSE	NA	NA	NA	NA	NA	NA	NA	NA	NA	NA	NA	NA	NA	NA	NA	NA	NA | NA	NA | NA	NA | NA	NA | NA	NA | NA	4.392195	7.898586	9.903144	-0.411798259397447	3.120846	FALSE	No variant	No variant	No variant	No variant	No variant
JU2862	JU2862	52.1944	0.1264	Rotting_stem	16.5434062520645	TRUE	NA	FALSE	27.0200794319344	TRUE	TRUE	NA	frameshift_364	NA	NA	NA	NA	NA	NA	NA	NA	NA	NA	NA	NA	NA	NA	frameshift_364 | NA	NA | NA	NA | NA	NA | NA	NA | NA	3.391798	8.328969	9.979944	-0.159497072409534	3.372357	TRUE	No variant	No variant	Frameshift	No variant	No variant
JU2866	JU2866	34.0751	-118.4409	Rotting_nut/pod/seed/fruit	-43.7349218630893	TRUE	-33.1315362547979	TRUE	-34.6613384215957	FALSE	FALSE	FALSE	NA	NA	NA	NA	NA	NA	NA	NA	NA	NA	NA	NA	NA	NA	NA	NA | NA	NA | NA	NA | NA	NA | NA	NA | NA	4.696491	8.095588	10.01724	0.273201236940716	3.804903	FALSE	No variant	No variant	No variant	No variant	No variant
JU2878	JU2878	19.29732	-99.098769	Rotting_nut/pod/seed/fruit	-38.1532470162155	TRUE	NA	FALSE	-27.6765738363456	FALSE	FALSE	NA	NA	NA	NA	NA	NA	NA	NA	NA	NA	NA	NA	NA	NA	NA	NA	NA | NA	NA | NA	NA | NA	NA | NA	NA | NA	NA	NA	NA	NA	NA	NA	No variant	No variant	No variant	No variant	No variant
JU2879	JU2879	19.29732	-99.098769	Rotting_nut/pod/seed/fruit	-15.7494721998046	TRUE	46.2745225718624	TRUE	19.0344158233768	TRUE	TRUE	TRUE	NA	NA	NA	NA	NA	NA	NA	NA	NA	NA	NA	NA	NA	NA	NA	NA | NA	NA | NA	NA | NA	NA | NA	NA | NA	4.356994	8.102641	9.958807	0.453110870607008	3.637281	FALSE	No variant	No variant	No variant	No variant	No variant
JU2906	JU2906	43.8023	11.2806	Rotting_stem	-24.6248450952684	TRUE	-12.1137935353148	TRUE	-14.5974286779437	TRUE	FALSE	FALSE	NA	NA	NA	NA	NA	NA	NA	NA	NA	NA	NA	NA	NA	NA	NA	NA | NA	NA | NA	NA | NA	NA | NA	NA | NA	4.374884	8.509109	10.01224	-0.339842658478012	2.993583	FALSE	No variant	No variant	No variant	No variant	No variant
JU2907	JU2907	43.8021	11.2906	Compost	NA	FALSE	NA	FALSE	NA	NA	NA	NA	NA	NA	NA	NA	NA	NA	NA	NA	NA	NA	NA	NA	NA	NA	NA	NA | NA	NA | NA	NA | NA	NA | NA	NA | NA	4.365728	8.196272	9.852995	-0.109049413353895	2.52232	FALSE	No variant	No variant	No variant	No variant	No variant
JU310	JU310	46.63	1.06	Compost	NA	FALSE	103.134244571084	TRUE	100.20135266591	TRUE	NA	TRUE	NA	NA	NA	NA	NA	NA	NA	NA	NA	NA	NA	NA	NA	NA	NA	NA | NA	NA | NA	NA | NA	NA | NA	NA | NA	3.893391	8.160271	10.06245	0.269717146506475	2.562186	FALSE	No variant	No variant	No variant	No variant	No variant
JU311	JU311	44.42	4.4	Mollusk	-8.59477346262161	TRUE	NA	FALSE	1.88189971724826	TRUE	TRUE	NA	NA	NA	NA	NA	NA	NA	NA	NA	NA	NA	NA	NA	NA	NA	NA	NA | NA	NA | NA	NA | NA	NA | NA	NA | NA	4.475589	7.706272	8.470162	0.617513394165567	3.571526	FALSE	No variant	No variant	No variant	No variant	No variant
JU3125	JU3125	38.1127	13.3722	Rotting_nut/pod/seed/fruit	98.0167852925767	TRUE	NA	FALSE	108.493458472447	TRUE	TRUE	NA	NA	NA	NA	NA	NA	NA	NA	NA	NA	NA	NA	NA	NA	NA	NA	NA | NA	NA | NA	NA | NA	NA | NA	NA | NA	NA	NA	NA	NA	NA	NA	No variant	No variant	No variant	No variant	No variant
JU3127	JU3127	38.11196	13.37274	Rotting_nut/pod/seed/fruit	-11.626713679866	TRUE	-31.6357103999391	TRUE	-17.8593214025546	FALSE	TRUE	FALSE	NA	NA	NA	NA	NA	NA	NA	NA	NA	NA	NA	NA	NA	NA	NA	NA | NA	NA | NA	NA | NA	NA | NA	NA | NA	NA	NA	NA	NA	NA	NA	No variant	No variant	No variant	No variant	No variant
JU3128	JU3128	37.076	15.2763	Rotting_nut/pod/seed/fruit	-20.8217459019968	TRUE	0.65346209782652	TRUE	-6.3122512647372	TRUE	FALSE	TRUE	NA	NA	NA	NA	NA	NA	NA	NA	NA	NA	NA	NA	NA	NA	NA	NA | NA	NA | NA	NA | NA	NA | NA	NA | NA	3.894418	8.153278	10.19867	-0.12555619313829	3.073635	FALSE	No variant	No variant	No variant	No variant	No variant
JU3132	JU3132	48.7015	2.1725	Rotting_nut/pod/seed/fruit	NA	FALSE	-45.7888540697962	TRUE	-48.7217459749702	FALSE	NA	FALSE	NA	NA	NA	NA	NA	NA	NA	NA	NA	NA	NA	NA	NA	NA	NA	NA | NA	NA | NA	NA | NA	NA | NA	NA | NA	4.572318	7.962046	9.892281	-0.636925093069847	3.893089	FALSE	No variant	No variant	No variant	No variant	No variant
JU3134	JU3134	48.7015	2.1725	Rotting_nut/pod/seed/fruit	-48.6903234939128	TRUE	-31.0547603736339	TRUE	-36.1006512964254	FALSE	FALSE	FALSE	NA	NA	NA	NA	NA	NA	NA	NA	NA	NA	NA	NA	NA	NA	NA	NA | NA	NA | NA	NA | NA	NA | NA	NA | NA	4.222471	8.248936	9.95826	-0.47396084245713	2.9858	FALSE	No variant	No variant	No variant	No variant	No variant
JU3135	JU3135	48.7015	2.1725	Rotting_nut/pod/seed/fruit	150.003676622444	TRUE	162.934714932989	TRUE	160.241086415065	TRUE	TRUE	TRUE	stop_gained_Y51*	NA	NA	NA	NA	NA	NA	NA	NA	NA	NA	NA	NA	NA	NA	stop_gained_Y51* | NA	NA | NA	NA | NA	NA | NA	NA | NA	NA	NA	NA	NA	NA	NA	No variant	No variant	Start/stop altering	No variant	No variant
JU3137	JU3137	48.7015	2.1725	Rotting_nut/pod/seed/fruit	-44.270822053345	TRUE	0.0645919078405335	TRUE	-18.3312244354043	FALSE	FALSE	TRUE	NA	NA	NA	NA	NA	NA	NA	NA	NA	NA	NA	NA	NA	NA	NA	NA | NA	NA | NA	NA | NA	NA | NA	NA | NA	NA	NA	NA	NA	NA	NA	No variant	No variant	No variant	No variant	No variant
JU3140	JU3140	48.71	-3.81	Rotting_stem	6.20613993662108	TRUE	NA	FALSE	16.682813116491	TRUE	TRUE	NA	NA	NA	NA	NA	NA	NA	NA	NA	NA	NA	NA	NA	NA	NA	NA	NA | NA	NA | NA	NA | NA	NA | NA	NA | NA	4.818843	8.258003	10.03004	-0.22834244625415	3.950626	FALSE	No variant	No variant	No variant	No variant	No variant
JU3141	JU3141	48.71	-3.81	Rotting_stem	NA	FALSE	-15.6465406849886	TRUE	-18.5794325901626	FALSE	NA	FALSE	NA	NA	NA	NA	NA	NA	NA	NA	NA	NA	NA	NA	NA	NA	NA	NA | NA	NA | NA	NA | NA	NA | NA	NA | NA	NA	NA	NA	NA	NA	NA	No variant	No variant	No variant	No variant	No variant
JU3144	JU3144	6.18	10.52	Vegetal_litter/mix	12.7471891833916	TRUE	-19.3463827058813	TRUE	0.472293876103075	TRUE	TRUE	FALSE	NA	NA	NA	NA	NA	NA	NA	NA	NA	NA	NA	NA	NA	NA	NA	NA | NA	NA | NA	NA | NA	NA | NA	NA | NA	4.572972	8.250245	9.859574	0.259683185769062	3.446597	FALSE	No variant	No variant	No variant	No variant	No variant
JU3166	JU3166	0.28417	6.59837	Fungus	NA	FALSE	NA	FALSE	NA	NA	NA	NA	NA	NA	NA	NA	NA	NA	NA	NA	NA	NA	NA	NA	NA	NA	NA	NA | NA	NA | NA	NA | NA	NA | NA	NA | NA	NA	NA	NA	NA	NA	NA	No variant	No variant	No variant	No variant	No variant
JU3167	JU3167	0.289	6.612	Rotting_nut/pod/seed/fruit	NA	FALSE	NA	FALSE	NA	NA	NA	NA	NA	NA	NA	NA	NA	NA	NA	NA	NA	NA	NA	NA	NA	NA	NA	NA | NA	NA | NA	NA | NA	NA | NA	NA | NA	NA	NA	NA	NA	NA	NA	No variant	No variant	No variant	No variant	No variant
JU3169	JU3169	0.289	6.612	Rotting_stem	NA	FALSE	NA	FALSE	NA	NA	NA	NA	NA	NA	NA	NA	NA	NA	NA	NA	NA	NA	NA	NA	NA	NA	NA	NA | NA	NA | NA	NA | NA	NA | NA	NA | NA	NA	NA	NA	NA	NA	NA	No variant	No variant	No variant	No variant	No variant
JU3224	JU3224	-41.296186	174.784857	Rotting_nut/pod/seed/fruit	NA	FALSE	-16.5545878795524	TRUE	-19.4874797847264	FALSE	NA	FALSE	NA	NA	NA	NA	NA	NA	NA	NA	NA	NA	NA	NA	NA	NA	NA	NA | NA	NA | NA	NA | NA	NA | NA	NA | NA	NA	NA	NA	NA	NA	NA	No variant	No variant	No variant	No variant	No variant
JU3225	JU3225	-41.296186	174.784857	Rotting_nut/pod/seed/fruit	NA	FALSE	-5.29073234100219	TRUE	-8.22362424617619	TRUE	NA	TRUE	NA	NA	NA	NA	NA	NA	NA	NA	NA	NA	NA	NA	NA	NA	NA	NA | NA	NA | NA	NA | NA	NA | NA	NA | NA	NA	NA	NA	NA	NA	NA	No variant	No variant	No variant	No variant	No variant
JU3226	JU3226	-41.29085	174.76872	Rotting_nut/pod/seed/fruit	NA	FALSE	NA	FALSE	NA	NA	NA	NA	NA	NA	NA	NA	NA	NA	NA	NA	NA	NA	NA	NA	NA	NA	NA	NA | NA	NA | NA	NA | NA	NA | NA	NA | NA	NA	NA	NA	NA	NA	NA	No variant	No variant	No variant	No variant	No variant
JU3228	JU3228	-39.02256	175.71458	Vegetal_litter/mix	NA	FALSE	3.51177090967394	TRUE	0.578879004499941	TRUE	NA	TRUE	NA	NA	NA	NA	NA	NA	NA	NA	NA	NA	NA	NA	NA	NA	NA	NA | NA	NA | NA	NA | NA	NA | NA	NA | NA	NA	NA	NA	NA	NA	NA	No variant	No variant	No variant	No variant	No variant
JU323	JU323	44.42	4.4	NA	NA	FALSE	-30.1890201811537	TRUE	-33.1219120863277	FALSE	NA	FALSE	NA	NA	NA	NA	NA	NA	NA	NA	NA	NA	NA	NA	NA	NA	NA	NA | NA	NA | NA	NA | NA	NA | NA	NA | NA	4.668012	8.08288	9.592748	-0.371060212312552	3.812941	FALSE	No variant	No variant	No variant	No variant	No variant
JU3280	JU3280	50.07182	14.42333	Compost	NA	FALSE	-2.35710586510627	TRUE	-5.28999777028027	TRUE	NA	TRUE	NA	NA	NA	NA	NA	NA	NA	NA	NA	NA	NA	NA	NA	NA	NA	NA | NA	NA | NA	NA | NA	NA | NA	NA | NA	NA	NA	NA	NA	NA	NA	No variant	No variant	No variant	No variant	No variant
JU3282	JU3282	50.0711	14.42028	Rotting_stem	NA	FALSE	NA	FALSE	NA	NA	NA	NA	frameshift_368	NA	NA	NA	NA	NA	NA	NA	NA	NA	NA	NA	NA	NA	NA	frameshift_368 | NA	NA | NA	NA | NA	NA | NA	NA | NA	NA	NA	NA	NA	NA	NA	No variant	No variant	Frameshift	No variant	No variant
JU3291	JU3291	48.7679	2.70719	Rotting_stem	NA	FALSE	-25.1898323557056	TRUE	-28.1227242608796	FALSE	NA	FALSE	NA	NA	NA	NA	NA	NA	NA	NA	NA	NA	NA	NA	NA	NA	NA	NA | NA	NA | NA	NA | NA	NA | NA	NA | NA	NA	NA	NA	NA	NA	NA	No variant	No variant	No variant	No variant	No variant
JU3318	JU3318	23.10675	102.74492	Rotting_flower	NA	FALSE	NA	FALSE	NA	NA	NA	NA	NA	NA	NA	NA	NA	NA	NA	NA	NA	NA	NA	NA	NA	NA	NA	NA | NA	NA | NA	NA | NA	NA | NA	NA | NA	NA	NA	NA	NA	NA	NA	No variant	No variant	No variant	No variant	No variant
JU346	JU346	44.42	4.4	Arthropod	108.804818866817	TRUE	207.55953002518	TRUE	161.954065083347	TRUE	TRUE	TRUE	stop_gained_Y183*	NA	NA	NA	NA	NA	NA	NA	NA	NA	NA	NA	NA	NA	NA	stop_gained_Y183* | NA	NA | NA	NA | NA	NA | NA	NA | NA	2.722251	8.284657	10.07528	-0.230885473314538	3.497247	TRUE	No variant	No variant	Start/stop altering	No variant	No variant
JU360	JU360	48.98	2.23	Compost	NA	FALSE	NA	FALSE	NA	NA	NA	NA	frameshift_319	NA	NA	NA	NA	NA	NA	NA	NA	NA	NA	NA	NA	NA	NA	frameshift_319 | NA	NA | NA	NA | NA	NA | NA	NA | NA	2.885271	8.011139	9.882204	-0.218394090877273	3.731007	TRUE	No variant	No variant	Frameshift	No variant	No variant
JU367	JU367	48.98	2.23	Compost	-69.9929015162977	TRUE	-4.74584286580868	TRUE	-33.5974815537053	FALSE	FALSE	TRUE	NA	NA	NA	NA	NA	NA	NA	NA	NA	NA	NA	NA	NA	NA	NA	NA | NA	NA | NA	NA | NA	NA | NA	NA | NA	4.201467	7.688272	9.575678	-0.134085280232808	2.958877	FALSE	No variant	No variant	No variant	No variant	No variant
JU3795	JU3795	49.1269	1.9595	Vegetal_litter/mix	NA	FALSE	NA	FALSE	NA	NA	NA	NA	NA	NA	NA	NA	NA	NA	NA	NA	NA	NA	NA	NA	NA	NA	NA	NA | NA	NA | NA	NA | NA	NA | NA	NA | NA	NA	NA	NA	NA	NA	NA	No variant	No variant	No variant	No variant	No variant
JU393	JU393	49.28	-0.32	Compost	36.4928158039109	TRUE	NA	FALSE	46.9694889837808	TRUE	TRUE	NA	NA	NA	NA	NA	NA	NA	NA	NA	NA	NA	NA	NA	NA	NA	NA	NA | NA	NA | NA	NA | NA	NA | NA	NA | NA	NA	NA	NA	NA	NA	NA	No variant	No variant	No variant	No variant	No variant
JU394	JU394	49.28	-0.32	Compost	-4.85571503281486	TRUE	NA	FALSE	5.62095814705501	TRUE	TRUE	NA	NA	NA	NA	NA	NA	NA	NA	NA	NA	NA	NA	NA	NA	NA	NA	NA | NA	NA | NA	NA | NA	NA | NA	NA | NA	4.125453	8.206497	10.0862	-0.379603422085113	2.636011	FALSE	No variant	No variant	No variant	No variant	No variant
JU397	JU397	49.28	-0.32	Compost	-37.8280112863011	TRUE	NA	FALSE	-27.3513381064312	FALSE	FALSE	NA	NA	NA	NA	NA	NA	NA	NA	NA	NA	NA	NA	NA	NA	NA	NA	NA | NA	NA | NA	NA | NA	NA | NA	NA | NA	4.785842	8.120561	9.978821	-0.574889947480882	3.829333	FALSE	No variant	No variant	No variant	No variant	No variant
JU4047	JU4047	22.33305	103.87154	Rotting_stem	NA	FALSE	-48.0242312824622	TRUE	-50.9571231876362	FALSE	NA	FALSE	NA	NA	NA	NA	NA	NA	NA	NA	NA	NA	NA	NA	NA	NA	NA	NA | NA	NA | NA	NA | NA	NA | NA	NA | NA	NA	NA	NA	NA	NA	NA	No variant	No variant	No variant	No variant	No variant
JU406	JU406	49.28	-0.32	Compost	-26.957852236842	TRUE	NA	FALSE	-16.4811790569721	FALSE	FALSE	NA	NA	NA	NA	NA	NA	NA	NA	NA	NA	NA	NA	NA	NA	NA	NA	NA | NA	NA | NA	NA | NA	NA | NA	NA | NA	4.201763	7.931861	9.920227	-0.772816425457899	3.174529	FALSE	No variant	No variant	No variant	No variant	No variant
JU4073	JU4073	22.3346	103.8454	Vegetal_litter/mix	NA	FALSE	NA	FALSE	NA	NA	NA	NA	NA	NA	NA	NA	NA	NA	NA	NA	NA	NA	NA	NA	NA	NA	NA	NA | NA	NA | NA	NA | NA	NA | NA	NA | NA	NA	NA	NA	NA	NA	NA	No variant	No variant	No variant	No variant	No variant
JU4082	JU4082	12.10578	108.5654	Vegetal_litter/mix	NA	FALSE	NA	FALSE	NA	NA	NA	NA	NA	NA	NA	NA	NA	NA	NA	NA	NA	NA	NA	NA	NA	NA	NA	NA | NA	NA | NA	NA | NA	NA | NA	NA | NA	NA	NA	NA	NA	NA	NA	No variant	No variant	No variant	No variant	No variant
JU4098	JU4098	11.98	108.406	Rotting_stem	NA	FALSE	-31.8660037848744	TRUE	-34.7988956900484	FALSE	NA	FALSE	NA	NA	NA	NA	NA	NA	NA	NA	NA	NA	NA	NA	NA	NA	NA	NA | NA	NA | NA	NA | NA	NA | NA	NA | NA	NA	NA	NA	NA	NA	NA	No variant	No variant	No variant	No variant	No variant
JU4161	JU4161	49.121	1.951	Rotting_stem	NA	FALSE	NA	FALSE	NA	NA	NA	NA	NA	NA	NA	NA	NA	NA	NA	NA	NA	NA	NA	NA	NA	NA	NA	NA | NA	NA | NA	NA | NA	NA | NA	NA | NA	NA	NA	NA	NA	NA	NA	No variant	No variant	No variant	No variant	No variant
JU440	JU440	48.715	1.56	Compost	-24.6855088899808	TRUE	NA	FALSE	-14.2088357101109	TRUE	FALSE	NA	NA	NA	NA	NA	NA	NA	NA	NA	NA	NA	NA	NA	NA	NA	NA	NA | NA	NA | NA	NA | NA	NA | NA	NA | NA	4.173497	8.056373	9.898394	-0.127064805434335	3.091973	FALSE	No variant	No variant	No variant	No variant	No variant
JU561	JU561	48.71	-3.81	Arthropod	-18.9866357096652	TRUE	NA	FALSE	-8.50996252979533	TRUE	TRUE	NA	NA	NA	NA	NA	NA	NA	NA	NA	NA	NA	NA	NA	NA	NA	NA	NA | NA	NA | NA	NA | NA	NA | NA	NA | NA	NA	NA	NA	NA	NA	NA	No variant	No variant	No variant	No variant	No variant
JU642	JU642	48.84	2.5	Compost	-29.6172348579101	TRUE	NA	FALSE	-19.1405616780402	FALSE	FALSE	NA	NA	NA	NA	NA	NA	NA	NA	NA	NA	NA	NA	NA	NA	NA	NA	NA | NA	NA | NA	NA | NA	NA | NA	NA | NA	4.483025	7.753377	9.886488	-1	3.578549	FALSE	No variant	No variant	No variant	No variant	No variant
JU751	JU751	48.84	2.5	Compost	78.2723321807437	TRUE	NA	FALSE	88.7490053606136	TRUE	TRUE	NA	missense_F200Y	NA	NA	NA	NA	Deletion	DEL00767489	NA	NA	NA	NA	NA	NA	NA	NA	missense_F200Y | Deletion	NA | NA	NA | NA	NA | NA	NA | NA	NA	NA	NA	NA	NA	NA	No variant	No variant	Deletion	No variant	No variant
JU774	JU774	38.683	-9.34	Compost	1.43891497685398	TRUE	NA	FALSE	11.9155881567239	TRUE	TRUE	NA	NA	NA	NA	NA	NA	NA	NA	NA	NA	NA	NA	NA	NA	NA	NA	NA | NA	NA | NA	NA | NA	NA | NA	NA | NA	4.46568	8.136521	9.515783	-0.0987177308893465	3.873623	FALSE	No variant	No variant	No variant	No variant	No variant
JU775	JU775	38.7175	-9.1486	Rotting_nut/pod/seed/fruit	-1.00602733154806	TRUE	-32.0971355193579	TRUE	-12.779690788105	TRUE	TRUE	FALSE	NA	NA	NA	NA	NA	NA	NA	NA	NA	NA	NA	NA	NA	NA	NA	NA | NA	NA | NA	NA | NA	NA | NA	NA | NA	4.013536	8.297237	9.951168	-0.143384697498924	2.380552	FALSE	No variant	No variant	No variant	No variant	No variant
JU778	JU778	38.719	-9.1491	Rotting_nut/pod/seed/fruit	5.79138921164946	TRUE	-32.3746230353969	TRUE	-9.51972627452579	TRUE	TRUE	FALSE	NA	NA	NA	NA	NA	NA	NA	NA	NA	NA	NA	NA	NA	NA	NA	NA | NA	NA | NA	NA | NA	NA | NA	NA | NA	3.940328	8.387404	10.12319	-0.372614455248186	2.221977	FALSE	No variant	No variant	No variant	No variant	No variant
JU782	JU782	38.7191	-9.1503	Compost	-60.6798918518081	TRUE	NA	FALSE	-50.2032186719382	FALSE	FALSE	NA	NA	NA	NA	NA	NA	NA	NA	NA	NA	NA	NA	NA	NA	NA	NA	NA | NA	NA | NA	NA | NA	NA | NA	NA | NA	4.243899	8.519341	10.10328	-0.455629348525396	3.311751	FALSE	No variant	No variant	No variant	No variant	No variant
JU792	JU792	43.06	0.24	Compost	7.66368088874968	TRUE	45.1292756254888	TRUE	30.1683688944672	TRUE	TRUE	TRUE	NA	NA	NA	NA	NA	NA	NA	NA	NA	NA	NA	NA	NA	NA	NA	NA | NA	NA | NA	NA | NA	NA | NA	NA | NA	4.36541	7.803795	9.858566	-0.13677298689114	3.674337	FALSE	No variant	No variant	No variant	No variant	No variant
JU830	JU830	48.52	9.05	Compost	125.567351675781	TRUE	NA	FALSE	136.044024855651	TRUE	TRUE	NA	missense_F200Y	NA	NA	NA	NA	Deletion	DEL00767489	NA	NA	NA	NA	NA	NA	NA	NA	missense_F200Y | Deletion	NA | NA	NA | NA	NA | NA	NA | NA	3.37061	8.236294	9.911396	0.0199920500189792	2.454075	TRUE	No variant	No variant	Deletion	No variant	No variant
JU847	JU847	48.46	7.461	Compost	NA	FALSE	NA	FALSE	NA	NA	NA	NA	NA	NA	NA	NA	NA	NA	NA	NA	NA	NA	NA	NA	NA	NA	NA	NA | NA	NA | NA	NA | NA	NA | NA	NA | NA	4.166986	8.341389	10.18132	-0.59304575698998	3.313676	FALSE	No variant	No variant	No variant	No variant	No variant
KR314	KR314	49.28	-123.13	Rotting_nut/pod/seed/fruit	143.6234241084	TRUE	182.428815679548	TRUE	166.798010531322	TRUE	TRUE	TRUE	missense_E69G + frameshift_70	NA	NA	NA	NA	NA	NA	NA	NA	NA	NA	NA	NA	NA	NA	missense_E69G + frameshift_70 | NA	NA | NA	NA | NA	NA | NA	NA | NA	3.254148	8.089856	9.969421	-0.466568917476918	2.473762	TRUE	No variant	No variant	Frameshift	No variant	No variant
LKC34	LKC34	-18	46	Rotting_nut/pod/seed/fruit	11.9741965414906	TRUE	NA	FALSE	22.4508697213605	TRUE	TRUE	NA	NA	NA	NA	NA	NA	NA	NA	NA	NA	NA	NA	NA	NA	NA	NA	NA | NA	NA | NA	NA | NA	NA | NA	NA | NA	4.073236	8.035155	9.837053	0.142974111268794	2.914603	FALSE	No variant	No variant	No variant	No variant	No variant
MY1	MY1	52.54	7.31	Compost	-23.7375061262889	TRUE	32.998362461474	TRUE	8.40231880494049	TRUE	FALSE	TRUE	NA	NA	NA	NA	NA	NA	NA	NA	NA	NA	NA	NA	NA	NA	NA	NA | NA	NA | NA	NA | NA	NA | NA	NA | NA	4.343004	7.76657	8.696827	0.566617378239135	3.165571	FALSE	No variant	No variant	No variant	No variant	No variant
MY10	MY10	51.96	7.53	Compost	-33.2832699643042	TRUE	NA	FALSE	-22.8065967844343	FALSE	FALSE	NA	NA	NA	NA	NA	NA	NA	NA	NA	NA	NA	NA	NA	NA	NA	NA	NA | NA	NA | NA	NA | NA	NA | NA	NA | NA	3.885483	8.389951	10.09774	-0.544986876284188	1.980345	FALSE	No variant	No variant	No variant	No variant	No variant
MY16	MY16	51.93	7.57	Compost	158.942783572298	TRUE	200.235570311443	TRUE	183.361067579219	TRUE	TRUE	TRUE	missense_A185P	NA	NA	NA	NA	NA	NA	NA	NA	NA	NA	NA	NA	NA	NA	missense_A185P | NA	NA | NA	NA | NA	NA | NA	NA | NA	4.018223	8.248432	9.907618	-0.110586521310242	2.652761	FALSE	No variant	No variant	Missense	No variant	No variant
MY18	MY18	51.96	7.53	Compost	155.549452682334	TRUE	NA	FALSE	166.026125862204	TRUE	TRUE	NA	frameshift_57	NA	NA	NA	NA	NA	NA	NA	NA	NA	NA	NA	NA	NA	NA	frameshift_57 | NA	NA | NA	NA | NA	NA | NA	NA | NA	3.123981	8.176293	10.20649	-0.757784481283849	2.892409	TRUE	No variant	No variant	Frameshift	No variant	No variant
MY2147	MY2147	54.346355	10.117737	Compost	-0.865063294814679	TRUE	NA	FALSE	9.61160988505519	TRUE	TRUE	NA	NA	NA	NA	NA	NA	NA	NA	NA	NA	NA	NA	NA	NA	NA	NA	NA | NA	NA | NA	NA | NA	NA | NA	NA | NA	3.838505	7.780599	9.885992	-0.380628335233722	2.063928	FALSE	No variant	No variant	No variant	No variant	No variant
MY2212	MY2212	54.346355	10.117737	Arthropod	-14.4093614461394	TRUE	NA	FALSE	-3.93268826626953	TRUE	TRUE	NA	NA	NA	NA	NA	NA	NA	NA	NA	NA	NA	NA	NA	NA	NA	NA	NA | NA	NA | NA	NA | NA	NA | NA	NA | NA	4.453812	8.353179	9.974625	-0.612751608599525	3.36673	FALSE	No variant	No variant	No variant	No variant	No variant
MY23	MY23	51.96	7.53	Compost	116.654760843296	TRUE	NA	FALSE	127.131434023166	TRUE	TRUE	NA	missense_A185P	NA	NA	NA	NA	NA	NA	NA	NA	NA	NA	NA	NA	NA	NA	missense_A185P | NA	NA | NA	NA | NA	NA | NA	NA | NA	3.809274	7.995468	9.676905	0.0198927330503682	2.426455	FALSE	No variant	No variant	Missense	No variant	No variant
MY2453	MY2453	51.950777	7.536628	Compost	175.470210891796	TRUE	218.745481330189	TRUE	200.87973674834	TRUE	TRUE	TRUE	frameshift_16 + inframe_insertion_14N>14KKKN	NA	NA	NA	NA	NA	NA	NA	NA	NA	NA	NA	NA	NA	NA	frameshift_16 + inframe_insertion_14N>14KKKN | NA	NA | NA	NA | NA	NA | NA	NA | NA	NA	NA	NA	NA	NA	NA	No variant	No variant	Frameshift	No variant	No variant
MY2530	MY2530	54.346355	10.117737	Compost	-26.2496710727888	TRUE	-14.9367570819547	TRUE	-16.8213234400238	FALSE	FALSE	FALSE	NA	NA	NA	NA	NA	NA	NA	NA	NA	NA	NA	NA	NA	NA	NA	NA | NA	NA | NA	NA | NA	NA | NA	NA | NA	NA	NA	NA	NA	NA	NA	No variant	No variant	No variant	No variant	No variant
MY2535	MY2535	51.950723	7.599099	Compost	-41.7890619483168	TRUE	12.7644384705396	TRUE	-10.7404211015406	TRUE	FALSE	TRUE	NA	NA	NA	NA	NA	NA	NA	NA	NA	NA	NA	NA	NA	NA	NA	NA | NA	NA | NA	NA | NA	NA | NA	NA | NA	NA	NA	NA	NA	NA	NA	No variant	No variant	No variant	No variant	No variant
MY2573	MY2573	51.950723	7.599099	Compost	-21.1498687739066	TRUE	NA	FALSE	-10.6731955940367	TRUE	FALSE	NA	NA	NA	NA	NA	NA	NA	NA	NA	NA	NA	NA	NA	NA	NA	NA	NA | NA	NA | NA	NA | NA	NA | NA	NA | NA	4.712417	8.44723	10.01869	-0.0450113009162415	3.827301	FALSE	No variant	No variant	No variant	No variant	No variant
MY2585	MY2585	54.346355	10.117737	Compost	7.03917831778827	TRUE	-19.0384549570034	TRUE	-2.22774768225961	TRUE	TRUE	FALSE	NA	NA	NA	NA	NA	NA	NA	NA	NA	NA	NA	NA	NA	NA	NA	NA | NA	NA | NA	NA | NA	NA | NA	NA | NA	3.943485	7.801834	9.988062	-0.44522821380827	1.521465	FALSE	No variant	No variant	No variant	No variant	No variant
MY2693	MY2693	54.3491	10.11505	Mollusk	3.23452282039126	TRUE	-14.5508525684597	TRUE	-1.8862742366863	TRUE	TRUE	FALSE	NA	NA	NA	NA	NA	NA	NA	NA	NA	NA	NA	NA	NA	NA	NA	NA | NA	NA | NA	NA | NA	NA | NA	NA | NA	NA	NA	NA	NA	NA	NA	No variant	No variant	No variant	No variant	No variant
MY2713	MY2713	54.3491	10.11505	Arthropod	10.8036260861889	TRUE	NA	FALSE	21.2802992660588	TRUE	TRUE	NA	NA	NA	NA	NA	NA	NA	NA	NA	NA	NA	NA	NA	NA	NA	NA	NA | NA	NA | NA	NA | NA	NA | NA	NA | NA	4.116929	8.148426	9.74933	-0.23687539523852	2.417081	FALSE	No variant	No variant	No variant	No variant	No variant
MY2741	MY2741	54.3491	10.11505	Mollusk	8.39215215800939	TRUE	-31.625531261527	TRUE	-7.84479891441088	TRUE	TRUE	FALSE	NA	NA	NA	NA	NA	NA	NA	NA	NA	NA	NA	NA	NA	NA	NA	NA | NA	NA | NA	NA | NA	NA | NA	NA | NA	NA	NA	NA	NA	NA	NA	No variant	No variant	No variant	No variant	No variant
MY518	MY518	51.964154	7.611719	Compost	175.260787824466	TRUE	199.617747952424	TRUE	191.211158525793	TRUE	TRUE	TRUE	NA	NA	NA	NA	NA	Inversion	INV00767501	NA	NA	NA	NA	NA	NA	NA	NA	NA | Inversion	NA | NA	NA | NA	NA | NA	NA | NA	3.09302	8.252881	9.968316	-0.5038720813549	1.924284	TRUE	No variant	No variant	Inversion	No variant	No variant
MY679	MY679	54.346355	10.117737	Compost	175.727611824778	TRUE	173.338786454089	TRUE	178.305089776782	TRUE	TRUE	TRUE	stop_gained_K379*	NA	NA	NA	NA	NA	NA	NA	NA	NA	NA	NA	NA	NA	NA	stop_gained_K379* | NA	NA | NA	NA | NA	NA | NA	NA | NA	NA	NA	NA	NA	NA	NA	No variant	No variant	Start/stop altering	No variant	No variant
MY772	MY772	54.346355	10.117737	Compost	-5.44331218545242	TRUE	-19.081280192377	TRUE	-8.49040555156677	TRUE	TRUE	FALSE	NA	NA	NA	NA	NA	NA	NA	NA	NA	NA	NA	NA	NA	NA	NA	NA | NA	NA | NA	NA | NA	NA | NA	NA | NA	3.881583	7.702057	10.1868	-0.550914803913033	2.271899	FALSE	No variant	No variant	No variant	No variant	No variant
MY795	MY795	54.346355	10.117737	Compost	124.682787470537	TRUE	216.354458072472	TRUE	174.290513408853	TRUE	TRUE	TRUE	frameshift_57	NA	NA	NA	NA	NA	NA	NA	NA	NA	NA	NA	NA	NA	NA	frameshift_57 | NA	NA | NA	NA | NA	NA | NA	NA | NA	3.00399	8.028027	10.06052	0.180850511334995	2.211087	TRUE	No variant	No variant	Frameshift	No variant	No variant
MY920	MY920	54.346355	10.117737	Compost	-22.9328716976402	TRUE	39.3131482288979	TRUE	11.9620289029768	TRUE	FALSE	TRUE	NA	NA	NA	NA	NA	NA	NA	NA	NA	NA	NA	NA	NA	NA	NA	NA | NA	NA | NA	NA | NA	NA | NA	NA | NA	4.551016	8.139958	10.04919	0.320307714790184	3.538959	FALSE	No variant	No variant	No variant	No variant	No variant
N2	N2	51.45	-2.59	Compost	-82.4100686033003	TRUE	-42.3922776650089	TRUE	-58.6292824968067	FALSE	FALSE	FALSE	NA	NA	NA	NA	NA	NA	NA	NA	NA	NA	NA	NA	NA	NA	NA	NA | NA	NA | NA	NA | NA	NA | NA	NA | NA	4.143148	7.654105	9.801574	-0.553104345209381	2.349673	FALSE	No variant	No variant	No variant	No variant	No variant
NIC1	NIC1	43.279	5.3543	Rotting_nut/pod/seed/fruit	-7.4514535647919	TRUE	10.8910613448487	TRUE	5.49169452737634	TRUE	TRUE	TRUE	NA	NA	NA	NA	NA	NA	NA	NA	NA	NA	NA	NA	NA	NA	NA	NA | NA	NA | NA	NA | NA	NA | NA	NA | NA	4.718414	8.023545	9.8379	0.0415012619100313	4.385798	FALSE	No variant	No variant	No variant	No variant	No variant
NIC1049	NIC1049	43.593561	1.45032	Compost	NA	FALSE	-4.88929091805485	TRUE	-7.82218282322885	TRUE	NA	TRUE	NA	NA	NA	NA	NA	NA	NA	NA	NA	NA	NA	NA	NA	NA	NA	NA | NA	NA | NA	NA | NA	NA | NA	NA | NA	NA	NA	NA	NA	NA	NA	No variant	No variant	No variant	No variant	No variant
NIC1107	NIC1107	43.716278	7.266935	Rotting_nut/pod/seed/fruit	NA	FALSE	NA	FALSE	NA	NA	NA	NA	NA	NA	NA	NA	NA	Duplication	DUP00767502	NA	NA	NA	NA	NA	NA	NA	NA	NA | Duplication	NA | NA	NA | NA	NA | NA	NA | NA	NA	NA	NA	NA	NA	NA	No variant	No variant	Duplication	No variant	No variant
NIC1119	NIC1119	-13.421743	-71.849508	Rotting_nut/pod/seed/fruit	NA	FALSE	NA	FALSE	NA	NA	NA	NA	NA	NA	NA	NA	NA	NA	NA	NA	NA	NA	NA	NA	NA	NA	NA	NA | NA	NA | NA	NA | NA	NA | NA	NA | NA	NA	NA	NA	NA	NA	NA	No variant	No variant	No variant	No variant	No variant
NIC166	NIC166	46.72722	6.89775	Rotting_nut/pod/seed/fruit	NA	FALSE	-12.7299415398529	TRUE	-15.6628334450269	FALSE	NA	FALSE	NA	NA	NA	NA	NA	NA	NA	NA	NA	NA	NA	NA	NA	NA	NA	NA | NA	NA | NA	NA | NA	NA | NA	NA | NA	4.175769	8.489785	10.19383	-0.360945973587816	2.750093	FALSE	No variant	No variant	No variant	No variant	No variant
NIC1698	NIC1698	38.633606	-0.137348	Vegetal_litter/mix	NA	FALSE	NA	FALSE	NA	NA	NA	NA	NA	NA	NA	NA	NA	NA	NA	NA	NA	NA	NA	NA	NA	NA	NA	NA | NA	NA | NA	NA | NA	NA | NA	NA | NA	NA	NA	NA	NA	NA	NA	No variant	No variant	No variant	No variant	No variant
NIC1700	NIC1700	38.633606	-0.137348	Vegetal_litter/mix	NA	FALSE	NA	FALSE	NA	NA	NA	NA	NA	NA	NA	NA	NA	NA	NA	NA	NA	NA	NA	NA	NA	NA	NA	NA | NA	NA | NA	NA | NA	NA | NA	NA | NA	NA	NA	NA	NA	NA	NA	No variant	No variant	No variant	No variant	No variant
NIC1772	NIC1772	38.569	-0.141	Rotting_nut/pod/seed/fruit	NA	FALSE	NA	FALSE	NA	NA	NA	NA	NA	NA	NA	NA	NA	NA	NA	NA	NA	NA	NA	NA	NA	NA	NA	NA | NA	NA | NA	NA | NA	NA | NA	NA | NA	NA	NA	NA	NA	NA	NA	No variant	No variant	No variant	No variant	No variant
NIC1773	NIC1773	38.569	-0.141	Vegetal_litter/mix	NA	FALSE	NA	FALSE	NA	NA	NA	NA	NA	NA	NA	NA	NA	NA	NA	NA	NA	NA	NA	NA	NA	NA	NA	NA | NA	NA | NA	NA | NA	NA | NA	NA | NA	NA	NA	NA	NA	NA	NA	No variant	No variant	No variant	No variant	No variant
NIC1775	NIC1775	38.569	-0.141	Rotting_nut/pod/seed/fruit	NA	FALSE	NA	FALSE	NA	NA	NA	NA	NA	NA	NA	NA	NA	NA	NA	NA	NA	NA	NA	NA	NA	NA	NA	NA | NA	NA | NA	NA | NA	NA | NA	NA | NA	NA	NA	NA	NA	NA	NA	No variant	No variant	No variant	No variant	No variant
NIC1779	NIC1779	28.53339	-16.279711	Arthropod	NA	FALSE	-22.8048181887236	TRUE	-25.7377100938976	FALSE	NA	FALSE	NA	NA	NA	NA	NA	NA	NA	NA	NA	NA	NA	NA	NA	NA	NA	NA | NA	NA | NA	NA | NA	NA | NA	NA | NA	NA	NA	NA	NA	NA	NA	No variant	No variant	No variant	No variant	No variant
NIC1780	NIC1780	28.411121	-16.535468	Rotting_nut/pod/seed/fruit	NA	FALSE	NA	FALSE	NA	NA	NA	NA	NA	NA	NA	NA	NA	NA	NA	NA	NA	NA	NA	NA	NA	NA	NA	NA | NA	NA | NA	NA | NA	NA | NA	NA | NA	NA	NA	NA	NA	NA	NA	No variant	No variant	No variant	No variant	No variant
NIC1782	NIC1782	28.411121	-16.535468	Rotting_nut/pod/seed/fruit	NA	FALSE	NA	FALSE	NA	NA	NA	NA	NA	NA	NA	NA	NA	NA	NA	NA	NA	NA	NA	NA	NA	NA	NA	NA | NA	NA | NA	NA | NA	NA | NA	NA | NA	NA	NA	NA	NA	NA	NA	No variant	No variant	No variant	No variant	No variant
NIC1783	NIC1783	28.411121	-16.535468	Rotting_nut/pod/seed/fruit	NA	FALSE	-26.4544509173452	TRUE	-29.3873428225192	FALSE	NA	FALSE	NA	NA	NA	NA	NA	NA	NA	NA	NA	NA	NA	NA	NA	NA	NA	NA | NA	NA | NA	NA | NA	NA | NA	NA | NA	NA	NA	NA	NA	NA	NA	No variant	No variant	No variant	No variant	No variant
NIC1785	NIC1785	28.411121	-16.535468	Rotting_flower	NA	FALSE	NA	FALSE	NA	NA	NA	NA	NA	NA	NA	NA	NA	NA	NA	NA	NA	NA	NA	NA	NA	NA	NA	NA | NA	NA | NA	NA | NA	NA | NA	NA | NA	NA	NA	NA	NA	NA	NA	No variant	No variant	No variant	No variant	No variant
NIC1786	NIC1786	28.411121	-16.535468	Vegetal_litter/mix	NA	FALSE	-35.2695663514684	TRUE	-38.2024582566424	FALSE	NA	FALSE	NA	NA	NA	NA	NA	NA	NA	NA	NA	NA	NA	NA	NA	NA	NA	NA | NA	NA | NA	NA | NA	NA | NA	NA | NA	NA	NA	NA	NA	NA	NA	No variant	No variant	No variant	No variant	No variant
NIC1787	NIC1787	28.411121	-16.535468	Rotting_nut/pod/seed/fruit	NA	FALSE	NA	FALSE	NA	NA	NA	NA	NA	NA	NA	NA	NA	NA	NA	NA	NA	NA	NA	NA	NA	NA	NA	NA | NA	NA | NA	NA | NA	NA | NA	NA | NA	NA	NA	NA	NA	NA	NA	No variant	No variant	No variant	No variant	No variant
NIC1788	NIC1788	28.411121	-16.535468	Vegetal_litter/mix	NA	FALSE	NA	FALSE	NA	NA	NA	NA	NA	NA	NA	NA	NA	NA	NA	NA	NA	NA	NA	NA	NA	NA	NA	NA | NA	NA | NA	NA | NA	NA | NA	NA | NA	NA	NA	NA	NA	NA	NA	No variant	No variant	No variant	No variant	No variant
NIC1789	NIC1789	28.411121	-16.535468	Rotting_flower	NA	FALSE	NA	FALSE	NA	NA	NA	NA	NA	NA	NA	NA	NA	NA	NA	NA	NA	NA	NA	NA	NA	NA	NA	NA | NA	NA | NA	NA | NA	NA | NA	NA | NA	NA	NA	NA	NA	NA	NA	No variant	No variant	No variant	No variant	No variant
NIC1790	NIC1790	28.411121	-16.535468	Rotting_flower	NA	FALSE	NA	FALSE	NA	NA	NA	NA	NA	NA	NA	NA	NA	NA	NA	NA	NA	NA	NA	NA	NA	NA	NA	NA | NA	NA | NA	NA | NA	NA | NA	NA | NA	NA	NA	NA	NA	NA	NA	No variant	No variant	No variant	No variant	No variant
NIC1791	NIC1791	28.411121	-16.535468	Rotting_flower	NA	FALSE	-39.6077911531639	TRUE	-42.5406830583379	FALSE	NA	FALSE	NA	NA	NA	NA	NA	NA	NA	NA	NA	NA	NA	NA	NA	NA	NA	NA | NA	NA | NA	NA | NA	NA | NA	NA | NA	NA	NA	NA	NA	NA	NA	No variant	No variant	No variant	No variant	No variant
NIC1792	NIC1792	28.411121	-16.535468	Rotting_flower	NA	FALSE	NA	FALSE	NA	NA	NA	NA	stop_lost_445*>445S	NA	NA	splice_donor_NA	NA	NA	NA	NA	NA	NA	NA	NA	NA	NA	NA	stop_lost_445*>445S | NA	NA | NA	NA | NA	splice_donor_NA | NA	NA | NA	NA	NA	NA	NA	NA	NA	No variant	No variant	Start/stop altering	Splice donor	No variant
NIC1794	NIC1794	28.411121	-16.535468	Rotting_nut/pod/seed/fruit	NA	FALSE	-58.3603259462063	TRUE	-61.2932178513803	FALSE	NA	FALSE	NA	NA	NA	NA	NA	NA	NA	NA	NA	NA	NA	NA	NA	NA	NA	NA | NA	NA | NA	NA | NA	NA | NA	NA | NA	NA	NA	NA	NA	NA	NA	No variant	No variant	No variant	No variant	No variant
NIC1796	NIC1796	28.411121	-16.535468	Rotting_stem	NA	FALSE	NA	FALSE	NA	NA	NA	NA	NA	NA	NA	NA	NA	NA	NA	NA	NA	NA	NA	NA	NA	NA	NA	NA | NA	NA | NA	NA | NA	NA | NA	NA | NA	NA	NA	NA	NA	NA	NA	No variant	No variant	No variant	No variant	No variant
NIC1798	NIC1798	28.411121	-16.535468	Rotting_nut/pod/seed/fruit	NA	FALSE	-27.7963580188591	TRUE	-30.7292499240331	FALSE	NA	FALSE	NA	NA	NA	NA	NA	NA	NA	NA	NA	NA	NA	NA	NA	NA	NA	NA | NA	NA | NA	NA | NA	NA | NA	NA | NA	NA	NA	NA	NA	NA	NA	No variant	No variant	No variant	No variant	No variant
NIC1799	NIC1799	28.411121	-16.535468	Rotting_stem	NA	FALSE	-43.3500756896527	TRUE	-46.2829675948267	FALSE	NA	FALSE	NA	NA	NA	NA	NA	NA	NA	NA	NA	NA	NA	NA	NA	NA	NA	NA | NA	NA | NA	NA | NA	NA | NA	NA | NA	NA	NA	NA	NA	NA	NA	No variant	No variant	No variant	No variant	No variant
NIC1801	NIC1801	28.411121	-16.535468	Rotting_nut/pod/seed/fruit	NA	FALSE	NA	FALSE	NA	NA	NA	NA	NA	NA	NA	NA	NA	NA	NA	NA	NA	NA	NA	NA	NA	NA	NA	NA | NA	NA | NA	NA | NA	NA | NA	NA | NA	NA	NA	NA	NA	NA	NA	No variant	No variant	No variant	No variant	No variant
NIC1802	NIC1802	28.411121	-16.535468	Rotting_stem	NA	FALSE	NA	FALSE	NA	NA	NA	NA	NA	NA	NA	NA	NA	NA	NA	NA	NA	NA	NA	NA	NA	NA	NA	NA | NA	NA | NA	NA | NA	NA | NA	NA | NA	NA	NA	NA	NA	NA	NA	No variant	No variant	No variant	No variant	No variant
NIC1805	NIC1805	28.498323	-16.399275	Rotting_flower	NA	FALSE	NA	FALSE	NA	NA	NA	NA	NA	NA	NA	NA	NA	NA	NA	NA	NA	NA	NA	NA	NA	NA	NA	NA | NA	NA | NA	NA | NA	NA | NA	NA | NA	NA	NA	NA	NA	NA	NA	No variant	No variant	No variant	No variant	No variant
NIC1806	NIC1806	28.498323	-16.399275	Rotting_stem	NA	FALSE	NA	FALSE	NA	NA	NA	NA	NA	NA	NA	NA	NA	NA	NA	NA	NA	NA	NA	NA	NA	NA	NA	NA | NA	NA | NA	NA | NA	NA | NA	NA | NA	NA	NA	NA	NA	NA	NA	No variant	No variant	No variant	No variant	No variant
NIC1808	NIC1808	28.498323	-16.399275	Rotting_nut/pod/seed/fruit	NA	FALSE	-48.081725809283	TRUE	-51.014617714457	FALSE	NA	FALSE	NA	NA	NA	NA	NA	NA	NA	NA	NA	NA	NA	NA	NA	NA	NA	NA | NA	NA | NA	NA | NA	NA | NA	NA | NA	NA	NA	NA	NA	NA	NA	No variant	No variant	No variant	No variant	No variant
NIC1809	NIC1809	28.498323	-16.399275	Rotting_nut/pod/seed/fruit	NA	FALSE	-11.9053411409991	TRUE	-14.8382330461731	FALSE	NA	FALSE	NA	NA	NA	NA	NA	NA	NA	NA	NA	NA	NA	NA	NA	NA	NA	NA | NA	NA | NA	NA | NA	NA | NA	NA | NA	NA	NA	NA	NA	NA	NA	No variant	No variant	No variant	No variant	No variant
NIC1810	NIC1810	28.498323	-16.399275	Rotting_nut/pod/seed/fruit	NA	FALSE	13.830324251719	TRUE	10.897432346545	TRUE	NA	TRUE	NA	NA	NA	NA	NA	NA	NA	NA	NA	NA	NA	NA	NA	NA	NA	NA | NA	NA | NA	NA | NA	NA | NA	NA | NA	NA	NA	NA	NA	NA	NA	No variant	No variant	No variant	No variant	No variant
NIC1811	NIC1811	28.498323	-16.399275	Vegetal_litter/mix	NA	FALSE	-37.5737894152224	TRUE	-40.5066813203964	FALSE	NA	FALSE	NA	NA	NA	NA	NA	NA	NA	NA	NA	NA	NA	NA	NA	NA	NA	NA | NA	NA | NA	NA | NA	NA | NA	NA | NA	NA	NA	NA	NA	NA	NA	No variant	No variant	No variant	No variant	No variant
NIC1812	NIC1812	28.482217	-16.412193	Vegetal_litter/mix	NA	FALSE	-72.6067896667855	TRUE	-75.5396815719595	FALSE	NA	FALSE	NA	NA	NA	NA	NA	NA	NA	NA	NA	NA	NA	NA	NA	NA	NA	NA | NA	NA | NA	NA | NA	NA | NA	NA | NA	NA	NA	NA	NA	NA	NA	No variant	No variant	No variant	No variant	No variant
NIC1832	NIC1832	47.367489	-2.528842	Compost	NA	FALSE	NA	FALSE	NA	NA	NA	NA	missense_F200Y	NA	NA	NA	NA	Deletion	DEL00767489	NA	NA	NA	NA	NA	NA	NA	NA	missense_F200Y | Deletion	NA | NA	NA | NA	NA | NA	NA | NA	NA	NA	NA	NA	NA	NA	No variant	No variant	Deletion	No variant	No variant
NIC195	NIC195	38.545874	-28.37322	Rotting_nut/pod/seed/fruit	NA	FALSE	NA	FALSE	NA	NA	NA	NA	NA	NA	NA	NA	NA	NA	NA	NA	NA	NA	NA	NA	NA	NA	NA	NA | NA	NA | NA	NA | NA	NA | NA	NA | NA	NA	NA	NA	NA	NA	NA	No variant	No variant	No variant	No variant	No variant
NIC199	NIC199	37.745428	-25.19929	Rotting_nut/pod/seed/fruit	-17.2170801934311	TRUE	NA	FALSE	-6.74040701356123	TRUE	TRUE	NA	NA	NA	NA	NA	NA	NA	NA	NA	NA	NA	NA	NA	NA	NA	NA	NA | NA	NA | NA	NA | NA	NA | NA	NA | NA	4.403669	8.086196	8.895802	-0.392320809443885	3.265594	FALSE	No variant	No variant	No variant	No variant	No variant
NIC2	NIC2	43.279	5.3543	Rotting_stem	-31.6930929847564	TRUE	-19.1286337577573	TRUE	-21.6389727339089	FALSE	FALSE	FALSE	NA	NA	NA	NA	NA	NA	NA	NA	NA	NA	NA	NA	NA	NA	NA	NA | NA	NA | NA	NA | NA	NA | NA	NA | NA	4.320385	8.224	9.915578	-0.0170434634227657	3.051044	FALSE	No variant	No variant	No variant	No variant	No variant
NIC2021	NIC2021	48.84	2.5	Compost	NA	FALSE	NA	FALSE	NA	NA	NA	NA	inframe_deletion_113VDN>113N	NA	NA	NA	NA	NA	NA	NA	NA	NA	NA	NA	NA	NA	NA	inframe_deletion_113VDN>113N | NA	NA | NA	NA | NA	NA | NA	NA | NA	NA	NA	NA	NA	NA	NA	No variant	No variant	Inframe_deletion	No variant	No variant
NIC207	NIC207	43.720505	7.24045	Rotting_nut/pod/seed/fruit	-24.3572804429187	TRUE	3.66104079099389	TRUE	-6.57622918861447	TRUE	FALSE	TRUE	NA	NA	NA	NA	NA	NA	NA	NA	NA	NA	NA	NA	NA	NA	NA	NA | NA	NA | NA	NA | NA	NA | NA	NA | NA	4.230987	8.230142	9.842008	-0.408623790919662	3.364537	FALSE	No variant	No variant	No variant	No variant	No variant
NIC2076	NIC2076	48.84	2.5	Compost	NA	FALSE	NA	FALSE	NA	NA	NA	NA	inframe_deletion_113VDN>113N	NA	NA	NA	NA	NA	NA	NA	NA	NA	NA	NA	NA	NA	NA	inframe_deletion_113VDN>113N | NA	NA | NA	NA | NA	NA | NA	NA | NA	NA	NA	NA	NA	NA	NA	No variant	No variant	Inframe_deletion	No variant	No variant
NIC231	NIC231	43.720505	7.24045	Rotting_nut/pod/seed/fruit	-26.6969522543368	TRUE	NA	FALSE	-16.2202790744669	FALSE	FALSE	NA	NA	NA	NA	NA	NA	NA	NA	NA	NA	NA	NA	NA	NA	NA	NA	NA | NA	NA | NA	NA | NA	NA | NA	NA | NA	4.643817	7.803538	9.8731	0.0925358821865848	3.374232	FALSE	No variant	No variant	No variant	No variant	No variant
NIC236	NIC236	39.242006	-9.313417	Rotting_nut/pod/seed/fruit	-10.7653504251831	TRUE	-24.3219192888235	TRUE	-13.7717442196554	TRUE	TRUE	FALSE	NA	NA	NA	NA	NA	NA	NA	NA	NA	NA	NA	NA	NA	NA	NA	NA | NA	NA | NA	NA | NA	NA | NA	NA | NA	4.293317	8.113954	9.786961	-0.350575063282362	2.992077	FALSE	No variant	No variant	No variant	No variant	No variant
NIC242	NIC242	38.691765	-9.31609	Rotting_nut/pod/seed/fruit	-13.2463773947497	TRUE	NA	FALSE	-2.76970421487983	TRUE	TRUE	NA	NA	NA	NA	NA	NA	NA	NA	NA	NA	NA	NA	NA	NA	NA	NA	NA | NA	NA | NA	NA | NA	NA | NA	NA | NA	4.267489	8.23734	9.849301	-0.578522189750161	3.107383	FALSE	No variant	No variant	No variant	No variant	No variant
NIC251	NIC251	38.66621	-28.151364	Rotting_nut/pod/seed/fruit	19.7973202176955	TRUE	NA	FALSE	30.2739933975654	TRUE	TRUE	NA	NA	NA	NA	NA	NA	NA	NA	NA	NA	NA	NA	NA	NA	NA	NA	NA | NA	NA | NA	NA | NA	NA | NA	NA | NA	3.957656	8.484556	10.24948	-0.311706660969067	2.617954	FALSE	No variant	No variant	No variant	No variant	No variant
NIC252	NIC252	38.661313	-28.147949	Rotting_nut/pod/seed/fruit	-35.2078500670992	TRUE	13.7931562701766	TRUE	-6.93545626111339	TRUE	FALSE	TRUE	NA	NA	NA	NA	NA	NA	NA	NA	NA	NA	NA	NA	NA	NA	NA	NA | NA	NA | NA	NA | NA	NA | NA	NA | NA	3.963094	8.148081	9.761365	-0.190725085961946	2.605381	FALSE	No variant	No variant	No variant	No variant	No variant
NIC255	NIC255	43.714834	7.266779	Rotting_nut/pod/seed/fruit	1.2141283702033	TRUE	-32.1654357267124	TRUE	-11.7037630409066	TRUE	TRUE	FALSE	NA	NA	NA	NA	NA	NA	NA	NA	NA	NA	NA	NA	NA	NA	NA	NA | NA	NA | NA	NA | NA	NA | NA	NA | NA	4.397702	8.298354	9.849391	-0.569596176995446	3.130067	FALSE	No variant	No variant	No variant	No variant	No variant
NIC256	NIC256	38.71829	-9.14875	Rotting_nut/pod/seed/fruit	-12.9847580334111	TRUE	-15.578251082555	TRUE	-10.5096139206351	TRUE	TRUE	FALSE	NA	NA	NA	NA	NA	NA	NA	NA	NA	NA	NA	NA	NA	NA	NA	NA | NA	NA | NA	NA | NA	NA | NA	NA | NA	4.120968	8.337789	10.11622	-0.452598645206887	3.041662	FALSE	No variant	No variant	No variant	No variant	No variant
NIC258	NIC258	38.71829	-9.14875	Rotting_nut/pod/seed/fruit	-12.9334577101961	TRUE	8.88271703368056	TRUE	1.74652029909017	TRUE	TRUE	TRUE	NA	NA	NA	NA	NA	NA	NA	NA	NA	NA	NA	NA	NA	NA	NA	NA | NA	NA | NA	NA | NA	NA | NA	NA | NA	4.849099	7.905874	9.72473	0.413821880874115	4.76814	FALSE	No variant	No variant	No variant	No variant	No variant
NIC259	NIC259	38.71829	-9.14875	Rotting_nut/pod/seed/fruit	-23.051474236948	TRUE	3.91649352770673	TRUE	-5.7955997172727	TRUE	FALSE	TRUE	NA	NA	NA	NA	NA	NA	NA	NA	NA	NA	NA	NA	NA	NA	NA	NA | NA	NA | NA	NA | NA	NA | NA	NA | NA	4.087379	7.911915	9.93254	0.129894343782065	2.584702	FALSE	No variant	No variant	No variant	No variant	No variant
NIC260	NIC260	38.71829	-9.14875	Rotting_nut/pod/seed/fruit	NA	FALSE	NA	FALSE	NA	NA	NA	NA	NA	NA	NA	NA	NA	NA	NA	NA	NA	NA	NA	NA	NA	NA	NA	NA | NA	NA | NA	NA | NA	NA | NA	NA | NA	4.426999	7.679213	8.852932	-0.176858227592935	3.722614	FALSE	No variant	No variant	No variant	No variant	No variant
NIC261	NIC261	38.71829	-9.14875	Rotting_nut/pod/seed/fruit	2.93616173978347	TRUE	NA	FALSE	13.4128349196533	TRUE	TRUE	NA	NA	NA	NA	NA	NA	NA	NA	NA	NA	NA	NA	NA	NA	NA	NA	NA | NA	NA | NA	NA | NA	NA | NA	NA | NA	4.42254	8.319491	9.9037	-0.129408012120337	3.797667	FALSE	No variant	No variant	No variant	No variant	No variant
NIC262	NIC262	38.71829	-9.14875	Rotting_flower	-32.8319118457295	TRUE	-44.5546206135288	TRUE	-34.9213755922812	FALSE	FALSE	FALSE	NA	NA	NA	NA	NA	NA	NA	NA	NA	NA	NA	NA	NA	NA	NA	NA | NA	NA | NA	NA | NA	NA | NA	NA | NA	NA	NA	NA	NA	NA	NA	No variant	No variant	No variant	No variant	No variant
NIC265	NIC265	38.71829	-9.14875	Rotting_flower	41.9972468066158	TRUE	NA	FALSE	52.4739199864857	TRUE	TRUE	NA	NA	NA	NA	NA	NA	NA	NA	NA	NA	NA	NA	NA	NA	NA	NA	NA | NA	NA | NA	NA | NA	NA | NA	NA | NA	4.123284	8.309161	10.12961	-0.657545835148001	2.440996	FALSE	No variant	No variant	No variant	No variant	No variant
NIC266	NIC266	38.69237	-9.31592	Rotting_flower	0.471669442060617	TRUE	NA	FALSE	10.9483426219305	TRUE	TRUE	NA	NA	NA	NA	NA	NA	NA	NA	NA	NA	NA	NA	NA	NA	NA	NA	NA | NA	NA | NA	NA | NA	NA | NA	NA | NA	4.353599	8.083016	9.764501	0.230662779846002	2.990728	FALSE	No variant	No variant	No variant	No variant	No variant
NIC267	NIC267	38.69237	-9.31592	Rotting_nut/pod/seed/fruit	-34.2844396383722	TRUE	-47.2949517547729	TRUE	-37.0178050592246	FALSE	FALSE	FALSE	NA	NA	NA	NA	NA	NA	NA	NA	NA	NA	NA	NA	NA	NA	NA	NA | NA	NA | NA	NA | NA	NA | NA	NA | NA	4.529473	7.7008	9.939457	-0.664560596230146	3.40668	FALSE	No variant	No variant	No variant	No variant	No variant
NIC268	NIC268	38.69237	-9.31592	Rotting_nut/pod/seed/fruit	-12.2097315502561	TRUE	NA	FALSE	-1.73305837038623	TRUE	TRUE	NA	NA	NA	NA	NA	NA	NA	NA	NA	NA	NA	NA	NA	NA	NA	NA	NA | NA	NA | NA	NA | NA	NA | NA	NA | NA	5.026225	8.744578	9.681259	-0.427889130003636	3.657004	FALSE	No variant	No variant	No variant	No variant	No variant
NIC269	NIC269	38.69237	-9.31592	Rotting_nut/pod/seed/fruit	-48.2151657338658	TRUE	NA	FALSE	-37.7384925539959	FALSE	FALSE	NA	NA	NA	NA	NA	NA	NA	NA	NA	NA	NA	NA	NA	NA	NA	NA	NA | NA	NA | NA	NA | NA	NA | NA	NA | NA	NA	NA	NA	NA	NA	NA	No variant	No variant	No variant	No variant	No variant
NIC271	NIC271	38.69237	-9.31592	Rotting_nut/pod/seed/fruit	NA	FALSE	NA	FALSE	NA	NA	NA	NA	NA	NA	NA	NA	NA	NA	NA	NA	NA	NA	NA	NA	NA	NA	NA	NA | NA	NA | NA	NA | NA	NA | NA	NA | NA	4.057396	8.104389	10.06929	-0.312189445395528	3.485342	FALSE	No variant	No variant	No variant	No variant	No variant
NIC272	NIC272	39.769459	-8.756356	Rotting_nut/pod/seed/fruit	16.1397456979085	TRUE	-34.1977751333848	TRUE	-5.25712408039022	TRUE	TRUE	FALSE	NA	NA	NA	NA	NA	NA	NA	NA	NA	NA	NA	NA	NA	NA	NA	NA | NA	NA | NA	NA | NA	NA | NA	NA | NA	NA	NA	NA	NA	NA	NA	No variant	No variant	No variant	No variant	No variant
NIC274	NIC274	39.769459	-8.756356	Rotting_nut/pod/seed/fruit	3.29780949342116	TRUE	NA	FALSE	13.774482673291	TRUE	TRUE	NA	NA	NA	NA	NA	NA	NA	NA	NA	NA	NA	NA	NA	NA	NA	NA	NA | NA	NA | NA	NA | NA	NA | NA	NA | NA	4.314642	7.620646	9.125553	-0.999999967824668	3.660686	FALSE	No variant	No variant	No variant	No variant	No variant
NIC275	NIC275	39.769459	-8.756356	Rotting_nut/pod/seed/fruit	-47.5579590589472	TRUE	15.5954341015872	TRUE	-12.2093718413321	TRUE	FALSE	TRUE	NA	NA	NA	NA	NA	NA	NA	NA	NA	NA	NA	NA	NA	NA	NA	NA | NA	NA | NA	NA | NA	NA | NA	NA | NA	4.364536	8.016813	9.495762	-0.615935303689129	3.781644	FALSE	No variant	No variant	No variant	No variant	No variant
NIC276	NIC276	39.769459	-8.756356	Rotting_nut/pod/seed/fruit	-19.2879639378806	TRUE	NA	FALSE	-8.81129075801073	TRUE	TRUE	NA	NA	NA	NA	NA	NA	NA	NA	NA	NA	NA	NA	NA	NA	NA	NA	NA | NA	NA | NA	NA | NA	NA | NA	NA | NA	4.230906	8.427151	10.16407	-0.525717505301313	2.968666	FALSE	No variant	No variant	No variant	No variant	No variant
NIC277	NIC277	43.716441	7.266138	Rotting_nut/pod/seed/fruit	-12.478886304523	TRUE	-29.6114750404332	TRUE	-17.2732900351302	FALSE	TRUE	FALSE	NA	NA	NA	NA	NA	NA	NA	NA	NA	NA	NA	NA	NA	NA	NA	NA | NA	NA | NA	NA | NA	NA | NA	NA | NA	4.117608	8.355881	10.28091	-0.601803725891543	2.392174	FALSE	No variant	No variant	No variant	No variant	No variant
NIC3	NIC3	43.3636	5.3215	Rotting_nut/pod/seed/fruit	NA	FALSE	24.3024104501678	TRUE	21.3695185449938	TRUE	NA	TRUE	NA	NA	NA	NA	NA	NA	NA	NA	NA	NA	NA	NA	NA	NA	NA	NA | NA	NA | NA	NA | NA	NA | NA	NA | NA	4.33463	7.821715	9.996004	-0.130998229544506	3.289876	FALSE	No variant	No variant	No variant	No variant	No variant
NIC501	NIC501	48.77302	2.2675	Rotting_nut/pod/seed/fruit	-47.1367656596606	TRUE	NA	FALSE	-36.6600924797907	FALSE	FALSE	NA	NA	NA	NA	NA	NA	NA	NA	NA	NA	NA	NA	NA	NA	NA	NA	NA | NA	NA | NA	NA | NA	NA | NA	NA | NA	4.228705	8.057041	9.479186	-0.44081625128279	2.888755	FALSE	No variant	No variant	No variant	No variant	No variant
NIC511	NIC511	40.8625	14.2623855	Rotting_nut/pod/seed/fruit	-85.5080063532064	TRUE	NA	FALSE	-75.0313331733365	FALSE	FALSE	NA	NA	NA	NA	NA	NA	NA	NA	NA	NA	NA	NA	NA	NA	NA	NA	NA | NA	NA | NA	NA | NA	NA | NA	NA | NA	4.70856	8.4398	10.00156	-0.63673459101354	2.527723	FALSE	No variant	No variant	No variant	No variant	No variant
NIC513	NIC513	38.776038	-9.167136	Rotting_nut/pod/seed/fruit	-22.5312699233512	TRUE	NA	FALSE	-12.0545967434813	TRUE	FALSE	NA	NA	NA	NA	NA	NA	NA	NA	NA	NA	NA	NA	NA	NA	NA	NA	NA | NA	NA | NA	NA | NA	NA | NA	NA | NA	4.400508	7.485803	9.078563	0.625255889660149	3.618736	FALSE	No variant	No variant	No variant	No variant	No variant
NIC514	NIC514	38.776038	-9.167136	Rotting_nut/pod/seed/fruit	-58.9579943019334	TRUE	24.1633414669729	TRUE	-13.6254357801323	TRUE	FALSE	TRUE	NA	NA	NA	NA	NA	NA	NA	NA	NA	NA	NA	NA	NA	NA	NA	NA | NA	NA | NA	NA | NA	NA | NA	NA | NA	4.57564	8.021414	9.953354	0.522305941368439	3.814693	FALSE	No variant	No variant	No variant	No variant	No variant
NIC515	NIC515	38.776775	-9.165884	Rotting_nut/pod/seed/fruit	25.360594581385	TRUE	NA	FALSE	35.8372677612549	TRUE	TRUE	NA	NA	NA	NA	NA	NA	NA	NA	NA	NA	NA	NA	NA	NA	NA	NA	NA | NA	NA | NA	NA | NA	NA | NA	NA | NA	4.021151	8.096688	10.02265	-0.217184558419689	1.601739	FALSE	No variant	No variant	No variant	No variant	No variant
NIC522	NIC522	36.535679	-6.304441	Rotting_nut/pod/seed/fruit	-63.5901840971284	TRUE	NA	FALSE	-53.1135109172585	FALSE	FALSE	NA	NA	NA	NA	NA	NA	NA	NA	NA	NA	NA	NA	NA	NA	NA	NA	NA | NA	NA | NA	NA | NA	NA | NA	NA | NA	NA	NA	NA	NA	NA	NA	No variant	No variant	No variant	No variant	No variant
NIC523	NIC523	36.535679	-6.29831	Rotting_nut/pod/seed/fruit	NA	FALSE	NA	FALSE	NA	NA	NA	NA	NA	NA	NA	NA	NA	NA	NA	NA	NA	NA	NA	NA	NA	NA	NA	NA | NA	NA | NA	NA | NA	NA | NA	NA | NA	4.608178	8.281986	9.917614	0.178832974166691	3.614352	FALSE	No variant	No variant	No variant	No variant	No variant
NIC526	NIC526	36.535679	-6.304441	Rotting_nut/pod/seed/fruit	-3.83528671722424	TRUE	-85.1484060954692	TRUE	-40.7199557689988	FALSE	TRUE	FALSE	NA	NA	NA	NA	NA	NA	NA	NA	NA	NA	NA	NA	NA	NA	NA	NA | NA	NA | NA	NA | NA	NA | NA	NA | NA	4.816118	8.466407	10.16286	0.182107632127537	3.691613	FALSE	No variant	No variant	No variant	No variant	No variant
NIC527	NIC527	36.535679	-6.304441	Rotting_nut/pod/seed/fruit	13.3902171742574	TRUE	NA	FALSE	23.8668903541273	TRUE	TRUE	NA	NA	NA	NA	NA	NA	NA	NA	NA	NA	NA	NA	NA	NA	NA	NA	NA | NA	NA | NA	NA | NA	NA | NA	NA | NA	4.60774	7.668466	9.710278	-0.494568015169755	3.696354	FALSE	No variant	No variant	No variant	No variant	No variant
NIC528	NIC528	36.535679	-6.29831	Rotting_nut/pod/seed/fruit	-0.286778472557491	TRUE	16.7878095983777	TRUE	12.022406200258	TRUE	TRUE	TRUE	NA	NA	NA	NA	NA	NA	NA	NA	NA	NA	NA	NA	NA	NA	NA	NA | NA	NA | NA	NA | NA	NA | NA	NA | NA	4.521469	7.598857	9.53288	0.0842327060605372	3.425595	FALSE	No variant	No variant	No variant	No variant	No variant
NIC529	NIC529	37.870754	-4.784967	Rotting_nut/pod/seed/fruit	-56.9210217396026	TRUE	-29.2312290339812	TRUE	-39.304234749444	FALSE	FALSE	FALSE	NA	NA	NA	NA	NA	NA	NA	NA	NA	NA	NA	NA	NA	NA	NA	NA | NA	NA | NA	NA | NA	NA | NA	NA | NA	4.617705	8.342223	9.983511	0.160500618089454	3.624712	FALSE	No variant	No variant	No variant	No variant	No variant
PB303	PB303	NA	NA	Arthropod	-13.3940356413676	TRUE	-33.1029497860845	TRUE	-19.4766020763781	FALSE	TRUE	FALSE	NA	NA	NA	NA	NA	NA	NA	NA	NA	NA	NA	NA	NA	NA	NA	NA | NA	NA | NA	NA | NA	NA | NA	NA | NA	NA	NA	NA	NA	NA	NA	No variant	No variant	No variant	No variant	No variant
PS2025	PS2025	34.19	-118.13	NA	83.8586175987733	TRUE	NA	FALSE	94.3352907786432	TRUE	TRUE	NA	frameshift_299	NA	NA	NA	NA	NA	NA	NA	NA	NA	NA	NA	NA	NA	NA	frameshift_299 | NA	NA | NA	NA | NA	NA | NA	NA | NA	2.840208	8.097636	10.07379	-0.159969235089325	3.505217	TRUE	No variant	No variant	Frameshift	No variant	No variant
PX179	PX179	44.035	-123.058	Arthropod	-25.9284579942176	TRUE	-21.6376313145195	TRUE	-20.0111540170206	FALSE	FALSE	FALSE	NA	NA	NA	NA	NA	NA	NA	NA	NA	NA	NA	NA	NA	NA	NA	NA | NA	NA | NA	NA | NA	NA | NA	NA | NA	4.215237	8.370404	10.09836	-0.388836294593797	2.723825	FALSE	No variant	No variant	No variant	No variant	No variant
QG2075	QG2075	33.951	-83.376	Fungus	9.89926754199931	TRUE	NA	FALSE	20.3759407218692	TRUE	TRUE	NA	frameshift_31	NA	NA	NA	NA	NA	NA	NA	NA	NA	NA	NA	NA	NA	NA	frameshift_31 | NA	NA | NA	NA | NA	NA | NA	NA | NA	2.773434	7.698795	9.834074	-0.164789387429352	2.875508	TRUE	No variant	No variant	Frameshift	No variant	No variant
QG2811	QG2811	-35.2542	149.1151	Rotting_nut/pod/seed/fruit	NA	FALSE	-19.6421538100088	TRUE	-22.5750457151828	FALSE	NA	FALSE	NA	NA	NA	NA	NA	NA	NA	NA	NA	NA	NA	NA	NA	NA	NA	NA | NA	NA | NA	NA | NA	NA | NA	NA | NA	NA	NA	NA	NA	NA	NA	No variant	No variant	No variant	No variant	No variant
QG2813	QG2813	-34.6342	150.7279	Rotting_nut/pod/seed/fruit	NA	FALSE	NA	FALSE	NA	NA	NA	NA	NA	NA	NA	NA	NA	NA	NA	NA	NA	NA	NA	NA	NA	NA	NA	NA | NA	NA | NA	NA | NA	NA | NA	NA | NA	NA	NA	NA	NA	NA	NA	No variant	No variant	No variant	No variant	No variant
QG2818	QG2818	-28.0474	152.3936	Rotting_nut/pod/seed/fruit	NA	FALSE	-30.4092719002951	TRUE	-33.3421638054691	FALSE	NA	FALSE	NA	NA	NA	NA	NA	NA	NA	NA	NA	NA	NA	NA	NA	NA	NA	NA | NA	NA | NA	NA | NA	NA | NA	NA | NA	NA	NA	NA	NA	NA	NA	No variant	No variant	No variant	No variant	No variant
QG2823	QG2823	-34.4511	116.033	Rotting_nut/pod/seed/fruit	NA	FALSE	NA	FALSE	NA	NA	NA	NA	NA	NA	NA	NA	NA	NA	NA	NA	NA	NA	NA	NA	NA	NA	NA	NA | NA	NA | NA	NA | NA	NA | NA	NA | NA	NA	NA	NA	NA	NA	NA	No variant	No variant	No variant	No variant	No variant
QG2824	QG2824	-34.4511	116.033	Rotting_nut/pod/seed/fruit	NA	FALSE	-21.4180420382544	TRUE	-24.3509339434285	FALSE	NA	FALSE	NA	NA	NA	NA	NA	NA	NA	NA	NA	NA	NA	NA	NA	NA	NA	NA | NA	NA | NA	NA | NA	NA | NA	NA | NA	NA	NA	NA	NA	NA	NA	No variant	No variant	No variant	No variant	No variant
QG2825	QG2825	-34.4511	116.0328	Rotting_flower	NA	FALSE	NA	FALSE	NA	NA	NA	NA	NA	NA	NA	NA	NA	NA	NA	NA	NA	NA	NA	NA	NA	NA	NA	NA | NA	NA | NA	NA | NA	NA | NA	NA | NA	NA	NA	NA	NA	NA	NA	No variant	No variant	No variant	No variant	No variant
QG2827	QG2827	-31.9547	115.8446	Vegetal_litter/mix	NA	FALSE	-64.9001737476294	TRUE	-67.8330656528035	FALSE	NA	FALSE	NA	NA	NA	NA	NA	NA	NA	NA	NA	NA	NA	NA	NA	NA	NA	NA | NA	NA | NA	NA | NA	NA | NA	NA | NA	NA	NA	NA	NA	NA	NA	No variant	No variant	No variant	No variant	No variant
QG2828	QG2828	-31.9547	115.8446	Vegetal_litter/mix	NA	FALSE	-27.5914919602593	TRUE	-30.5243838654333	FALSE	NA	FALSE	NA	NA	NA	NA	NA	NA	NA	NA	NA	NA	NA	NA	NA	NA	NA	NA | NA	NA | NA	NA | NA	NA | NA	NA | NA	NA	NA	NA	NA	NA	NA	No variant	No variant	No variant	No variant	No variant
QG2832	QG2832	-27.3311	152.7636	Fungus	NA	FALSE	-11.261444108492	TRUE	-14.194336013666	TRUE	NA	FALSE	NA	NA	NA	NA	NA	NA	NA	NA	NA	NA	NA	NA	NA	NA	NA	NA | NA	NA | NA	NA | NA	NA | NA	NA | NA	NA	NA	NA	NA	NA	NA	No variant	No variant	No variant	No variant	No variant
QG2835	QG2835	-27.3308	152.7592	Rotting_nut/pod/seed/fruit	NA	FALSE	-70.6844978215312	TRUE	-73.6173897267052	FALSE	NA	FALSE	NA	NA	NA	NA	NA	NA	NA	NA	NA	NA	NA	NA	NA	NA	NA	NA | NA	NA | NA	NA | NA	NA | NA	NA | NA	NA	NA	NA	NA	NA	NA	No variant	No variant	No variant	No variant	No variant
QG2836	QG2836	-27.3308	152.7592	Rotting_nut/pod/seed/fruit	NA	FALSE	NA	FALSE	NA	NA	NA	NA	NA	NA	NA	NA	NA	NA	NA	NA	NA	NA	NA	NA	NA	NA	NA	NA | NA	NA | NA	NA | NA	NA | NA	NA | NA	NA	NA	NA	NA	NA	NA	No variant	No variant	No variant	No variant	No variant
QG2837	QG2837	-27.3308	152.7592	Rotting_nut/pod/seed/fruit	NA	FALSE	-33.8365748002402	TRUE	-36.7694667054142	FALSE	NA	FALSE	NA	NA	NA	NA	NA	NA	NA	NA	NA	NA	NA	NA	NA	NA	NA	NA | NA	NA | NA	NA | NA	NA | NA	NA | NA	NA	NA	NA	NA	NA	NA	No variant	No variant	No variant	No variant	No variant
QG2838	QG2838	-27.3311	152.7636	Rotting_nut/pod/seed/fruit	NA	FALSE	NA	FALSE	NA	NA	NA	NA	NA	NA	NA	NA	NA	NA	NA	NA	NA	NA	NA	NA	NA	NA	NA	NA | NA	NA | NA	NA | NA	NA | NA	NA | NA	NA	NA	NA	NA	NA	NA	No variant	No variant	No variant	No variant	No variant
QG2841	QG2841	-28.2446	153.2063	Rotting_nut/pod/seed/fruit	NA	FALSE	NA	FALSE	NA	NA	NA	NA	NA	NA	NA	NA	NA	NA	NA	NA	NA	NA	NA	NA	NA	NA	NA	NA | NA	NA | NA	NA | NA	NA | NA	NA | NA	NA	NA	NA	NA	NA	NA	No variant	No variant	No variant	No variant	No variant
QG2843	QG2843	-28.2402	153.195	Rotting_nut/pod/seed/fruit	NA	FALSE	NA	FALSE	NA	NA	NA	NA	NA	NA	NA	NA	NA	NA	NA	NA	NA	NA	NA	NA	NA	NA	NA	NA | NA	NA | NA	NA | NA	NA | NA	NA | NA	NA	NA	NA	NA	NA	NA	No variant	No variant	No variant	No variant	No variant
QG2846	QG2846	-28.2043	153.1907	Rotting_nut/pod/seed/fruit	NA	FALSE	NA	FALSE	NA	NA	NA	NA	NA	NA	NA	NA	NA	NA	NA	NA	NA	NA	NA	NA	NA	NA	NA	NA | NA	NA | NA	NA | NA	NA | NA	NA | NA	NA	NA	NA	NA	NA	NA	No variant	No variant	No variant	No variant	No variant
QG2850	QG2850	-28.0845	152.5074	Vegetal_litter/mix	NA	FALSE	NA	FALSE	NA	NA	NA	NA	NA	NA	NA	NA	NA	NA	NA	NA	NA	NA	NA	NA	NA	NA	NA	NA | NA	NA | NA	NA | NA	NA | NA	NA | NA	NA	NA	NA	NA	NA	NA	No variant	No variant	No variant	No variant	No variant
QG2854	QG2854	-28.0806	152.5046	Rotting_nut/pod/seed/fruit	NA	FALSE	-27.1528055490813	TRUE	-30.0856974542553	FALSE	NA	FALSE	NA	NA	NA	NA	NA	NA	NA	NA	NA	NA	NA	NA	NA	NA	NA	NA | NA	NA | NA	NA | NA	NA | NA	NA | NA	NA	NA	NA	NA	NA	NA	No variant	No variant	No variant	No variant	No variant
QG2855	QG2855	-28.0806	152.5046	Rotting_nut/pod/seed/fruit	NA	FALSE	-32.7430348347681	TRUE	-35.6759267399421	FALSE	NA	FALSE	NA	NA	NA	NA	NA	NA	NA	NA	NA	NA	NA	NA	NA	NA	NA	NA | NA	NA | NA	NA | NA	NA | NA	NA | NA	NA	NA	NA	NA	NA	NA	No variant	No variant	No variant	No variant	No variant
QG2857	QG2857	-28.0806	152.5044	Rotting_nut/pod/seed/fruit	NA	FALSE	NA	FALSE	NA	NA	NA	NA	NA	NA	NA	NA	NA	NA	NA	NA	NA	NA	NA	NA	NA	NA	NA	NA | NA	NA | NA	NA | NA	NA | NA	NA | NA	NA	NA	NA	NA	NA	NA	No variant	No variant	No variant	No variant	No variant
QG2873	QG2873	-27.369	152.1831	Rotting_nut/pod/seed/fruit	NA	FALSE	NA	FALSE	NA	NA	NA	NA	NA	NA	NA	NA	NA	NA	NA	NA	NA	NA	NA	NA	NA	NA	NA	NA | NA	NA | NA	NA | NA	NA | NA	NA | NA	NA	NA	NA	NA	NA	NA	No variant	No variant	No variant	No variant	No variant
QG2874	QG2874	-27.3686	152.1838	Rotting_nut/pod/seed/fruit	NA	FALSE	NA	FALSE	NA	NA	NA	NA	NA	NA	NA	NA	NA	NA	NA	NA	NA	NA	NA	NA	NA	NA	NA	NA | NA	NA | NA	NA | NA	NA | NA	NA | NA	NA	NA	NA	NA	NA	NA	No variant	No variant	No variant	No variant	No variant
QG2875	QG2875	-27.3672	152.1834	Rotting_nut/pod/seed/fruit	NA	FALSE	NA	FALSE	NA	NA	NA	NA	NA	NA	NA	NA	NA	NA	NA	NA	NA	NA	NA	NA	NA	NA	NA	NA | NA	NA | NA	NA | NA	NA | NA	NA | NA	NA	NA	NA	NA	NA	NA	No variant	No variant	No variant	No variant	No variant
QG2877	QG2877	-27.367	152.183	Rotting_nut/pod/seed/fruit	NA	FALSE	NA	FALSE	NA	NA	NA	NA	NA	NA	NA	NA	NA	NA	NA	NA	NA	NA	NA	NA	NA	NA	NA	NA | NA	NA | NA	NA | NA	NA | NA	NA | NA	NA	NA	NA	NA	NA	NA	No variant	No variant	No variant	No variant	No variant
QG2932	QG2932	-28.0538	152.3952	Rotting_nut/pod/seed/fruit	NA	FALSE	NA	FALSE	NA	NA	NA	NA	NA	NA	NA	NA	NA	NA	NA	NA	NA	NA	NA	NA	NA	NA	NA	NA | NA	NA | NA	NA | NA	NA | NA	NA | NA	NA	NA	NA	NA	NA	NA	No variant	No variant	No variant	No variant	No variant
QG4003	QG4003	-26.8747266	151.5804217	Rotting_nut/pod/seed/fruit	NA	FALSE	-17.7154251898573	TRUE	-20.6483170950313	FALSE	NA	FALSE	NA	NA	NA	NA	NA	NA	NA	NA	NA	NA	NA	NA	NA	NA	NA	NA | NA	NA | NA	NA | NA	NA | NA	NA | NA	NA	NA	NA	NA	NA	NA	No variant	No variant	No variant	No variant	No variant
QG4004	QG4004	-26.87343889	151.5806861	Rotting_flower	NA	FALSE	NA	FALSE	NA	NA	NA	NA	NA	NA	NA	NA	NA	NA	NA	NA	NA	NA	NA	NA	NA	NA	NA	NA | NA	NA | NA	NA | NA	NA | NA	NA | NA	NA	NA	NA	NA	NA	NA	No variant	No variant	No variant	No variant	No variant
QG4006	QG4006	-26.87343889	151.5806861	Rotting_flower	NA	FALSE	NA	FALSE	NA	NA	NA	NA	NA	NA	NA	NA	NA	NA	NA	NA	NA	NA	NA	NA	NA	NA	NA	NA | NA	NA | NA	NA | NA	NA | NA	NA | NA	NA	NA	NA	NA	NA	NA	No variant	No variant	No variant	No variant	No variant
QG4008	QG4008	-26.87343889	151.5806861	Rotting_flower	NA	FALSE	-15.9296415078455	TRUE	-18.8625334130195	FALSE	NA	FALSE	NA	NA	NA	NA	NA	NA	NA	NA	NA	NA	NA	NA	NA	NA	NA	NA | NA	NA | NA	NA | NA	NA | NA	NA | NA	NA	NA	NA	NA	NA	NA	No variant	No variant	No variant	No variant	No variant
QG4010	QG4010	-27.92603611	153.1922194	Rotting_nut/pod/seed/fruit	NA	FALSE	NA	FALSE	NA	NA	NA	NA	NA	NA	NA	NA	NA	NA	NA	NA	NA	NA	NA	NA	NA	NA	NA	NA | NA	NA | NA	NA | NA	NA | NA	NA | NA	NA	NA	NA	NA	NA	NA	No variant	No variant	No variant	No variant	No variant
QG4012	QG4012	-27.92603611	153.1922194	Rotting_nut/pod/seed/fruit	NA	FALSE	NA	FALSE	NA	NA	NA	NA	NA	NA	NA	NA	NA	NA	NA	NA	NA	NA	NA	NA	NA	NA	NA	NA | NA	NA | NA	NA | NA	NA | NA	NA | NA	NA	NA	NA	NA	NA	NA	No variant	No variant	No variant	No variant	No variant
QG4015	QG4015	-27.92394722	153.1936333	Rotting_nut/pod/seed/fruit	NA	FALSE	NA	FALSE	NA	NA	NA	NA	NA	NA	NA	NA	NA	NA	NA	NA	NA	NA	NA	NA	NA	NA	NA	NA | NA	NA | NA	NA | NA	NA | NA	NA | NA	NA	NA	NA	NA	NA	NA	No variant	No variant	No variant	No variant	No variant
QG4017	QG4017	-27.92394722	153.1936333	Rotting_nut/pod/seed/fruit	NA	FALSE	-58.454554347451	TRUE	-61.387446252625	FALSE	NA	FALSE	NA	NA	NA	NA	NA	NA	NA	NA	NA	NA	NA	NA	NA	NA	NA	NA | NA	NA | NA	NA | NA	NA | NA	NA | NA	NA	NA	NA	NA	NA	NA	No variant	No variant	No variant	No variant	No variant
QG4018	QG4018	-27.92394722	153.1936333	Rotting_nut/pod/seed/fruit	NA	FALSE	-6.12666838683899	TRUE	-9.05956029201299	TRUE	NA	TRUE	NA	NA	NA	NA	NA	NA	NA	NA	NA	NA	NA	NA	NA	NA	NA	NA | NA	NA | NA	NA | NA	NA | NA	NA | NA	NA	NA	NA	NA	NA	NA	No variant	No variant	No variant	No variant	No variant
QG4021	QG4021	-27.92422778	153.1938167	Rotting_nut/pod/seed/fruit	NA	FALSE	NA	FALSE	NA	NA	NA	NA	NA	NA	NA	NA	NA	NA	NA	NA	NA	NA	NA	NA	NA	NA	NA	NA | NA	NA | NA	NA | NA	NA | NA	NA | NA	NA	NA	NA	NA	NA	NA	No variant	No variant	No variant	No variant	No variant
QG4080	QG4080	-24.4133847	151.0393459	Rotting_nut/pod/seed/fruit	NA	FALSE	20.9303830268783	TRUE	17.9974911217043	TRUE	NA	TRUE	NA	NA	NA	NA	NA	NA	NA	NA	NA	NA	NA	NA	NA	NA	NA	NA | NA	NA | NA	NA | NA	NA | NA	NA | NA	NA	NA	NA	NA	NA	NA	No variant	No variant	No variant	No variant	No variant
QG4103	QG4103	-21.14488889	148.498225	Rotting_nut/pod/seed/fruit	NA	FALSE	NA	FALSE	NA	NA	NA	NA	NA	NA	NA	NA	NA	NA	NA	NA	NA	NA	NA	NA	NA	NA	NA	NA | NA	NA | NA	NA | NA	NA | NA	NA | NA	NA	NA	NA	NA	NA	NA	No variant	No variant	No variant	No variant	No variant
QG4135	QG4135	-27.9237322	153.1943154	Vegetal_litter/mix	NA	FALSE	-45.3507765535867	TRUE	-48.2836684587607	FALSE	NA	FALSE	NA	NA	NA	NA	NA	NA	NA	NA	NA	NA	NA	NA	NA	NA	NA	NA | NA	NA | NA	NA | NA	NA | NA	NA | NA	NA	NA	NA	NA	NA	NA	No variant	No variant	No variant	No variant	No variant
QG4138	QG4138	-27.9245815	153.1934664	Rotting_nut/pod/seed/fruit	NA	FALSE	-24.0250713089342	TRUE	-26.9579632141082	FALSE	NA	FALSE	NA	NA	NA	NA	NA	NA	NA	NA	NA	NA	NA	NA	NA	NA	NA	NA | NA	NA | NA	NA | NA	NA | NA	NA | NA	NA	NA	NA	NA	NA	NA	No variant	No variant	No variant	No variant	No variant
QG4147	QG4147	NA	NA	Rotting_nut/pod/seed/fruit	NA	FALSE	NA	FALSE	NA	NA	NA	NA	NA	NA	NA	NA	NA	NA	NA	NA	NA	NA	NA	NA	NA	NA	NA	NA | NA	NA | NA	NA | NA	NA | NA	NA | NA	NA	NA	NA	NA	NA	NA	No variant	No variant	No variant	No variant	No variant
QG4151	QG4151	-27.9187042	153.2051319	Rotting_nut/pod/seed/fruit	NA	FALSE	NA	FALSE	NA	NA	NA	NA	NA	NA	NA	NA	NA	NA	NA	NA	NA	NA	NA	NA	NA	NA	NA	NA | NA	NA | NA	NA | NA	NA | NA	NA | NA	NA	NA	NA	NA	NA	NA	No variant	No variant	No variant	No variant	No variant
QG4193	QG4193	-27.92883889	153.2063306	Rotting_nut/pod/seed/fruit	NA	FALSE	NA	FALSE	NA	NA	NA	NA	NA	NA	NA	NA	NA	NA	NA	NA	NA	NA	NA	NA	NA	NA	NA	NA | NA	NA | NA	NA | NA	NA | NA	NA | NA	NA	NA	NA	NA	NA	NA	No variant	No variant	No variant	No variant	No variant
QG4226	QG4226	-27.9200109	153.2052136	Rotting_nut/pod/seed/fruit	NA	FALSE	NA	FALSE	NA	NA	NA	NA	NA	NA	NA	NA	NA	NA	NA	NA	NA	NA	NA	NA	NA	NA	NA	NA | NA	NA | NA	NA | NA	NA | NA	NA | NA	NA	NA	NA	NA	NA	NA	No variant	No variant	No variant	No variant	No variant
QG4228	QG4228	-28.2134562	153.2721083	Rotting_nut/pod/seed/fruit	NA	FALSE	18.8596256571532	TRUE	15.9267337519792	TRUE	NA	TRUE	NA	NA	NA	NA	NA	NA	NA	NA	NA	NA	NA	NA	NA	NA	NA	NA | NA	NA | NA	NA | NA	NA | NA	NA | NA	NA	NA	NA	NA	NA	NA	No variant	No variant	No variant	No variant	No variant
QG536	QG536	37.7679	-122.4415	Rotting_nut/pod/seed/fruit	NA	FALSE	NA	FALSE	NA	NA	NA	NA	NA	NA	NA	NA	NA	NA	NA	NA	NA	NA	NA	NA	NA	NA	NA	NA | NA	NA | NA	NA | NA	NA | NA	NA | NA	NA	NA	NA	NA	NA	NA	No variant	No variant	No variant	No variant	No variant
QG556	QG556	34.421629	-119.702021	Rotting_nut/pod/seed/fruit	146.137512005562	TRUE	NA	FALSE	156.614185185432	TRUE	TRUE	NA	frameshift_299	NA	NA	NA	NA	NA	NA	NA	NA	NA	NA	NA	NA	NA	NA	frameshift_299 | NA	NA | NA	NA | NA	NA | NA	NA | NA	2.565809	8.115948	9.882843	0.0388648638789732	4.286259	TRUE	No variant	No variant	Frameshift	No variant	No variant
QG557	QG557	34.421629	-119.702021	Rotting_nut/pod/seed/fruit	-31.3896626532396	TRUE	NA	FALSE	-20.9129894733697	FALSE	FALSE	NA	NA	NA	NA	NA	NA	NA	NA	NA	NA	NA	NA	NA	NA	NA	NA	NA | NA	NA | NA	NA | NA	NA | NA	NA | NA	NA	NA	NA	NA	NA	NA	No variant	No variant	No variant	No variant	No variant
QW947	QW947	-33.4213	-70.6106	Compost	NA	FALSE	-22.7710498606662	TRUE	-25.7039417658402	FALSE	NA	FALSE	NA	NA	NA	NA	NA	NA	NA	NA	NA	NA	NA	NA	NA	NA	NA	NA | NA	NA | NA	NA | NA	NA | NA	NA | NA	4.005709	8.519286	10.08959	-0.41321609415907	2.289861	FALSE	No variant	No variant	No variant	No variant	No variant
QX1211	QX1211	37.7502	-122.4331	Rotting_nut/pod/seed/fruit	NA	FALSE	NA	FALSE	NA	NA	NA	NA	NA	NA	NA	NA	NA	NA	NA	NA	NA	NA	NA	NA	NA	NA	NA	NA | NA	NA | NA	NA | NA	NA | NA	NA | NA	NA	NA	NA	NA	NA	NA	No variant	No variant	No variant	No variant	No variant
QX1212	QX1212	37.7502	-122.4331	Rotting_nut/pod/seed/fruit	135.036149417192	TRUE	NA	FALSE	145.512822597062	TRUE	TRUE	NA	frameshift_333	NA	NA	NA	NA	NA	NA	NA	NA	NA	NA	NA	NA	NA	NA	frameshift_333 | NA	NA | NA	NA | NA	NA | NA	NA | NA	2.845311	7.865741	10.03008	-0.528165158783638	2.728625	TRUE	No variant	No variant	Frameshift	No variant	No variant
QX1233	QX1233	37.8804	-122.2838	Compost	121.18854243158	TRUE	NA	FALSE	131.66521561145	TRUE	TRUE	NA	NA	NA	NA	NA	NA	Deletion	DEL00767472, DEL00767489	NA	NA	NA	NA	NA	NA	NA	NA	NA | Deletion	NA | NA	NA | NA	NA | NA	NA | NA	3.951608	8.551639	10.25283	-0.174483785853246	3.677619	FALSE	No variant	No variant	Deletion	No variant	No variant
QX1791	QX1791	20.6344	-156.3935	Rotting_wood	-0.347807821918083	TRUE	NA	FALSE	10.1288653579518	TRUE	TRUE	NA	NA	NA	NA	NA	NA	NA	NA	NA	NA	NA	NA	NA	NA	NA	NA	NA | NA	NA | NA	NA | NA	NA | NA	NA | NA	4.626999	8.390859	10.18187	-0.330631045970824	3.379196	FALSE	No variant	No variant	No variant	No variant	No variant
QX1792	QX1792	20.70554	-156.35475	Rotting_nut/pod/seed/fruit	-34.9266866746706	TRUE	NA	FALSE	-24.4500134948007	FALSE	FALSE	NA	NA	NA	NA	NA	NA	NA	NA	NA	NA	NA	NA	NA	NA	NA	NA	NA | NA	NA | NA	NA | NA	NA | NA	NA | NA	4.667783	7.904154	9.925756	-0.436197643334405	3.886474	FALSE	No variant	No variant	No variant	No variant	No variant
QX1793	QX1793	20.70559	-156.35678	Compost	2.55012008219435	TRUE	NA	FALSE	13.0267932620642	TRUE	TRUE	NA	NA	NA	NA	NA	NA	NA	NA	NA	NA	NA	NA	NA	NA	NA	NA	NA | NA	NA | NA	NA | NA	NA | NA	NA | NA	3.78811	7.700914	10.11033	-0.717449282300491	2.828558	FALSE	No variant	No variant	No variant	No variant	No variant
QX1794	QX1794	20.70559	-156.35678	Compost	-47.2995648144111	TRUE	NA	FALSE	-36.8228916345412	FALSE	FALSE	NA	NA	NA	NA	NA	NA	NA	NA	NA	NA	NA	NA	NA	NA	NA	NA	NA | NA	NA | NA	NA | NA	NA | NA	NA | NA	4.246795	7.590699	9.677486	-0.132084305358762	3.25172	FALSE	No variant	No variant	No variant	No variant	No variant
RC301	RC301	47.99	7.84	Compost	-55.3050728451066	TRUE	-25.738898697524	TRUE	-36.7500951339674	FALSE	FALSE	FALSE	NA	NA	NA	NA	NA	NA	NA	NA	NA	NA	NA	NA	NA	NA	NA	NA | NA	NA | NA	NA | NA	NA | NA	NA | NA	4.544562	8.006944	10.08648	-0.99999889001202	3.27222	FALSE	No variant	No variant	No variant	No variant	No variant
TWN2530	TWN2530	24.086944	121.175722	Soil	NA	FALSE	190.472096042386	TRUE	187.539204137212	TRUE	NA	TRUE	frameshift_57	NA	NA	NA	NA	NA	NA	NA	NA	NA	NA	NA	NA	NA	NA	frameshift_57 | NA	NA | NA	NA | NA	NA | NA	NA | NA	NA	NA	NA	NA	NA	NA	No variant	No variant	Frameshift	No variant	No variant
TWN2542	TWN2542	24.086944	121.175722	Rotting_nut/pod/seed/fruit	NA	FALSE	NA	FALSE	NA	NA	NA	NA	frameshift_57	NA	NA	NA	NA	NA	NA	NA	NA	NA	NA	NA	NA	NA	NA	frameshift_57 | NA	NA | NA	NA | NA	NA | NA	NA | NA	NA	NA	NA	NA	NA	NA	No variant	No variant	Frameshift	No variant	No variant
WN2001	WN2001	51.954422	6.303406	Compost	-56.5089074447673	TRUE	-58.6223569064692	TRUE	-53.7937415382703	FALSE	FALSE	FALSE	NA	NA	NA	NA	NA	NA	NA	NA	NA	NA	NA	NA	NA	NA	NA	NA | NA	NA | NA	NA | NA	NA | NA	NA | NA	NA	NA	NA	NA	NA	NA	No variant	No variant	No variant	No variant	No variant
WN2002	WN2002	51.975285	5.694834	Compost	NA	FALSE	NA	FALSE	NA	NA	NA	NA	missense_Q131L	NA	NA	NA	NA	NA	NA	NA	NA	NA	NA	NA	NA	NA	NA	missense_Q131L | NA	NA | NA	NA | NA	NA | NA	NA | NA	NA	NA	NA	NA	NA	NA	No variant	No variant	Missense	No variant	No variant
WN2033	WN2033	51.975	5.694	Rotting_stem	121.143074193548	TRUE	NA	FALSE	131.619747373418	TRUE	TRUE	NA	frameshift_31	NA	NA	NA	NA	NA	NA	NA	NA	NA	NA	NA	NA	NA	NA	frameshift_31 | NA	NA | NA	NA | NA	NA | NA	NA | NA	NA	NA	NA	NA	NA	NA	No variant	No variant	Frameshift	No variant	No variant
WN2050	WN2050	51.975	5.717	Rotting_stem	-52.1450628117972	TRUE	-51.5058105565034	TRUE	-48.0535460468023	FALSE	FALSE	FALSE	NA	NA	NA	NA	NA	NA	NA	NA	NA	NA	NA	NA	NA	NA	NA	NA | NA	NA | NA	NA | NA	NA | NA	NA | NA	4.022246	7.589796	9.770065	-0.258072937332491	2.582547	FALSE	No variant	No variant	No variant	No variant	No variant
WN2063	WN2063	51.974975	5.651316	Rotting_nut/pod/seed/fruit	NA	FALSE	NA	FALSE	NA	NA	NA	NA	NA	NA	NA	NA	NA	NA	NA	NA	NA	NA	NA	NA	NA	NA	NA	NA | NA	NA | NA	NA | NA	NA | NA	NA | NA	NA	NA	NA	NA	NA	NA	No variant	No variant	No variant	No variant	No variant
WN2064	WN2064	51.974703	5.68639	Compost	NA	FALSE	212.112664579021	TRUE	209.179772673847	TRUE	NA	TRUE	NA	NA	NA	NA	NA	NA	NA	NA	NA	NA	NA	NA	NA	NA	NA	NA | NA	NA | NA	NA | NA	NA | NA	NA | NA	NA	NA	NA	NA	NA	NA	No variant	No variant	No variant	No variant	No variant
WN2066	WN2066	51.975306	5.694904	Arthropod	NA	FALSE	8.84734293542819	TRUE	5.91445103025419	TRUE	NA	TRUE	NA	NA	NA	NA	NA	NA	NA	NA	NA	NA	NA	NA	NA	NA	NA	NA | NA	NA | NA	NA | NA	NA | NA	NA | NA	NA	NA	NA	NA	NA	NA	No variant	No variant	No variant	No variant	No variant
WN2068	WN2068	51.975306	5.694904	Vegetal_litter/mix	NA	FALSE	NA	FALSE	NA	NA	NA	NA	NA	NA	NA	NA	NA	NA	NA	NA	NA	NA	NA	NA	NA	NA	NA	NA | NA	NA | NA	NA | NA	NA | NA	NA | NA	NA	NA	NA	NA	NA	NA	No variant	No variant	No variant	No variant	No variant
WN2069	WN2069	51.975196	5.718727	Vegetal_litter/mix	NA	FALSE	-33.6189150346941	TRUE	-36.5518069398681	FALSE	NA	FALSE	NA	NA	NA	NA	NA	NA	NA	NA	NA	NA	NA	NA	NA	NA	NA	NA | NA	NA | NA	NA | NA	NA | NA	NA | NA	NA	NA	NA	NA	NA	NA	No variant	No variant	No variant	No variant	No variant
WN2082	WN2082	51.975196	5.718727	Rotting_stem	NA	FALSE	-5.76067836851562	TRUE	-8.69357027368962	TRUE	NA	TRUE	NA	NA	NA	NA	NA	NA	NA	NA	NA	NA	NA	NA	NA	NA	NA	NA | NA	NA | NA	NA | NA	NA | NA	NA | NA	NA	NA	NA	NA	NA	NA	No variant	No variant	No variant	No variant	No variant
WN2086	WN2086	51.975196	5.718727	Rotting_stem	NA	FALSE	-24.1815497464971	TRUE	-27.1144416516711	FALSE	NA	FALSE	NA	NA	NA	NA	NA	NA	NA	NA	NA	NA	NA	NA	NA	NA	NA	NA | NA	NA | NA	NA | NA	NA | NA	NA | NA	NA	NA	NA	NA	NA	NA	No variant	No variant	No variant	No variant	No variant
WN2107	WN2107	51.975154	5.655148	Rotting_wood	NA	FALSE	NA	FALSE	NA	NA	NA	NA	NA	NA	NA	NA	NA	NA	NA	NA	NA	NA	NA	NA	NA	NA	NA	NA | NA	NA | NA	NA | NA	NA | NA	NA | NA	NA	NA	NA	NA	NA	NA	No variant	No variant	No variant	No variant	No variant
WN2117	WN2117	51.984964	5.768319	Compost	NA	FALSE	NA	FALSE	NA	NA	NA	NA	NA	NA	NA	NA	NA	NA	NA	NA	NA	NA	NA	NA	NA	NA	NA	NA | NA	NA | NA	NA | NA	NA | NA	NA | NA	NA	NA	NA	NA	NA	NA	No variant	No variant	No variant	No variant	No variant
XZ1513	XZ1513	22.14787	-159.63105	Rotting_nut/pod/seed/fruit	17.859071055012	TRUE	NA	FALSE	28.3357442348819	TRUE	TRUE	NA	NA	NA	NA	NA	NA	NA	NA	NA	NA	NA	NA	NA	NA	NA	NA	NA | NA	NA | NA	NA | NA	NA | NA	NA | NA	4.122589	7.960896	10.04504	-0.66007533204553	3.181757	FALSE	No variant	No variant	No variant	No variant	No variant
XZ1514	XZ1514	22.149	-159.668	Rotting_nut/pod/seed/fruit	NA	FALSE	NA	FALSE	NA	NA	NA	NA	NA	NA	NA	NA	NA	NA	NA	NA	NA	NA	NA	NA	NA	NA	NA	NA | NA	NA | NA	NA | NA	NA | NA	NA | NA	NA	NA	NA	NA	NA	NA	No variant	No variant	No variant	No variant	No variant
XZ1515	XZ1515	22.149	-159.668	Rotting_nut/pod/seed/fruit	NA	FALSE	NA	FALSE	NA	NA	NA	NA	NA	NA	NA	NA	NA	NA	NA	NA	NA	NA	NA	NA	NA	NA	NA	NA | NA	NA | NA	NA | NA	NA | NA	NA | NA	4.765153	8.00187	9.921953	0.304003464083635	4.215734	FALSE	No variant	No variant	No variant	No variant	No variant
XZ1516	XZ1516	22.149	-159.668	Rotting_nut/pod/seed/fruit	-54.3790223480209	TRUE	-25.9554377324891	TRUE	-36.395339402907	FALSE	FALSE	FALSE	NA	NA	NA	NA	NA	NA	NA	NA	NA	NA	NA	NA	NA	NA	NA	NA | NA	NA | NA	NA | NA	NA | NA	NA | NA	4.437714	8.536538	9.976972	0.330106955551981	3.504817	FALSE	No variant	No variant	No variant	No variant	No variant
XZ1672	XZ1672	47.687741	-122.300513	Rotting_nut/pod/seed/fruit	NA	FALSE	52.1652289843888	TRUE	49.2323370792148	TRUE	NA	TRUE	NA	NA	NA	NA	NA	NA	NA	NA	NA	NA	NA	NA	NA	NA	NA	NA | NA	NA | NA	NA | NA	NA | NA	NA | NA	NA	NA	NA	NA	NA	NA	No variant	No variant	No variant	No variant	No variant
XZ1734	XZ1734	-23.5	-46.7	Rotting_nut/pod/seed/fruit	NA	FALSE	NA	FALSE	NA	NA	NA	NA	stop_gained_E3*	NA	NA	NA	NA	NA	NA	NA	NA	NA	NA	NA	NA	NA	NA	stop_gained_E3* | NA	NA | NA	NA | NA	NA | NA	NA | NA	NA	NA	NA	NA	NA	NA	No variant	No variant	Start/stop altering	No variant	No variant
XZ1735	XZ1735	-22.9	-46.7	Rotting_nut/pod/seed/fruit	NA	FALSE	-12.8353675120233	TRUE	-15.7682594171973	FALSE	NA	FALSE	NA	NA	NA	NA	NA	NA	NA	NA	NA	NA	NA	NA	NA	NA	NA	NA | NA	NA | NA	NA | NA	NA | NA	NA | NA	NA	NA	NA	NA	NA	NA	No variant	No variant	No variant	No variant	No variant
XZ1756	XZ1756	47.623232	-122.307318	Rotting_nut/pod/seed/fruit	NA	FALSE	NA	FALSE	NA	NA	NA	NA	NA	NA	NA	NA	NA	NA	NA	NA	NA	NA	NA	NA	NA	NA	NA	NA | NA	NA | NA	NA | NA	NA | NA	NA | NA	NA	NA	NA	NA	NA	NA	No variant	No variant	No variant	No variant	No variant
XZ2018	XZ2018	NA	NA	NA	NA	FALSE	-34.6384272458692	TRUE	-37.5713191510432	FALSE	NA	FALSE	NA	NA	NA	NA	NA	NA	NA	NA	NA	NA	NA	NA	NA	NA	NA	NA | NA	NA | NA	NA | NA	NA | NA	NA | NA	NA	NA	NA	NA	NA	NA	No variant	No variant	No variant	No variant	No variant
XZ2019	XZ2019	47.636483	-122.305887	Rotting_nut/pod/seed/fruit	NA	FALSE	NA	FALSE	NA	NA	NA	NA	NA	NA	NA	NA	NA	NA	NA	NA	NA	NA	NA	NA	NA	NA	NA	NA | NA	NA | NA	NA | NA	NA | NA	NA | NA	NA	NA	NA	NA	NA	NA	No variant	No variant	No variant	No variant	No variant
XZ2020	XZ2020	46.3	-120	Rotting_nut/pod/seed/fruit	NA	FALSE	NA	FALSE	NA	NA	NA	NA	NA	NA	NA	NA	NA	NA	NA	NA	NA	NA	NA	NA	NA	NA	NA	NA | NA	NA | NA	NA | NA	NA | NA	NA | NA	NA	NA	NA	NA	NA	NA	No variant	No variant	No variant	No variant	No variant
XZ2211	XZ2211	22.1062554	-159.6718225	Rotting_nut/pod/seed/fruit	NA	FALSE	NA	FALSE	NA	NA	NA	NA	NA	NA	NA	NA	NA	NA	NA	NA	NA	NA	NA	NA	NA	NA	NA	NA | NA	NA | NA	NA | NA	NA | NA	NA | NA	NA	NA	NA	NA	NA	NA	No variant	No variant	No variant	No variant	No variant
ECA2861	ECA2861	20.0403085	-155.4424281	Vegetal_litter/mix	NA	FALSE	NA	FALSE	NA	NA	NA	NA	NA	NA	NA	NA	NA	NA	NA	NA	NA	NA	NA	NA	NA	NA	NA	NA | NA	NA | NA	NA | NA	NA | NA	NA | NA	NA	NA	NA	NA	NA	NA	No variant	No variant	No variant	No variant	No variant
ECA2862	ECA2862	20.0398375	-155.4414636	Rotting_nut/pod/seed/fruit	NA	FALSE	NA	FALSE	NA	NA	NA	NA	NA	NA	NA	NA	NA	Deletion	DEL00767510	NA	NA	NA	NA	NA	NA	NA	NA	NA | Deletion	NA | NA	NA | NA	NA | NA	NA | NA	NA	NA	NA	NA	NA	NA	No variant	No variant	Deletion	No variant	No variant
ECA2872	ECA2872	20.0398784	-155.4415633	Rotting_nut/pod/seed/fruit	NA	FALSE	NA	FALSE	NA	NA	NA	NA	NA	NA	NA	NA	NA	NA	NA	NA	NA	NA	NA	NA	NA	NA	NA	NA | NA	NA | NA	NA | NA	NA | NA	NA | NA	NA	NA	NA	NA	NA	NA	No variant	No variant	No variant	No variant	No variant
ECA2882	ECA2882	19.442681	-155.3016294	Vegetal_litter/mix	NA	FALSE	NA	FALSE	NA	NA	NA	NA	NA	NA	NA	NA	NA	NA	NA	NA	NA	NA	NA	NA	NA	NA	NA	NA | NA	NA | NA	NA | NA	NA | NA	NA | NA	NA	NA	NA	NA	NA	NA	No variant	No variant	No variant	No variant	No variant
ECA2885	ECA2885	20.0399357	-155.4409035	Rotting_nut/pod/seed/fruit	NA	FALSE	NA	FALSE	NA	NA	NA	NA	NA	NA	NA	NA	NA	NA	NA	NA	NA	NA	NA	NA	NA	NA	NA	NA | NA	NA | NA	NA | NA	NA | NA	NA | NA	NA	NA	NA	NA	NA	NA	No variant	No variant	No variant	No variant	No variant
ECA2888	ECA2888	20.0399357	-155.4409035	Rotting_nut/pod/seed/fruit	NA	FALSE	NA	FALSE	NA	NA	NA	NA	NA	NA	NA	NA	NA	Deletion	DEL00767510	NA	NA	NA	NA	NA	NA	NA	NA	NA | Deletion	NA | NA	NA | NA	NA | NA	NA | NA	NA	NA	NA	NA	NA	NA	No variant	No variant	Deletion	No variant	No variant
ECA2897	ECA2897	19.4422725	-155.3016723	Vegetal_litter/mix	NA	FALSE	NA	FALSE	NA	NA	NA	NA	NA	NA	NA	NA	NA	NA	NA	NA	NA	NA	NA	NA	NA	NA	NA	NA | NA	NA | NA	NA | NA	NA | NA	NA | NA	NA	NA	NA	NA	NA	NA	No variant	No variant	No variant	No variant	No variant
ECA2929	ECA2929	22.1326107	-159.6516852	Rotting_nut/pod/seed/fruit	NA	FALSE	NA	FALSE	NA	NA	NA	NA	NA	NA	NA	NA	NA	NA	NA	NA	NA	NA	NA	NA	NA	NA	NA	NA | NA	NA | NA	NA | NA	NA | NA	NA | NA	NA	NA	NA	NA	NA	NA	No variant	No variant	No variant	No variant	No variant
ECA2941	ECA2941	22.133915	-159.6504496	Rotting_nut/pod/seed/fruit	NA	FALSE	NA	FALSE	NA	NA	NA	NA	NA	NA	NA	NA	NA	NA	NA	NA	NA	NA	NA	NA	NA	NA	NA	NA | NA	NA | NA	NA | NA	NA | NA	NA | NA	NA	NA	NA	NA	NA	NA	No variant	No variant	No variant	No variant	No variant
ECA2942	ECA2942	22.1329535	-159.6459715	Rotting_nut/pod/seed/fruit	NA	FALSE	NA	FALSE	NA	NA	NA	NA	NA	NA	NA	NA	NA	NA	NA	NA	NA	NA	NA	NA	NA	NA	NA	NA | NA	NA | NA	NA | NA	NA | NA	NA | NA	NA	NA	NA	NA	NA	NA	No variant	No variant	No variant	No variant	No variant
ECA2944	ECA2944	22.1313576	-159.6459345	Rotting_flower	NA	FALSE	NA	FALSE	NA	NA	NA	NA	NA	NA	NA	NA	NA	NA	NA	NA	NA	NA	NA	NA	NA	NA	NA	NA | NA	NA | NA	NA | NA	NA | NA	NA | NA	NA	NA	NA	NA	NA	NA	No variant	No variant	No variant	No variant	No variant
ECA2945	ECA2945	22.1330097	-159.6515086	Rotting_nut/pod/seed/fruit	NA	FALSE	NA	FALSE	NA	NA	NA	NA	NA	NA	NA	NA	NA	NA	NA	NA	NA	NA	NA	NA	NA	NA	NA	NA | NA	NA | NA	NA | NA	NA | NA	NA | NA	NA	NA	NA	NA	NA	NA	No variant	No variant	No variant	No variant	No variant
ECA2946	ECA2946	22.1330097	-159.6515086	Rotting_nut/pod/seed/fruit	NA	FALSE	NA	FALSE	NA	NA	NA	NA	NA	NA	NA	NA	NA	NA	NA	NA	NA	NA	NA	NA	NA	NA	NA	NA | NA	NA | NA	NA | NA	NA | NA	NA | NA	NA	NA	NA	NA	NA	NA	No variant	No variant	No variant	No variant	No variant
ECA2947	ECA2947	22.1324357	-159.646279	Rotting_nut/pod/seed/fruit	NA	FALSE	NA	FALSE	NA	NA	NA	NA	NA	NA	NA	NA	NA	NA	NA	NA	NA	NA	NA	NA	NA	NA	NA	NA | NA	NA | NA	NA | NA	NA | NA	NA | NA	NA	NA	NA	NA	NA	NA	No variant	No variant	No variant	No variant	No variant
ECA2948	ECA2948	22.1332247	-159.6458109	Rotting_nut/pod/seed/fruit	NA	FALSE	NA	FALSE	NA	NA	NA	NA	NA	NA	NA	NA	NA	NA	NA	NA	NA	NA	NA	NA	NA	NA	NA	NA | NA	NA | NA	NA | NA	NA | NA	NA | NA	NA	NA	NA	NA	NA	NA	No variant	No variant	No variant	No variant	No variant
ECA2949	ECA2949	22.1321096	-159.6462247	Rotting_nut/pod/seed/fruit	NA	FALSE	NA	FALSE	NA	NA	NA	NA	NA	NA	NA	NA	NA	NA	NA	NA	NA	NA	NA	NA	NA	NA	NA	NA | NA	NA | NA	NA | NA	NA | NA	NA | NA	NA	NA	NA	NA	NA	NA	No variant	No variant	No variant	No variant	No variant
ECA2950	ECA2950	22.1321096	-159.6462247	Rotting_nut/pod/seed/fruit	NA	FALSE	NA	FALSE	NA	NA	NA	NA	NA	NA	NA	NA	NA	NA	NA	NA	NA	NA	NA	NA	NA	NA	NA	NA | NA	NA | NA	NA | NA	NA | NA	NA | NA	NA	NA	NA	NA	NA	NA	No variant	No variant	No variant	No variant	No variant
ECA2951	ECA2951	22.1329535	-159.6459715	Rotting_nut/pod/seed/fruit	NA	FALSE	NA	FALSE	NA	NA	NA	NA	NA	NA	NA	NA	NA	NA	NA	NA	NA	NA	NA	NA	NA	NA	NA	NA | NA	NA | NA	NA | NA	NA | NA	NA | NA	NA	NA	NA	NA	NA	NA	No variant	No variant	No variant	No variant	No variant
ECA2952	ECA2952	22.1324265	-159.651638	Rotting_nut/pod/seed/fruit	NA	FALSE	NA	FALSE	NA	NA	NA	NA	NA	NA	NA	NA	NA	NA	NA	NA	NA	NA	NA	NA	NA	NA	NA	NA | NA	NA | NA	NA | NA	NA | NA	NA | NA	NA	NA	NA	NA	NA	NA	No variant	No variant	No variant	No variant	No variant
ECA2956	ECA2956	22.1332207	-159.6512826	Rotting_nut/pod/seed/fruit	NA	FALSE	NA	FALSE	NA	NA	NA	NA	NA	NA	NA	NA	NA	NA	NA	NA	NA	NA	NA	NA	NA	NA	NA	NA | NA	NA | NA	NA | NA	NA | NA	NA | NA	NA	NA	NA	NA	NA	NA	No variant	No variant	No variant	No variant	No variant
ECA2960	ECA2960	22.1337201	-159.6507235	Rotting_nut/pod/seed/fruit	NA	FALSE	NA	FALSE	NA	NA	NA	NA	NA	NA	NA	NA	NA	NA	NA	NA	NA	NA	NA	NA	NA	NA	NA	NA | NA	NA | NA	NA | NA	NA | NA	NA | NA	NA	NA	NA	NA	NA	NA	No variant	No variant	No variant	No variant	No variant
ECA2963	ECA2963	22.1342581	-159.649639	Rotting_nut/pod/seed/fruit	NA	FALSE	NA	FALSE	NA	NA	NA	NA	NA	NA	NA	NA	NA	NA	NA	NA	NA	NA	NA	NA	NA	NA	NA	NA | NA	NA | NA	NA | NA	NA | NA	NA | NA	NA	NA	NA	NA	NA	NA	No variant	No variant	No variant	No variant	No variant
ECA2968	ECA2968	22.1313576	-159.6459345	Rotting_flower	NA	FALSE	NA	FALSE	NA	NA	NA	NA	NA	NA	NA	NA	NA	NA	NA	NA	NA	NA	NA	NA	NA	NA	NA	NA | NA	NA | NA	NA | NA	NA | NA	NA | NA	NA	NA	NA	NA	NA	NA	No variant	No variant	No variant	No variant	No variant
ECA2970	ECA2970	22.1346145	-159.6494417	Rotting_nut/pod/seed/fruit	NA	FALSE	NA	FALSE	NA	NA	NA	NA	NA	NA	NA	NA	NA	NA	NA	NA	NA	NA	NA	NA	NA	NA	NA	NA | NA	NA | NA	NA | NA	NA | NA	NA | NA	NA	NA	NA	NA	NA	NA	No variant	No variant	No variant	No variant	No variant
ECA2974	ECA2974	22.1342581	-159.649639	Rotting_nut/pod/seed/fruit	NA	FALSE	NA	FALSE	NA	NA	NA	NA	NA	NA	NA	NA	NA	NA	NA	NA	NA	NA	NA	NA	NA	NA	NA	NA | NA	NA | NA	NA | NA	NA | NA	NA | NA	NA	NA	NA	NA	NA	NA	No variant	No variant	No variant	No variant	No variant
ECA2982	ECA2982	22.132495	-159.6516514	Rotting_nut/pod/seed/fruit	NA	FALSE	NA	FALSE	NA	NA	NA	NA	NA	NA	NA	NA	NA	NA	NA	NA	NA	NA	NA	NA	NA	NA	NA	NA | NA	NA | NA	NA | NA	NA | NA	NA | NA	NA	NA	NA	NA	NA	NA	No variant	No variant	No variant	No variant	No variant
ECA2988	ECA2988	22.1324614	-159.6516555	Rotting_nut/pod/seed/fruit	NA	FALSE	NA	FALSE	NA	NA	NA	NA	NA	NA	NA	NA	NA	NA	NA	NA	NA	NA	NA	NA	NA	NA	NA	NA | NA	NA | NA	NA | NA	NA | NA	NA | NA	NA	NA	NA	NA	NA	NA	No variant	No variant	No variant	No variant	No variant
ECA3005	ECA3005	22.1312732	-159.6459512	Rotting_flower	NA	FALSE	NA	FALSE	NA	NA	NA	NA	NA	NA	NA	NA	NA	NA	NA	NA	NA	NA	NA	NA	NA	NA	NA	NA | NA	NA | NA	NA | NA	NA | NA	NA | NA	NA	NA	NA	NA	NA	NA	No variant	No variant	No variant	No variant	No variant
ECA3006	ECA3006	22.1346683	-159.6493468	Rotting_nut/pod/seed/fruit	NA	FALSE	NA	FALSE	NA	NA	NA	NA	NA	NA	NA	NA	NA	NA	NA	NA	NA	NA	NA	NA	NA	NA	NA	NA | NA	NA | NA	NA | NA	NA | NA	NA | NA	NA	NA	NA	NA	NA	NA	No variant	No variant	No variant	No variant	No variant
ECA3012	ECA3012	19.4401677	-155.3051194	Vegetal_litter/mix	NA	FALSE	NA	FALSE	NA	NA	NA	NA	NA	NA	NA	NA	NA	NA	NA	NA	NA	NA	NA	NA	NA	NA	NA	NA | NA	NA | NA	NA | NA	NA | NA	NA | NA	NA	NA	NA	NA	NA	NA	No variant	No variant	No variant	No variant	No variant
ECA3025	ECA3025	19.4386191	-155.3027227	Rotting_nut/pod/seed/fruit	NA	FALSE	NA	FALSE	NA	NA	NA	NA	NA	NA	NA	NA	NA	NA	NA	NA	NA	NA	NA	NA	NA	NA	NA	NA | NA	NA | NA	NA | NA	NA | NA	NA | NA	NA	NA	NA	NA	NA	NA	No variant	No variant	No variant	No variant	No variant
ECA3034	ECA3034	20.0412655	-155.4422675	Rotting_nut/pod/seed/fruit	NA	FALSE	NA	FALSE	NA	NA	NA	NA	NA	NA	NA	NA	NA	NA	NA	NA	NA	NA	NA	NA	NA	NA	NA	NA | NA	NA | NA	NA | NA	NA | NA	NA | NA	NA	NA	NA	NA	NA	NA	No variant	No variant	No variant	No variant	No variant
ECA3035	ECA3035	20.04139164	-155.4426198	Rotting_nut/pod/seed/fruit	NA	FALSE	NA	FALSE	NA	NA	NA	NA	NA	NA	NA	NA	NA	NA	NA	NA	NA	NA	NA	NA	NA	NA	NA	NA | NA	NA | NA	NA | NA	NA | NA	NA | NA	NA	NA	NA	NA	NA	NA	No variant	No variant	No variant	No variant	No variant
ECA3038	ECA3038	19.1191743	-155.8222554	Rotting_flower	NA	FALSE	NA	FALSE	NA	NA	NA	NA	NA	NA	NA	NA	NA	NA	NA	NA	NA	NA	NA	NA	NA	NA	NA	NA | NA	NA | NA	NA | NA	NA | NA	NA | NA	NA	NA	NA	NA	NA	NA	No variant	No variant	No variant	No variant	No variant
ECA3047	ECA3047	20.0402158	-155.4423307	Rotting_nut/pod/seed/fruit	NA	FALSE	NA	FALSE	NA	NA	NA	NA	NA	NA	NA	NA	NA	Deletion	DEL00767510	NA	NA	NA	NA	NA	NA	NA	NA	NA | Deletion	NA | NA	NA | NA	NA | NA	NA | NA	NA	NA	NA	NA	NA	NA	No variant	No variant	Deletion	No variant	No variant
ECA3049	ECA3049	20.0403298	-155.4425299	Rotting_nut/pod/seed/fruit	NA	FALSE	NA	FALSE	NA	NA	NA	NA	NA	NA	NA	NA	NA	NA	NA	NA	NA	NA	NA	NA	NA	NA	NA	NA | NA	NA | NA	NA | NA	NA | NA	NA | NA	NA	NA	NA	NA	NA	NA	No variant	No variant	No variant	No variant	No variant
ECA3057	ECA3057	20.0403217	-155.4425418	Rotting_nut/pod/seed/fruit	NA	FALSE	NA	FALSE	NA	NA	NA	NA	NA	NA	NA	NA	NA	NA	NA	NA	NA	NA	NA	NA	NA	NA	NA	NA | NA	NA | NA	NA | NA	NA | NA	NA | NA	NA	NA	NA	NA	NA	NA	No variant	No variant	No variant	No variant	No variant
ECA3077	ECA3077	20.0404054	-155.4424572	Rotting_nut/pod/seed/fruit	NA	FALSE	NA	FALSE	NA	NA	NA	NA	NA	NA	NA	NA	NA	NA	NA	NA	NA	NA	NA	NA	NA	NA	NA	NA | NA	NA | NA	NA | NA	NA | NA	NA | NA	NA	NA	NA	NA	NA	NA	No variant	No variant	No variant	No variant	No variant
ECA3088	ECA3088	21.32972497	-157.8220388	Rotting_nut/pod/seed/fruit	NA	FALSE	NA	FALSE	NA	NA	NA	NA	NA	NA	NA	NA	NA	NA	NA	NA	NA	NA	NA	NA	NA	NA	NA	NA | NA	NA | NA	NA | NA	NA | NA	NA | NA	NA	NA	NA	NA	NA	NA	No variant	No variant	No variant	No variant	No variant
ECA3116	ECA3116	20.0406881	-155.4412395	Rotting_nut/pod/seed/fruit	NA	FALSE	NA	FALSE	NA	NA	NA	NA	NA	NA	NA	NA	NA	NA	NA	NA	NA	NA	NA	NA	NA	NA	NA	NA | NA	NA | NA	NA | NA	NA | NA	NA | NA	NA	NA	NA	NA	NA	NA	No variant	No variant	No variant	No variant	No variant
ECA3117	ECA3117	20.039438	-155.4402725	Rotting_nut/pod/seed/fruit	NA	FALSE	NA	FALSE	NA	NA	NA	NA	NA	NA	NA	NA	NA	NA	NA	NA	NA	NA	NA	NA	NA	NA	NA	NA | NA	NA | NA	NA | NA	NA | NA	NA | NA	NA	NA	NA	NA	NA	NA	No variant	No variant	No variant	No variant	No variant
NIC2088	NIC2088	46.573028	0.630251	Compost	NA	FALSE	NA	FALSE	NA	NA	NA	NA	NA	NA	NA	NA	NA	NA	NA	NA	NA	NA	NA	NA	NA	NA	NA	NA | NA	NA | NA	NA | NA	NA | NA	NA | NA	NA	NA	NA	NA	NA	NA	No variant	No variant	No variant	No variant	No variant
NIC2099	NIC2099	52.640557	-6.55778	Rotting_stem	NA	FALSE	NA	FALSE	NA	NA	NA	NA	NA	NA	NA	NA	NA	NA	NA	NA	NA	NA	NA	NA	NA	NA	NA	NA | NA	NA | NA	NA | NA	NA | NA	NA | NA	NA	NA	NA	NA	NA	NA	No variant	No variant	No variant	No variant	No variant
NIC2102	NIC2102	43.95892875	6.914248472	Compost	NA	FALSE	NA	FALSE	NA	NA	NA	NA	NA	NA	NA	NA	NA	NA	NA	NA	NA	NA	NA	NA	NA	NA	NA	NA | NA	NA | NA	NA | NA	NA | NA	NA | NA	NA	NA	NA	NA	NA	NA	No variant	No variant	No variant	No variant	No variant
NIC2115	NIC2115	43.69643	7.268314	Vegetal_litter/mix	NA	FALSE	NA	FALSE	NA	NA	NA	NA	NA	NA	NA	NA	NA	NA	NA	NA	NA	NA	NA	NA	NA	NA	NA	NA | NA	NA | NA	NA | NA	NA | NA	NA | NA	NA	NA	NA	NA	NA	NA	No variant	No variant	No variant	No variant	No variant
NIC2117	NIC2117	43.69643	7.268314	Rotting_nut/pod/seed/fruit	NA	FALSE	NA	FALSE	NA	NA	NA	NA	NA	NA	NA	NA	NA	NA	NA	NA	NA	NA	NA	NA	NA	NA	NA	NA | NA	NA | NA	NA | NA	NA | NA	NA | NA	NA	NA	NA	NA	NA	NA	No variant	No variant	No variant	No variant	No variant
NIC2118	NIC2118	43.69837179	7.275923223	Rotting_nut/pod/seed/fruit	NA	FALSE	NA	FALSE	NA	NA	NA	NA	NA	NA	NA	NA	NA	NA	NA	NA	NA	NA	NA	NA	NA	NA	NA	NA | NA	NA | NA	NA | NA	NA | NA	NA | NA	NA	NA	NA	NA	NA	NA	No variant	No variant	No variant	No variant	No variant
NIC2120	NIC2120	43.697705	7.273744	Rotting_nut/pod/seed/fruit	NA	FALSE	NA	FALSE	NA	NA	NA	NA	NA	NA	NA	NA	NA	NA	NA	NA	NA	NA	NA	NA	NA	NA	NA	NA | NA	NA | NA	NA | NA	NA | NA	NA | NA	NA	NA	NA	NA	NA	NA	No variant	No variant	No variant	No variant	No variant
NIC2126	NIC2126	43.715806	7.266703	Rotting_nut/pod/seed/fruit	NA	FALSE	NA	FALSE	NA	NA	NA	NA	NA	NA	NA	NA	NA	NA	NA	NA	NA	NA	NA	NA	NA	NA	NA	NA | NA	NA | NA	NA | NA	NA | NA	NA | NA	NA	NA	NA	NA	NA	NA	No variant	No variant	No variant	No variant	No variant
NIC2127	NIC2127	43.715806	7.266703	Rotting_nut/pod/seed/fruit	NA	FALSE	NA	FALSE	NA	NA	NA	NA	NA	NA	NA	NA	NA	NA	NA	NA	NA	NA	NA	NA	NA	NA	NA	NA | NA	NA | NA	NA | NA	NA | NA	NA | NA	NA	NA	NA	NA	NA	NA	No variant	No variant	No variant	No variant	No variant
NIC2129	NIC2129	43.68362798	7.334148555	Rotting_nut/pod/seed/fruit	NA	FALSE	NA	FALSE	NA	NA	NA	NA	NA	NA	NA	NA	NA	NA	NA	NA	NA	NA	NA	NA	NA	NA	NA	NA | NA	NA | NA	NA | NA	NA | NA	NA | NA	NA	NA	NA	NA	NA	NA	No variant	No variant	No variant	No variant	No variant
NIC2131	NIC2131	43.68446157	7.334462311	Rotting_nut/pod/seed/fruit	NA	FALSE	NA	FALSE	NA	NA	NA	NA	NA	NA	NA	NA	NA	NA	NA	NA	NA	NA	NA	NA	NA	NA	NA	NA | NA	NA | NA	NA | NA	NA | NA	NA | NA	NA	NA	NA	NA	NA	NA	No variant	No variant	No variant	No variant	No variant
WN2130	WN2130	51.98925	5.65688	Rotting_nut/pod/seed/fruit	NA	FALSE	NA	FALSE	NA	NA	NA	NA	NA	NA	NA	NA	NA	NA	NA	NA	NA	NA	NA	NA	NA	NA	NA	NA | NA	NA | NA	NA | NA	NA | NA	NA | NA	NA	NA	NA	NA	NA	NA	No variant	No variant	No variant	No variant	No variant
WN2136	WN2136	51.985108	5.768009	Rotting_nut/pod/seed/fruit	NA	FALSE	NA	FALSE	NA	NA	NA	NA	NA	NA	NA	NA	NA	NA	NA	NA	NA	NA	NA	NA	NA	NA	NA	NA | NA	NA | NA	NA | NA	NA | NA	NA | NA	NA	NA	NA	NA	NA	NA	No variant	No variant	No variant	No variant	No variant
WN2151	WN2151	51.985105	5.768119	Rotting_stem	NA	FALSE	NA	FALSE	NA	NA	NA	NA	NA	NA	NA	NA	NA	NA	NA	NA	NA	NA	NA	NA	NA	NA	NA	NA | NA	NA | NA	NA | NA	NA | NA	NA | NA	NA	NA	NA	NA	NA	NA	No variant	No variant	No variant	No variant	No variant
WN2164	WN2164	51.985105	5.768119	Rotting_stem	NA	FALSE	NA	FALSE	NA	NA	NA	NA	NA	NA	NA	NA	NA	NA	NA	NA	NA	NA	NA	NA	NA	NA	NA	NA | NA	NA | NA	NA | NA	NA | NA	NA | NA	NA	NA	NA	NA	NA	NA	No variant	No variant	No variant	No variant	No variant
JU4286	JU4286	44.88	4.81	Compost	NA	FALSE	NA	FALSE	NA	NA	NA	NA	NA	NA	NA	NA	NA	NA	NA	NA	NA	NA	NA	NA	NA	NA	NA	NA | NA	NA | NA	NA | NA	NA | NA	NA | NA	NA	NA	NA	NA	NA	NA	No variant	No variant	No variant	No variant	No variant
JU4287	JU4287	NA	NA	Compost	NA	FALSE	NA	FALSE	NA	NA	NA	NA	missense_F200Y	NA	NA	NA	NA	NA	NA	NA	NA	NA	NA	NA	NA	NA	NA	missense_F200Y | NA	NA | NA	NA | NA	NA | NA	NA | NA	NA	NA	NA	NA	NA	NA	No variant	No variant	Deletion	No variant	No variant
JU1256	JU1256	49.12618	1.96152	Rotting_nut/pod/seed/fruit	NA	FALSE	NA	FALSE	NA	NA	NA	NA	NA	NA	NA	NA	NA	NA	NA	NA	NA	NA	NA	NA	NA	NA	NA	NA | NA	NA | NA	NA | NA	NA | NA	NA | NA	NA	NA	NA	NA	NA	NA	No variant	No variant	No variant	No variant	No variant
OAR137	OAR137	-38.685015	-62.209856	Vegetal_litter/mix	NA	FALSE	NA	FALSE	NA	NA	NA	NA	NA	NA	NA	NA	NA	NA	NA	NA	NA	NA	NA	NA	NA	NA	NA	NA | NA	NA | NA	NA | NA	NA | NA	NA | NA	NA	NA	NA	NA	NA	NA	No variant	No variant	No variant	No variant	No variant
