# Supplementary material for: Evaluating beta-tubulin variants as predictors of benzimidazole resistance across Caenorhabditis nematodes
Source: PLoS Pathog. 2026 Jun 5;22(6):e1014306. doi: 10.1371/journal.ppat.1014306 (PMC13262929; doi:10.1371/journal.ppat.1014306)
Supplement: S2 Table — (TXT) [file ppat.1014306.s029.txt]

strain	isotype	latitude	longitude	substrate	tbb-1_high_impact_SNV	ben-1_high_impact_SNV	tbb-2_high_impact_SNV	tbb-4_high_impact_SNV	mec-7_high_impact_SNV	tbb-1_SVs	tbb-1_SV_ids	ben-1_SVs	ben-1_SV_ids	tbb-2_SVs	tbb-2_SV_ids	tbb-4_SVs	tbb-4_SV_ids	mec-7_SVs	mec-7_SV_ids	tbb-1_var	ben-1_var	tbb-2_var	tbb-4_var	mec-7_var	tbb-1_clean_call	tbb-2_clean_call	ben-1_clean_call	mec-7_clean_call	tbb-4_clean_call
AF16	AF16	23.03	72.56	Soil	NA	NA	NA	NA	NA	NA	NA	NA	NA	NA	NA	NA	NA	NA	NA	NA | NA	NA | NA	NA | NA	NA | NA	NA | NA	No variant	No variant	No variant	No variant	No variant
BRC20069	BRC20069	25.04655556	121.6149472	Rotting_nut/pod/seed/fruit	NA	NA	NA	NA	NA	NA	NA	NA	NA	NA	NA	NA	NA	NA	NA	NA | NA	NA | NA	NA | NA	NA | NA	NA | NA	No variant	No variant	No variant	No variant	No variant
BRC20073	BRC20073	25.04655556	121.6149472	Rotting_nut/pod/seed/fruit	NA	NA	NA	NA	NA	NA	NA	NA	NA	NA	NA	NA	NA	NA	NA	NA | NA	NA | NA	NA | NA	NA | NA	NA | NA	No variant	No variant	No variant	No variant	No variant
BRC20075	BRC20075	24.790015	121.374604	Rotting_flower	NA	NA	NA	NA	NA	NA	NA	NA	NA	NA	NA	NA	NA	NA	NA	NA | NA	NA | NA	NA | NA	NA | NA	NA | NA	No variant	No variant	No variant	No variant	No variant
BRC20077	BRC20077	24.793571	121.364232	Compost	NA	NA	NA	NA	NA	NA	NA	NA	NA	NA	NA	NA	NA	NA	NA	NA | NA	NA | NA	NA | NA	NA | NA	NA | NA	No variant	No variant	No variant	No variant	No variant
BRC20081	BRC20081	24.602334	121.510549	Compost	NA	NA	NA	NA	NA	NA	NA	NA	NA	NA	NA	NA	NA	NA	NA	NA | NA	NA | NA	NA | NA	NA | NA	NA | NA	No variant	No variant	No variant	No variant	No variant
BRC20085	BRC20085	24.794443	121.364029	Compost	NA	NA	NA	NA	NA	NA	NA	NA	NA	NA	NA	NA	NA	NA	NA	NA | NA	NA | NA	NA | NA	NA | NA	NA | NA	No variant	No variant	No variant	No variant	No variant
BRC20088	BRC20088	25.15533333	121.5465611	Rotting_nut/pod/seed/fruit	NA	NA	NA	NA	NA	NA	NA	NA	NA	NA	NA	NA	NA	NA	NA	NA | NA	NA | NA	NA | NA	NA | NA	NA | NA	No variant	No variant	No variant	No variant	No variant
BRC20089	BRC20089	25.15533333	121.5465611	Rotting_nut/pod/seed/fruit	NA	NA	NA	NA	NA	NA	NA	NA	NA	NA	NA	NA	NA	NA	NA	NA | NA	NA | NA	NA | NA	NA | NA	NA | NA	No variant	No variant	No variant	No variant	No variant
BRC20090	BRC20090	24.744819	121.747742	Compost	NA	NA	NA	NA	NA	NA	NA	NA	NA	NA	NA	NA	NA	NA	NA	NA | NA	NA | NA	NA | NA	NA | NA	NA | NA	No variant	No variant	No variant	No variant	No variant
BRC20092	BRC20092	25.016437	121.540237	Rotting_flower	NA	NA	missense_E441A	NA	NA	NA	NA	NA	NA	NA	NA	NA	NA	NA	NA	NA | NA	NA | NA	missense_E441A | NA	NA | NA	NA | NA	No variant	Missense	No variant	No variant	No variant
BRC20093	BRC20093	23.94991389	121.5518917	Rotting_flower	NA	NA	NA	NA	NA	NA	NA	NA	NA	NA	NA	NA	NA	NA	NA	NA | NA	NA | NA	NA | NA	NA | NA	NA | NA	No variant	No variant	No variant	No variant	No variant
BRC20094	BRC20094	25.015958	121.541761	Rotting_nut/pod/seed/fruit	NA	NA	NA	NA	NA	NA	NA	NA	NA	NA	NA	NA	NA	NA	NA	NA | NA	NA | NA	NA | NA	NA | NA	NA | NA	No variant	No variant	No variant	No variant	No variant
BRC20095	BRC20095	24.74725	121.746266	Vegetal_litter/mix	NA	NA	NA	NA	NA	NA	NA	NA	NA	NA	NA	NA	NA	NA	NA	NA | NA	NA | NA	NA | NA	NA | NA	NA | NA	No variant	No variant	No variant	No variant	No variant
BRC20096	BRC20096	25.04372222	121.6160639	Compost	NA	NA	NA	NA	NA	NA	NA	NA	NA	NA	NA	NA	NA	NA	NA	NA | NA	NA | NA	NA | NA	NA | NA	NA | NA	No variant	No variant	No variant	No variant	No variant
BRC20098	BRC20098	25.04372222	121.6160639	Compost	NA	NA	NA	NA	NA	NA	NA	NA	NA	NA	NA	NA	NA	NA	NA	NA | NA	NA | NA	NA | NA	NA | NA	NA | NA	No variant	No variant	No variant	No variant	No variant
BRC20099	BRC20099	25.043399	121.616268	Compost	NA	NA	NA	NA	NA	NA	NA	NA	NA	NA	NA	NA	NA	NA	NA	NA | NA	NA | NA	NA | NA	NA | NA	NA | NA	No variant	No variant	No variant	No variant	No variant
BRC20100	BRC20100	24.70731	121.738054	Rotting_flower	NA	NA	NA	NA	NA	NA	NA	NA	NA	NA	NA	NA	NA	NA	NA	NA | NA	NA | NA	NA | NA	NA | NA	NA | NA	No variant	No variant	No variant	No variant	No variant
BRC20102	BRC20102	24.336532	120.607411	Rotting_flower	NA	NA	NA	NA	NA	NA	NA	NA	NA	NA	NA	NA	NA	NA	NA	NA | NA	NA | NA	NA | NA	NA | NA	NA | NA	No variant	No variant	No variant	No variant	No variant
BRC20103	BRC20103	25.04655556	121.6149472	Rotting_nut/pod/seed/fruit	NA	NA	NA	NA	NA	NA	NA	NA	NA	NA	NA	NA	NA	NA	NA	NA | NA	NA | NA	NA | NA	NA | NA	NA | NA	No variant	No variant	No variant	No variant	No variant
BRC20105	BRC20105	NA	NA	Vegetal_litter/mix	NA	NA	NA	NA	NA	NA	NA	NA	NA	NA	NA	NA	NA	NA	NA	NA | NA	NA | NA	NA | NA	NA | NA	NA | NA	No variant	No variant	No variant	No variant	No variant
BRC20107	BRC20107	NA	NA	Vegetal_litter/mix	NA	NA	NA	NA	NA	NA	NA	NA	NA	NA	NA	NA	NA	NA	NA	NA | NA	NA | NA	NA | NA	NA | NA	NA | NA	No variant	No variant	No variant	No variant	No variant
BRC20115	BRC20115	24.114	120.8694	Rotting_nut/pod/seed/fruit	NA	NA	NA	NA	NA	NA	NA	NA	NA	NA	NA	NA	NA	NA	NA	NA | NA	NA | NA	NA | NA	NA | NA	NA | NA	No variant	No variant	No variant	No variant	No variant
BRC20119	BRC20119	23.836799	120.727025	Rotting_flower	NA	NA	NA	NA	NA	NA	NA	NA	NA	NA	NA	NA	NA	NA	NA	NA | NA	NA | NA	NA | NA	NA | NA	NA | NA	No variant	No variant	No variant	No variant	No variant
BRC20228	BRC20228	23.572084	120.900213	Rotting_flower	NA	NA	NA	NA	NA	NA	NA	NA	NA	NA	NA	NA	NA	NA	NA	NA | NA	NA | NA	NA | NA	NA | NA	NA | NA	No variant	No variant	No variant	No variant	No variant
BRC20229	BRC20229	23.572084	120.900213	Rotting_nut/pod/seed/fruit	NA	NA	NA	NA	NA	NA	NA	NA	NA	NA	NA	NA	NA	NA	NA	NA | NA	NA | NA	NA | NA	NA | NA	NA | NA	No variant	No variant	No variant	No variant	No variant
BRC20230	BRC20230	23.670695	120.798589	Rotting_flower	NA	NA	NA	NA	NA	NA	NA	NA	NA	NA	NA	NA	NA	NA	NA	NA | NA	NA | NA	NA | NA	NA | NA	NA | NA	No variant	No variant	No variant	No variant	No variant
BRC20232	BRC20232	23.60247	120.8838617	Rotting_nut/pod/seed/fruit	NA	NA	NA	NA	NA	NA	NA	NA	NA	NA	NA	NA	NA	NA	NA	NA | NA	NA | NA	NA | NA	NA | NA	NA | NA	No variant	No variant	No variant	No variant	No variant
BRC20238	BRC20238	23.814211	120.856072	Rotting_nut/pod/seed/fruit	missense_T35A	NA	NA	NA	NA	NA	NA	NA	NA	NA	NA	NA	NA	NA	NA	missense_T35A | NA	NA | NA	NA | NA	NA | NA	NA | NA	Missense	No variant	No variant	No variant	No variant
BRC20239	BRC20239	23.60095833	120.8821883	Rotting_nut/pod/seed/fruit	NA	NA	NA	NA	NA	NA	NA	NA	NA	NA	NA	NA	NA	NA	NA	NA | NA	NA | NA	NA | NA	NA | NA	NA | NA	No variant	No variant	No variant	No variant	No variant
BRC20241	BRC20241	23.836415	120.725183	Rotting_nut/pod/seed/fruit	NA	NA	NA	NA	NA	NA	NA	NA	NA	NA	NA	NA	NA	NA	NA	NA | NA	NA | NA	NA | NA	NA | NA	NA | NA	No variant	No variant	No variant	No variant	No variant
BRC20242	BRC20242	23.836623	120.728049	Rotting_nut/pod/seed/fruit	NA	NA	NA	NA	NA	NA	NA	NA	NA	NA	NA	NA	NA	NA	NA	NA | NA	NA | NA	NA | NA	NA | NA	NA | NA	No variant	No variant	No variant	No variant	No variant
BRC20244	BRC20244	23.72641	120.758426	Rotting_nut/pod/seed/fruit	NA	NA	NA	NA	NA	NA	NA	NA	NA	NA	NA	NA	NA	NA	NA	NA | NA	NA | NA	NA | NA	NA | NA	NA | NA	No variant	No variant	No variant	No variant	No variant
BRC20246	BRC20246	23.600568	120.883395	Rotting_nut/pod/seed/fruit	NA	NA	NA	NA	NA	NA	NA	NA	NA	NA	NA	NA	NA	NA	NA	NA | NA	NA | NA	NA | NA	NA | NA	NA | NA	No variant	No variant	No variant	No variant	No variant
BRC20257	BRC20257	NA	NA	NA	NA	NA	NA	NA	NA	NA	NA	NA	NA	NA	NA	NA	NA	NA	NA	NA | NA	NA | NA	NA | NA	NA | NA	NA | NA	No variant	No variant	No variant	No variant	No variant
BRC20260	BRC20260	23.600208	120.883767	Rotting_nut/pod/seed/fruit	NA	NA	NA	NA	NA	NA	NA	NA	NA	NA	NA	NA	NA	NA	NA	NA | NA	NA | NA	NA | NA	NA | NA	NA | NA	No variant	No variant	No variant	No variant	No variant
BRC20270	BRC20270	25.0998	121.839	Rotting_nut/pod/seed/fruit	NA	NA	NA	NA	NA	NA	NA	NA	NA	NA	NA	NA	NA	NA	NA	NA | NA	NA | NA	NA | NA	NA | NA	NA | NA	No variant	No variant	No variant	No variant	No variant
BRC20272	BRC20272	25.0998	121.839	NA	NA	NA	NA	NA	NA	NA	NA	NA	NA	NA	NA	NA	NA	NA	NA	NA | NA	NA | NA	NA | NA	NA | NA	NA | NA	No variant	No variant	No variant	No variant	No variant
BRC20289	BRC20289	25.01947778	121.9432	Rotting_flower	NA	NA	NA	NA	NA	NA	NA	NA	NA	NA	NA	NA	NA	NA	NA	NA | NA	NA | NA	NA | NA	NA | NA	NA | NA	No variant	No variant	No variant	No variant	No variant
BRC20290	BRC20290	25.01947778	121.9432	Rotting_flower	NA	NA	NA	NA	NA	NA	NA	NA	NA	NA	NA	NA	NA	NA	NA	NA | NA	NA | NA	NA | NA	NA | NA	NA | NA	No variant	No variant	No variant	No variant	No variant
BRC20294	BRC20294	24.993796	121.53514	NA	NA	NA	NA	NA	NA	NA	NA	NA	NA	NA	NA	NA	NA	NA	NA	NA | NA	NA | NA	NA | NA	NA | NA	NA | NA	No variant	No variant	No variant	No variant	No variant
BRC20308	BRC20308	24.70210833	121.73775	Rotting_nut/pod/seed/fruit	NA	NA	NA	NA	NA	NA	NA	NA	NA	NA	NA	NA	NA	NA	NA	NA | NA	NA | NA	NA | NA	NA | NA	NA | NA	No variant	No variant	No variant	No variant	No variant
BRC20309	BRC20309	24.70210833	121.73775	NA	NA	NA	NA	NA	NA	NA	NA	NA	NA	NA	NA	NA	NA	NA	NA	NA | NA	NA | NA	NA | NA	NA | NA	NA | NA	No variant	No variant	No variant	No variant	No variant
BRC20311	BRC20311	24.70210833	121.73775	NA	NA	NA	NA	NA	NA	NA	NA	NA	NA	NA	NA	NA	NA	NA	NA	NA | NA	NA | NA	NA | NA	NA | NA	NA | NA	No variant	No variant	No variant	No variant	No variant
BRC20312	BRC20312	24.70210833	121.73775	Rotting_nut/pod/seed/fruit	NA	NA	NA	NA	NA	NA	NA	NA	NA	NA	NA	NA	NA	NA	NA	NA | NA	NA | NA	NA | NA	NA | NA	NA | NA	No variant	No variant	No variant	No variant	No variant
BRC20315	BRC20315	24.70210833	121.73775	NA	NA	NA	NA	NA	NA	NA	NA	NA	NA	NA	NA	NA	NA	NA	NA	NA | NA	NA | NA	NA | NA	NA | NA	NA | NA	No variant	No variant	No variant	No variant	No variant
BRC20320	BRC20320	24.84201944	121.9516639	NA	NA	NA	NA	NA	NA	NA	NA	NA	NA	NA	NA	NA	NA	NA	NA	NA | NA	NA | NA	NA | NA	NA | NA	NA | NA	No variant	No variant	No variant	No variant	No variant
BRC20324	BRC20324	24.03965278	121.155	Rotting_nut/pod/seed/fruit	NA	NA	NA	NA	NA	NA	NA	NA	NA	NA	NA	NA	NA	NA	NA	NA | NA	NA | NA	NA | NA	NA | NA	NA | NA	No variant	No variant	No variant	No variant	No variant
BRC20331	BRC20331	25.01947778	121.9432	NA	NA	NA	NA	NA	NA	NA	NA	NA	NA	NA	NA	NA	NA	NA	NA	NA | NA	NA | NA	NA | NA	NA | NA	NA | NA	No variant	No variant	No variant	No variant	No variant
BRC20333	BRC20333	24.602334	121.510549	Rotting_nut/pod/seed/fruit	NA	NA	NA	NA	NA	NA	NA	NA	NA	NA	NA	NA	NA	NA	NA	NA | NA	NA | NA	NA | NA	NA | NA	NA | NA	No variant	No variant	No variant	No variant	No variant
BRC20334	BRC20334	24.70731	121.738054	Rotting_nut/pod/seed/fruit	NA	NA	NA	NA	NA	NA	NA	NA	NA	NA	NA	NA	NA	NA	NA	NA | NA	NA | NA	NA | NA	NA | NA	NA | NA	No variant	No variant	No variant	No variant	No variant
BRC20339	BRC20339	24.951309	121.630089	Rotting_nut/pod/seed/fruit	NA	NA	NA	NA	NA	NA	NA	NA	NA	NA	NA	NA	NA	NA	NA	NA | NA	NA | NA	NA | NA	NA | NA	NA | NA	No variant	No variant	No variant	No variant	No variant
BRC20341	BRC20341	24	121	NA	NA	NA	NA	NA	NA	NA	NA	NA	NA	NA	NA	NA	NA	NA	NA	NA | NA	NA | NA	NA | NA	NA | NA	NA | NA	No variant	No variant	No variant	No variant	No variant
BRC20343	BRC20343	24	121	NA	NA	NA	NA	NA	NA	NA	NA	NA	NA	NA	NA	NA	NA	NA	NA	NA | NA	NA | NA	NA | NA	NA | NA	NA | NA	No variant	No variant	No variant	No variant	No variant
BRC20346	BRC20346	24.84201944	121.9516639	NA	NA	NA	NA	NA	NA	NA	NA	NA	NA	NA	NA	NA	NA	NA	NA	NA | NA	NA | NA	NA | NA	NA | NA	NA | NA	No variant	No variant	No variant	No variant	No variant
BRC20347	BRC20347	25.121206	121.593578	NA	NA	NA	NA	NA	NA	NA	NA	NA	NA	NA	NA	NA	NA	NA	NA	NA | NA	NA | NA	NA | NA	NA | NA	NA | NA	No variant	No variant	No variant	No variant	No variant
BRC20348	BRC20348	25.128031	121.58826	NA	NA	NA	NA	NA	NA	NA	NA	NA	NA	NA	NA	NA	NA	NA	NA	NA | NA	NA | NA	NA | NA	NA | NA	NA | NA	No variant	No variant	No variant	No variant	No variant
BRC20353	BRC20353	14	101	NA	NA	NA	NA	NA	NA	NA	NA	NA	NA	NA	NA	NA	NA	NA	NA	NA | NA	NA | NA	NA | NA	NA | NA	NA | NA	No variant	No variant	No variant	No variant	No variant
BRC20360	BRC20360	14	101	NA	NA	NA	NA	NA	NA	NA	NA	NA	NA	NA	NA	NA	NA	NA	NA	NA | NA	NA | NA	NA | NA	NA | NA	NA | NA	No variant	No variant	No variant	No variant	No variant
BRC20361	BRC20361	14	101	NA	NA	NA	NA	NA	NA	NA	NA	NA	NA	NA	NA	NA	NA	NA	NA	NA | NA	NA | NA	NA | NA	NA | NA	NA | NA	No variant	No variant	No variant	No variant	No variant
BRC20362	BRC20362	14	101	NA	NA	NA	NA	NA	NA	NA	NA	NA	NA	NA	NA	NA	NA	NA	NA	NA | NA	NA | NA	NA | NA	NA | NA	NA | NA	No variant	No variant	No variant	No variant	No variant
BRC20366	BRC20366	25.11698	121.733184	Vegetal_litter/mix	NA	NA	NA	NA	NA	NA	NA	NA	NA	NA	NA	NA	NA	NA	NA	NA | NA	NA | NA	NA | NA	NA | NA	NA | NA	No variant	No variant	No variant	No variant	No variant
BRC20367	BRC20367	24.54670963	121.5069174	Rotting_flower	NA	NA	NA	NA	NA	NA	NA	NA	NA	NA	NA	NA	NA	NA	NA	NA | NA	NA | NA	NA | NA	NA | NA	NA | NA	No variant	No variant	No variant	No variant	No variant
BRC20369	BRC20369	23.7132	120.7855556	Rotting_flower	NA	NA	NA	NA	NA	NA	NA	NA	NA	NA	NA	NA	NA	NA	NA	NA | NA	NA | NA	NA | NA	NA | NA	NA | NA	No variant	No variant	No variant	No variant	No variant
BRC20370	BRC20370	24.77555556	121.5802778	NA	NA	NA	NA	NA	NA	NA	NA	NA	NA	NA	NA	NA	NA	NA	NA	NA | NA	NA | NA	NA | NA	NA | NA	NA | NA	No variant	No variant	No variant	No variant	No variant
BRC20388	BRC20388	34	135	NA	NA	NA	NA	NA	NA	NA	NA	NA	NA	NA	NA	NA	NA	NA	NA	NA | NA	NA | NA	NA | NA	NA | NA	NA | NA	No variant	No variant	No variant	No variant	No variant
BRC20390	BRC20390	25.027105	121.576542	NA	NA	NA	NA	NA	NA	NA	NA	NA	NA	NA	NA	NA	NA	NA	NA	NA | NA	NA | NA	NA | NA	NA | NA	NA | NA	No variant	No variant	No variant	No variant	No variant
BRC20401	BRC20401	25.017012	121.557477	Vegetal_litter/mix	NA	NA	NA	NA	NA	NA	NA	NA	NA	NA	NA	NA	NA	NA	NA	NA | NA	NA | NA	NA | NA	NA | NA	NA | NA	No variant	No variant	No variant	No variant	No variant
BRC20463	BRC20463	24.822658	121.735926	Vegetal_litter/mix	NA	NA	NA	NA	NA	NA	NA	NA	NA	NA	NA	NA	NA	NA	NA	NA | NA	NA | NA	NA | NA	NA | NA	NA | NA	No variant	No variant	No variant	No variant	No variant
BRC20492	BRC20492	21.958635	120.811847	Vegetal_litter/mix	NA	NA	NA	NA	NA	NA	NA	NA	NA	NA	NA	NA	NA	NA	NA	NA | NA	NA | NA	NA | NA	NA | NA	NA | NA	No variant	No variant	No variant	No variant	No variant
BRC20498	BRC20498	NA	NA	NA	NA	NA	NA	NA	NA	NA	NA	NA	NA	NA	NA	NA	NA	NA	NA	NA | NA	NA | NA	NA | NA	NA | NA	NA | NA	No variant	No variant	No variant	No variant	No variant
BRC20499	BRC20499	24	121.5	NA	NA	missense_S218L	NA	NA	NA	NA	NA	NA	NA	NA	NA	NA	NA	NA	NA	NA | NA	missense_S218L | NA	NA | NA	NA | NA	NA | NA	No variant	No variant	Missense	No variant	No variant
BRC20501	BRC20501	24	121.5	NA	NA	NA	NA	NA	NA	NA	NA	NA	NA	NA	NA	NA	NA	NA	NA	NA | NA	NA | NA	NA | NA	NA | NA	NA | NA	No variant	No variant	No variant	No variant	No variant
BRC20502	BRC20502	22.020651	121.572794	NA	NA	NA	NA	NA	NA	NA	NA	NA	NA	NA	NA	NA	NA	NA	NA	NA | NA	NA | NA	NA | NA	NA | NA	NA | NA	No variant	No variant	No variant	No variant	No variant
BRC20503	BRC20503	22.020651	121.572794	NA	NA	NA	NA	NA	NA	NA	NA	NA	NA	NA	NA	NA	NA	NA	NA	NA | NA	NA | NA	NA | NA	NA | NA	NA | NA	No variant	No variant	No variant	No variant	No variant
BRC20519	BRC20519	21.958778	120.811764	Rotting_nut/pod/seed/fruit	NA	NA	NA	NA	NA	NA	NA	NA	NA	NA	NA	NA	NA	NA	NA	NA | NA	NA | NA	NA | NA	NA | NA	NA | NA	No variant	No variant	No variant	No variant	No variant
BRC20520	BRC20520	21.958778	120.811764	Rotting_nut/pod/seed/fruit	NA	NA	NA	NA	NA	NA	NA	NA	NA	NA	NA	NA	NA	NA	NA	NA | NA	NA | NA	NA | NA	NA | NA	NA | NA	No variant	No variant	No variant	No variant	No variant
BRC20522	BRC20522	25.1839015	121.5206295	Vegetal_litter/mix	NA	NA	NA	NA	NA	NA	NA	NA	NA	NA	NA	NA	NA	NA	NA	NA | NA	NA | NA	NA | NA	NA | NA	NA | NA	No variant	No variant	No variant	No variant	No variant
BRC20524	BRC20524	25.1839015	121.5206295	Vegetal_litter/mix	NA	NA	NA	NA	NA	NA	NA	NA	NA	NA	NA	NA	NA	NA	NA	NA | NA	NA | NA	NA | NA	NA | NA	NA | NA	No variant	No variant	No variant	No variant	No variant
BRC20529	BRC20529	23.63725	120.685389	Rotting_stem	NA	NA	NA	NA	NA	NA	NA	NA	NA	NA	NA	NA	NA	NA	NA	NA | NA	NA | NA	NA | NA	NA | NA	NA | NA	No variant	No variant	No variant	No variant	No variant
BRC20530	BRC20530	23.33725	120.712389	Vegetal_litter/mix	NA	NA	NA	NA	missense_S338C	NA	NA	NA	NA	NA	NA	NA	NA	NA	NA	NA | NA	NA | NA	NA | NA	NA | NA	missense_S338C | NA	No variant	No variant	No variant	Missense	No variant
BRC20531	BRC20531	23.792667	120.798083	Rotting_flower	NA	NA	NA	NA	NA	NA	NA	NA	NA	NA	NA	NA	NA	NA	NA	NA | NA	NA | NA	NA | NA	NA | NA	NA | NA	No variant	No variant	No variant	No variant	No variant
BRC20532	BRC20532	25.138139	121.672	Rotting_flower	NA	NA	NA	NA	NA	NA	NA	NA	NA	NA	NA	NA	NA	NA	NA	NA | NA	NA | NA	NA | NA	NA | NA	NA | NA	No variant	No variant	No variant	No variant	No variant
BRC20533	BRC20533	24.182667	121.626472	Rotting_flower	NA	NA	NA	NA	NA	NA	NA	NA	NA	NA	NA	NA	NA	NA	NA	NA | NA	NA | NA	NA | NA	NA | NA	NA | NA	No variant	No variant	No variant	No variant	No variant
BRC20534	BRC20534	24.182667	121.626472	Rotting_nut/pod/seed/fruit	NA	NA	NA	NA	NA	NA	NA	NA	NA	NA	NA	NA	NA	NA	NA	NA | NA	NA | NA	NA | NA	NA | NA	NA | NA	No variant	No variant	No variant	No variant	No variant
BRC20535	BRC20535	24.182667	121.626472	Rotting_nut/pod/seed/fruit	NA	NA	NA	NA	NA	NA	NA	NA	NA	NA	NA	NA	NA	NA	NA	NA | NA	NA | NA	NA | NA	NA | NA	NA | NA	No variant	No variant	No variant	No variant	No variant
BRC20536	BRC20536	24.182667	121.626472	Rotting_flower	NA	NA	NA	NA	NA	NA	NA	NA	NA	NA	NA	NA	NA	NA	NA	NA | NA	NA | NA	NA | NA	NA | NA	NA | NA	No variant	No variant	No variant	No variant	No variant
BRC20537	BRC20537	23.416972	121.275389	Rotting_nut/pod/seed/fruit	NA	NA	NA	NA	NA	NA	NA	NA	NA	NA	NA	NA	NA	NA	NA	NA | NA	NA | NA	NA | NA	NA | NA	NA | NA	No variant	No variant	No variant	No variant	No variant
BRC20541	BRC20541	22.924056	120.543	Rotting_nut/pod/seed/fruit	NA	NA	NA	NA	NA	NA	NA	NA	NA	NA	NA	NA	NA	NA	NA	NA | NA	NA | NA	NA | NA	NA | NA	NA | NA	No variant	No variant	No variant	No variant	No variant
BRC20543	BRC20543	23.792667	120.798083	Rotting_flower	NA	NA	NA	NA	NA	NA	NA	NA	NA	NA	NA	NA	NA	NA	NA	NA | NA	NA | NA	NA | NA	NA | NA	NA | NA	No variant	No variant	No variant	No variant	No variant
BRC20544	BRC20544	24.182667	121.626472	Rotting_nut/pod/seed/fruit	NA	NA	NA	NA	NA	NA	NA	NA	NA	NA	NA	NA	NA	NA	NA	NA | NA	NA | NA	NA | NA	NA | NA	NA | NA	No variant	No variant	No variant	No variant	No variant
BRC20545	BRC20545	23.416972	121.275389	Rotting_nut/pod/seed/fruit	NA	NA	NA	NA	NA	NA	NA	NA	NA	NA	NA	NA	NA	NA	NA	NA | NA	NA | NA	NA | NA	NA | NA	NA | NA	No variant	No variant	No variant	No variant	No variant
BRC20556	BRC20556	24.822538	121.73566	Vegetal_litter/mix	NA	NA	NA	NA	NA	NA	NA	NA	NA	NA	NA	NA	NA	NA	NA	NA | NA	NA | NA	NA | NA	NA | NA	NA | NA	No variant	No variant	No variant	No variant	No variant
BRC20557	BRC20557	24.822538	121.73566	Vegetal_litter/mix	NA	NA	NA	NA	NA	NA	NA	NA	NA	NA	NA	NA	NA	NA	NA	NA | NA	NA | NA	NA | NA	NA | NA	NA | NA	No variant	No variant	No variant	No variant	No variant
BRC20565	BRC20565	22.67499807	121.503295	Rotting_stem	NA	NA	NA	NA	NA	NA	NA	NA	NA	NA	NA	NA	NA	NA	NA	NA | NA	NA | NA	NA | NA	NA | NA	NA | NA	No variant	No variant	No variant	No variant	No variant
BRC20571	BRC20571	22.67151131	121.50634	Rotting_nut/pod/seed/fruit	NA	NA	NA	NA	NA	NA	NA	NA	NA	NA	NA	NA	NA	NA	NA	NA | NA	NA | NA	NA | NA	NA | NA	NA | NA	No variant	No variant	No variant	No variant	No variant
BRC20574	BRC20574	22.67248185	121.505358	Vegetal_litter/mix	NA	NA	NA	NA	NA	NA	NA	NA	NA	NA	NA	NA	NA	NA	NA	NA | NA	NA | NA	NA | NA	NA | NA	NA | NA	No variant	No variant	No variant	No variant	No variant
BW287	BW287	NA	NA	NA	NA	NA	NA	NA	NA	NA	NA	NA	NA	NA	NA	NA	NA	NA	NA	NA | NA	NA | NA	NA | NA	NA | NA	NA | NA	No variant	No variant	No variant	No variant	No variant
DF5100	DF5100	-23.8	31.4	NA	NA	NA	NA	NA	NA	NA	NA	NA	NA	NA	NA	NA	NA	NA	NA	NA | NA	NA | NA	NA | NA	NA | NA	NA | NA	No variant	No variant	No variant	No variant	No variant
ECA1129	ECA1129	19.71867222	-155.10835	Soil	NA	NA	NA	NA	NA	NA	NA	NA	NA	NA	NA	NA	NA	NA	NA	NA | NA	NA | NA	NA | NA	NA | NA	NA | NA	No variant	No variant	No variant	No variant	No variant
ECA1143	ECA1143	21.3419	-157.8099	Rotting_nut/pod/seed/fruit	NA	missense_Q94K	NA	NA	NA	NA	NA	NA	NA	NA	NA	NA	NA	NA	NA	NA | NA	missense_Q94K | NA	NA | NA	NA | NA	NA | NA	No variant	No variant	Missense	No variant	No variant
ECA1146	ECA1146	21.3419	-157.8099	Rotting_nut/pod/seed/fruit	NA	NA	NA	NA	NA	NA	NA	NA	NA	NA	NA	NA	NA	NA	NA	NA | NA	NA | NA	NA | NA	NA | NA	NA | NA	No variant	No variant	No variant	No variant	No variant
ECA1149	ECA1149	21.34293	-157.8239	Rotting_nut/pod/seed/fruit	NA	NA	NA	NA	NA	NA	NA	NA	NA	NA	NA	NA	NA	NA	NA	NA | NA	NA | NA	NA | NA	NA | NA	NA | NA	No variant	No variant	No variant	No variant	No variant
ECA1160	ECA1160	21.34286	-157.8231	Rotting_nut/pod/seed/fruit	NA	NA	NA	NA	NA	NA	NA	NA	NA	NA	NA	NA	NA	NA	NA	NA | NA	NA | NA	NA | NA	NA | NA	NA | NA	No variant	No variant	No variant	No variant	No variant
ECA1164	ECA1164	21.34298	-157.8232	Rotting_nut/pod/seed/fruit	NA	NA	NA	NA	NA	NA	NA	NA	NA	NA	NA	NA	NA	NA	NA	NA | NA	NA | NA	NA | NA	NA | NA	NA | NA	No variant	No variant	No variant	No variant	No variant
ECA1170	ECA1170	21.40083	-157.8887	Vegetal_litter/mix	NA	NA	NA	NA	NA	NA	NA	NA	NA	NA	NA	NA	NA	NA	NA	NA | NA	NA | NA	NA | NA	NA | NA	NA | NA	No variant	No variant	No variant	No variant	No variant
ECA1174	ECA1174	20.0403	-155.442	Rotting_nut/pod/seed/fruit	NA	NA	NA	NA	NA	NA	NA	NA	NA	NA	NA	NA	NA	NA	NA	NA | NA	NA | NA	NA | NA	NA | NA	NA | NA	No variant	No variant	No variant	No variant	No variant
ECA1383	ECA1383	20.040312	-155.442105	Rotting_nut/pod/seed/fruit	NA	NA	NA	NA	NA	NA	NA	NA	NA	NA	NA	NA	NA	NA	NA	NA | NA	NA | NA	NA | NA	NA | NA	NA | NA	No variant	No variant	No variant	No variant	No variant
ECA1411	ECA1411	22.053192	-159.365224	Rotting_nut/pod/seed/fruit	NA	NA	NA	NA	NA	NA	NA	NA	NA	NA	NA	NA	NA	NA	NA	NA | NA	NA | NA	NA | NA	NA | NA	NA | NA	No variant	No variant	No variant	No variant	No variant
ECA1423	ECA1423	22.034251	-159.379145	Soil	NA	NA	NA	NA	NA	NA	NA	NA	NA	NA	NA	NA	NA	NA	NA	NA | NA	NA | NA	NA | NA	NA | NA	NA | NA	No variant	No variant	No variant	No variant	No variant
ECA1429	ECA1429	22.061725	-159.346309	Rotting_flower	NA	NA	NA	NA	NA	NA	NA	NA	NA	NA	NA	NA	NA	NA	NA	NA | NA	NA | NA	NA | NA	NA | NA	NA | NA	No variant	No variant	No variant	No variant	No variant
ECA1431	ECA1431	22.063133	-159.347149	Soil	NA	NA	NA	NA	NA	NA	NA	NA	NA	NA	NA	NA	NA	NA	NA	NA | NA	NA | NA	NA | NA	NA | NA	NA | NA	No variant	No variant	No variant	No variant	No variant
ECA1437	ECA1437	22.034472	-159.37943	Vegetal_litter/mix	NA	NA	NA	NA	NA	NA	NA	NA	NA	NA	NA	NA	NA	NA	NA	NA | NA	NA | NA	NA | NA	NA | NA	NA | NA	No variant	No variant	No variant	No variant	No variant
ECA1439	ECA1439	22.061908	-159.34675	Soil	NA	NA	NA	NA	NA	NA	NA	NA	NA	NA	NA	NA	NA	NA	NA	NA | NA	NA | NA	NA | NA	NA | NA	NA | NA	No variant	No variant	No variant	No variant	No variant
ECA1443	ECA1443	22.053315	-159.36556	Rotting_flower	NA	NA	NA	NA	NA	NA	NA	NA	NA	NA	NA	NA	NA	NA	NA	NA | NA	NA | NA	NA | NA	NA | NA	NA | NA	No variant	No variant	No variant	No variant	No variant
ECA1471	ECA1471	21.311842	-157.76172	Vegetal_litter/mix	NA	NA	NA	NA	NA	NA	NA	NA	NA	NA	NA	NA	NA	NA	NA	NA | NA	NA | NA	NA | NA	NA | NA	NA | NA	No variant	No variant	No variant	No variant	No variant
ECA1489	ECA1489	21.395558	-157.90104	Rotting_nut/pod/seed/fruit	NA	NA	NA	NA	NA	NA	NA	NA	NA	NA	NA	NA	NA	NA	NA	NA | NA	NA | NA	NA | NA	NA | NA	NA | NA	No variant	No variant	No variant	No variant	No variant
ECA1503	ECA1503	21.399	-157.8995	Fungus	NA	NA	NA	NA	NA	NA	NA	NA	NA	NA	NA	NA	NA	NA	NA	NA | NA	NA | NA	NA | NA	NA | NA	NA | NA	No variant	No variant	No variant	No variant	No variant
ECA1507	ECA1507	21.310911	-157.79492	Vegetal_litter/mix	NA	NA	NA	NA	NA	NA	NA	NA	NA	NA	NA	NA	NA	NA	NA	NA | NA	NA | NA	NA | NA	NA | NA	NA | NA	No variant	No variant	No variant	No variant	No variant
ECA1509	ECA1509	21.3184	-157.81864	Rotting_nut/pod/seed/fruit	NA	NA	NA	NA	NA	NA	NA	NA	NA	NA	NA	NA	NA	NA	NA	NA | NA	NA | NA	NA | NA	NA | NA	NA | NA	No variant	No variant	No variant	No variant	No variant
ECA1517	ECA1517	21.317117	-157.81976	Vegetal_litter/mix	NA	NA	NA	NA	NA	NA	NA	NA	NA	NA	NA	NA	NA	NA	NA	NA | NA	NA | NA	NA | NA	NA | NA	NA | NA	No variant	No variant	No variant	No variant	No variant
ECA1521	ECA1521	21.318231	-157.81974	Rotting_nut/pod/seed/fruit	NA	NA	NA	NA	NA	NA	NA	NA	NA	NA	NA	NA	NA	NA	NA	NA | NA	NA | NA	NA | NA	NA | NA	NA | NA	No variant	No variant	No variant	No variant	No variant
ECA1555	ECA1555	21.300119	-157.76264	Vegetal_litter/mix	NA	NA	NA	NA	NA	NA	NA	NA	NA	NA	NA	NA	NA	NA	NA	NA | NA	NA | NA	NA | NA	NA | NA	NA | NA	No variant	No variant	No variant	No variant	No variant
ECA1559	ECA1559	21.401228	-157.88682	Fungus	NA	NA	NA	NA	NA	NA	NA	NA	NA	NA	NA	NA	NA	NA	NA	NA | NA	NA | NA	NA | NA	NA | NA	NA | NA	No variant	No variant	No variant	No variant	No variant
ECA1563	ECA1563	21.307381	-157.79664	Rotting_nut/pod/seed/fruit	NA	NA	NA	NA	NA	NA	NA	NA	NA	NA	NA	NA	NA	NA	NA	NA | NA	NA | NA	NA | NA	NA | NA	NA | NA	No variant	No variant	No variant	No variant	No variant
ECA1571	ECA1571	21.392064	-157.90236	Rotting_flower	NA	NA	NA	NA	NA	NA	NA	NA	NA	NA	NA	NA	NA	NA	NA	NA | NA	NA | NA	NA | NA	NA | NA	NA | NA	No variant	No variant	No variant	No variant	No variant
ECA1587	ECA1587	21.308944	-157.7956	Rotting_nut/pod/seed/fruit	NA	NA	NA	NA	NA	NA	NA	NA	NA	NA	NA	NA	NA	NA	NA	NA | NA	NA | NA	NA | NA	NA | NA	NA | NA	No variant	No variant	No variant	No variant	No variant
ECA1605	ECA1605	21.395786	-157.90051	Vegetal_litter/mix	NA	NA	NA	NA	NA	NA	NA	NA	NA	NA	NA	NA	NA	NA	NA	NA | NA	NA | NA	NA | NA	NA | NA	NA | NA	No variant	No variant	No variant	No variant	No variant
ECA1609	ECA1609	21.329439	-157.82219	Rotting_nut/pod/seed/fruit	NA	NA	NA	NA	NA	NA	NA	NA	NA	NA	NA	NA	NA	NA	NA	NA | NA	NA | NA	NA | NA	NA | NA	NA | NA	No variant	No variant	No variant	No variant	No variant
ECA161	ECA161	20.854584	-156.169313	Vegetal_litter/mix	NA	NA	NA	NA	NA	NA	NA	NA	NA	NA	NA	NA	NA	NA	NA	NA | NA	NA | NA	NA | NA	NA | NA	NA | NA	No variant	No variant	No variant	No variant	No variant
ECA1611	ECA1611	21.317486	-157.81858	Vegetal_litter/mix	NA	NA	NA	NA	NA	NA	NA	NA	NA	NA	NA	NA	NA	NA	NA	NA | NA	NA | NA	NA | NA	NA | NA	NA | NA	No variant	No variant	No variant	No variant	No variant
ECA1615	ECA1615	21.317486	-157.81858	Vegetal_litter/mix	NA	NA	NA	NA	NA	NA	NA	NA	NA	NA	NA	NA	NA	NA	NA	NA | NA	NA | NA	NA | NA	NA | NA	NA | NA	No variant	No variant	No variant	No variant	No variant
ECA162	ECA162	20.79915	-156.03812	Vegetal_litter/mix	NA	NA	NA	NA	NA	NA	NA	NA	NA	NA	NA	NA	NA	NA	NA	NA | NA	NA | NA	NA | NA	NA | NA	NA | NA	No variant	No variant	No variant	No variant	No variant
ECA1621	ECA1621	21.301669	-157.76258	Vegetal_litter/mix	NA	NA	NA	NA	NA	NA	NA	NA	NA	NA	NA	NA	NA	NA	NA	NA | NA	NA | NA	NA | NA	NA | NA	NA | NA	No variant	No variant	No variant	No variant	No variant
ECA163	ECA163	42.361025	-88.427841	Rotting_nut/pod/seed/fruit	missense_L377I	NA	NA	NA	NA	NA	NA	NA	NA	NA	NA	NA	NA	NA	NA	missense_L377I | NA	NA | NA	NA | NA	NA | NA	NA | NA	Missense	No variant	No variant	No variant	No variant
ECA1637	ECA1637	20.952098	-156.53317	Rotting_nut/pod/seed/fruit	NA	missense_Q94K	NA	NA	NA	NA	NA	NA	NA	NA	NA	NA	NA	NA	NA	NA | NA	missense_Q94K | NA	NA | NA	NA | NA	NA | NA	No variant	No variant	Missense	No variant	No variant
ECA1657	ECA1657	20.948692	-156.53654	Vegetal_litter/mix	NA	NA	NA	NA	NA	NA	NA	NA	NA	NA	NA	NA	NA	NA	NA	NA | NA	NA | NA	NA | NA	NA | NA	NA | NA	No variant	No variant	No variant	No variant	No variant
ECA1701	ECA1701	19.110589	-155.82645	Rotting_flower	NA	NA	NA	NA	NA	NA	NA	NA	NA	NA	NA	NA	NA	NA	NA	NA | NA	NA | NA	NA | NA	NA | NA	NA | NA	No variant	No variant	No variant	No variant	No variant
ECA175	ECA175	21.306265	-157.851375	NA	NA	NA	NA	NA	NA	NA	NA	NA	NA	NA	NA	NA	NA	NA	NA	NA | NA	NA | NA	NA | NA	NA | NA	NA | NA	No variant	No variant	No variant	No variant	No variant
ECA176	ECA176	NA	NA	NA	NA	NA	NA	NA	NA	NA	NA	NA	NA	NA	NA	NA	NA	NA	NA	NA | NA	NA | NA	NA | NA	NA | NA	NA | NA	No variant	No variant	No variant	No variant	No variant
ECA177	ECA177	21.282235	-157.801556	NA	NA	NA	NA	NA	NA	NA	NA	NA	NA	NA	NA	NA	NA	NA	NA	NA | NA	NA | NA	NA | NA	NA | NA	NA | NA	No variant	No variant	No variant	No variant	No variant
ECA180	ECA180	21.3114	-157.7964	NA	NA	NA	NA	NA	NA	NA	NA	NA	NA	NA	NA	NA	NA	NA	NA	NA | NA	NA | NA	NA | NA	NA | NA	NA | NA	No variant	No variant	No variant	No variant	No variant
ECA182	ECA182	21.465	-157.9968	NA	NA	NA	NA	NA	NA	NA	NA	NA	NA	NA	NA	NA	NA	NA	NA	NA | NA	NA | NA	NA | NA	NA | NA	NA | NA	No variant	No variant	No variant	No variant	No variant
ECA183	ECA183	21.258435	-157.766307	NA	NA	NA	NA	NA	NA	NA	NA	NA	NA	NA	NA	NA	NA	NA	NA	NA | NA	NA | NA	NA | NA	NA | NA	NA | NA	No variant	No variant	No variant	No variant	No variant
ECA185	ECA185	21.296233	-157.701988	NA	NA	NA	NA	NA	NA	NA	NA	NA	NA	NA	NA	NA	NA	NA	NA	NA | NA	NA | NA	NA | NA	NA | NA	NA | NA	No variant	No variant	No variant	No variant	No variant
ECA186	ECA186	21.303087	-157.827917	NA	NA	NA	NA	NA	NA	NA	NA	NA	NA	NA	NA	NA	NA	NA	NA	NA | NA	NA | NA	NA | NA	NA | NA	NA | NA	No variant	No variant	No variant	No variant	No variant
ECA2083	ECA2083	21.320797	-157.81977	Rotting_nut/pod/seed/fruit	NA	NA	NA	NA	NA	NA	NA	NA	NA	NA	NA	NA	NA	NA	NA	NA | NA	NA | NA	NA | NA	NA | NA	NA | NA	No variant	No variant	No variant	No variant	No variant
ECA2093	ECA2093	20.948832	-156.53565	Rotting_nut/pod/seed/fruit	NA	NA	NA	NA	NA	NA	NA	NA	NA	NA	NA	NA	NA	NA	NA	NA | NA	NA | NA	NA | NA	NA | NA	NA | NA	No variant	No variant	No variant	No variant	No variant
ECA2115	ECA2115	20.952098	-156.53317	Rotting_nut/pod/seed/fruit	NA	missense_Q94K	NA	NA	NA	NA	NA	NA	NA	NA	NA	NA	NA	NA	NA	NA | NA	missense_Q94K | NA	NA | NA	NA | NA	NA | NA	No variant	No variant	Missense	No variant	No variant
ECA2299	ECA2299	20.949184	-156.53637	Rotting_nut/pod/seed/fruit	NA	missense_S218L	NA	NA	NA	NA	NA	NA	NA	NA	NA	NA	NA	NA	NA	NA | NA	missense_S218L | NA	NA | NA	NA | NA	NA | NA	No variant	No variant	Missense	No variant	No variant
ECA2373	ECA2373	20.837072	-156.28088	Rotting_nut/pod/seed/fruit	NA	NA	NA	NA	NA	NA	NA	NA	NA	NA	NA	NA	NA	NA	NA	NA | NA	NA | NA	NA | NA	NA | NA	NA | NA	No variant	No variant	No variant	No variant	No variant
ECA2385	ECA2385	19.120342	-155.8204	Rotting_nut/pod/seed/fruit	NA	NA	NA	NA	NA	NA	NA	NA	NA	NA	NA	NA	NA	NA	NA	NA | NA	NA | NA	NA | NA	NA | NA	NA | NA	No variant	No variant	No variant	No variant	No variant
ECA2425	ECA2425	20.038736	-155.44001	Rotting_nut/pod/seed/fruit	NA	NA	NA	NA	NA	NA	NA	NA	NA	NA	NA	NA	NA	NA	NA	NA | NA	NA | NA	NA | NA	NA | NA	NA | NA	No variant	No variant	No variant	No variant	No variant
ECA2617	ECA2617	-26.26214444	152.8295528	Rotting_nut/pod/seed/fruit	NA	NA	NA	NA	NA	NA	NA	NA	NA	NA	NA	NA	NA	NA	NA	NA | NA	NA | NA	NA | NA	NA | NA	NA | NA	No variant	No variant	No variant	No variant	No variant
ECA2618	ECA2618	-26.2619772	152.8296094	Rotting_nut/pod/seed/fruit	NA	NA	NA	NA	NA	NA	NA	NA	NA	NA	NA	NA	NA	NA	NA	NA | NA	NA | NA	NA | NA	NA | NA	NA | NA	No variant	No variant	No variant	No variant	No variant
ECA2621	ECA2621	-26.6275648	152.8409822	Rotting_nut/pod/seed/fruit	NA	NA	NA	NA	NA	NA	NA	NA	NA	NA	NA	NA	NA	NA	NA	NA | NA	NA | NA	NA | NA	NA | NA	NA | NA	No variant	No variant	No variant	No variant	No variant
ECA2623	ECA2623	12.17453	-61.62731	Rotting_nut/pod/seed/fruit	NA	NA	NA	NA	NA	NA	NA	NA	NA	NA	NA	NA	NA	NA	NA	NA | NA	NA | NA	NA | NA	NA | NA	NA | NA	No variant	No variant	No variant	No variant	No variant
ECA2625	ECA2625	-26.6228223	152.6905986	Rotting_flower	NA	NA	NA	NA	NA	NA	NA	NA	NA	NA	NA	NA	NA	NA	NA	NA | NA	NA | NA	NA | NA	NA | NA	NA | NA	No variant	No variant	No variant	No variant	No variant
ECA2626	ECA2626	-26.62221389	152.6910056	Rotting_nut/pod/seed/fruit	NA	NA	NA	NA	NA	NA	NA	NA	NA	NA	NA	NA	NA	NA	NA	NA | NA	NA | NA	NA | NA	NA | NA	NA | NA	No variant	No variant	No variant	No variant	No variant
ECA2636	ECA2636	-26.3674836	152.5852451	Rotting_nut/pod/seed/fruit	NA	NA	NA	NA	NA	NA	NA	NA	NA	NA	NA	NA	NA	NA	NA	NA | NA	NA | NA	NA | NA	NA | NA	NA | NA	No variant	No variant	No variant	No variant	No variant
ECA2637	ECA2637	-26.3674836	152.5852451	Rotting_nut/pod/seed/fruit	NA	NA	NA	NA	NA	NA	NA	NA	NA	NA	NA	NA	NA	NA	NA	NA | NA	NA | NA	NA | NA	NA | NA	NA | NA	No variant	No variant	No variant	No variant	No variant
ECA2639	ECA2639	-26.26204861	152.8294249	Rotting_nut/pod/seed/fruit	NA	NA	NA	NA	NA	NA	NA	NA	NA	NA	NA	NA	NA	NA	NA	NA | NA	NA | NA	NA | NA	NA | NA	NA | NA	No variant	No variant	No variant	No variant	No variant
ECA2647	ECA2647	-21.1683872	148.5075834	Rotting_nut/pod/seed/fruit	NA	NA	NA	NA	NA	NA	NA	NA	NA	NA	NA	NA	NA	NA	NA	NA | NA	NA | NA	NA | NA	NA | NA	NA | NA	No variant	No variant	No variant	No variant	No variant
ECA2663	ECA2663	-26.6213395	152.6923809	Rotting_nut/pod/seed/fruit	NA	NA	NA	NA	NA	NA	NA	NA	NA	NA	NA	NA	NA	NA	NA	NA | NA	NA | NA	NA | NA	NA | NA	NA | NA	No variant	No variant	No variant	No variant	No variant
ECA2664	ECA2664	12.17453	-61.62731	Rotting_nut/pod/seed/fruit	NA	NA	NA	NA	NA	NA	NA	NA	NA	NA	NA	NA	NA	NA	NA	NA | NA	NA | NA	NA | NA	NA | NA	NA | NA	No variant	No variant	No variant	No variant	No variant
ECA2666	ECA2666	-21.16771623	148.504728	Rotting_nut/pod/seed/fruit	NA	NA	NA	NA	NA	NA	NA	NA	NA	NA	NA	NA	NA	NA	NA	NA | NA	NA | NA	NA | NA	NA | NA	NA | NA	No variant	No variant	No variant	No variant	No variant
ECA2667	ECA2667	-26.36741111	152.5852889	Rotting_nut/pod/seed/fruit	NA	NA	NA	NA	NA	NA	NA	NA	NA	NA	NA	NA	NA	NA	NA	NA | NA	NA | NA	NA | NA	NA | NA	NA | NA	No variant	No variant	No variant	No variant	No variant
ECA2670	ECA2670	-26.3588565	152.6355008	Rotting_nut/pod/seed/fruit	NA	NA	NA	NA	NA	NA	NA	NA	NA	NA	NA	NA	NA	NA	NA	NA | NA	NA | NA	NA | NA	NA | NA	NA | NA	No variant	No variant	No variant	No variant	No variant
ECA276	ECA276	42.496411	-88.240099	Rotting_nut/pod/seed/fruit	NA	NA	NA	NA	NA	NA	NA	NA	NA	NA	NA	NA	NA	NA	NA	NA | NA	NA | NA	NA | NA	NA | NA	NA | NA	No variant	No variant	No variant	No variant	No variant
ECA278	ECA278	42.496411	-88.240099	Rotting_nut/pod/seed/fruit	NA	NA	NA	NA	NA	NA	NA	NA	NA	NA	NA	NA	NA	NA	NA	NA | NA	NA | NA	NA | NA	NA | NA	NA | NA	No variant	No variant	No variant	No variant	No variant
ECA2808	ECA2808	29.642849	-82.34452	Vegetal_litter/mix	NA	NA	NA	NA	NA	NA	NA	NA	NA	NA	NA	NA	NA	NA	NA	NA | NA	NA | NA	NA | NA	NA | NA	NA | NA	No variant	No variant	No variant	No variant	No variant
ECA287	ECA287	9.926663289	-84.04235373	Rotting_nut/pod/seed/fruit	NA	NA	NA	NA	NA	NA	NA	NA	NA	NA	NA	NA	NA	NA	NA	NA | NA	NA | NA	NA | NA	NA | NA	NA | NA	No variant	No variant	No variant	No variant	No variant
ECA288	ECA288	9.926663289	-84.04235373	Rotting_nut/pod/seed/fruit	NA	NA	NA	NA	NA	NA	NA	NA	NA	NA	NA	NA	NA	NA	NA	NA | NA	NA | NA	NA | NA	NA | NA	NA | NA	No variant	No variant	No variant	No variant	No variant
ECA2883	ECA2883	21.3570225	-157.764294100002	Rotting_flower	NA	NA	NA	NA	NA	NA	NA	NA	NA	NA	NA	NA	NA	NA	NA	NA | NA	NA | NA	NA | NA	NA | NA	NA | NA	No variant	No variant	No variant	No variant	No variant
ECA2890	ECA2890	21.355772099999	-157.765345699999	Rotting_nut/pod/seed/fruit	NA	NA	NA	NA	NA	NA	NA	NA	NA	NA	NA	NA	NA	NA	NA	NA | NA	NA | NA	NA | NA	NA | NA	NA | NA	No variant	No variant	No variant	No variant	No variant
ECA2894	ECA2894	21.3570225	-157.764294100002	Rotting_flower	NA	NA	NA	NA	NA	NA	NA	NA	NA	NA	NA	NA	NA	NA	NA	NA | NA	NA | NA	NA | NA	NA | NA	NA | NA	No variant	No variant	No variant	No variant	No variant
ECA2975	ECA2975	22.0638967	-159.3522759	Rotting_nut/pod/seed/fruit	NA	NA	NA	NA	NA	NA	NA	NA	NA	NA	NA	NA	NA	NA	NA	NA | NA	NA | NA	NA | NA	NA | NA	NA | NA	No variant	No variant	No variant	No variant	No variant
ECA3091	ECA3091	21.3291450999972	-157.821195300002	Rotting_nut/pod/seed/fruit	NA	NA	NA	NA	NA	NA	NA	NA	NA	NA	NA	NA	NA	NA	NA	NA | NA	NA | NA	NA | NA	NA | NA	NA | NA	No variant	No variant	No variant	No variant	No variant
ECA343	ECA343	21.3166667	-157.8202778	Rotting_nut/pod/seed/fruit	NA	NA	NA	NA	NA	NA	NA	NA	NA	NA	NA	NA	NA	NA	NA	NA | NA	NA | NA	NA | NA	NA | NA	NA | NA	No variant	No variant	No variant	No variant	No variant
ECA346	ECA346	26.461525	-82.0554972	Rotting_flower	NA	NA	NA	NA	NA	NA	NA	NA	NA	NA	NA	NA	NA	NA	NA	NA | NA	NA | NA	NA | NA	NA | NA	NA | NA	No variant	No variant	No variant	No variant	No variant
ECA371	ECA371	22.0286111	-159.3825	Vegetal_litter/mix	NA	NA	NA	NA	NA	NA	NA	NA	NA	NA	NA	NA	NA	NA	NA	NA | NA	NA | NA	NA | NA	NA | NA	NA | NA	No variant	No variant	No variant	No variant	No variant
ECA569	ECA569	42.361085	-88.4278679	Rotting_nut/pod/seed/fruit	NA	NA	NA	NA	NA	NA	NA	NA	NA	NA	NA	NA	NA	NA	NA	NA | NA	NA | NA	NA | NA	NA | NA	NA | NA	No variant	No variant	No variant	No variant	No variant
ED3032	ED3032	25.158056	121.515831	Soil	NA	NA	NA	NA	NA	NA	NA	NA	NA	NA	NA	NA	NA	NA	NA	NA | NA	NA | NA	NA | NA	NA | NA	NA | NA	No variant	No variant	No variant	No variant	No variant
ED3037	ED3037	25.123667	121.532982	Rotting_wood	NA	NA	NA	NA	NA	NA	NA	NA	NA	NA	NA	NA	NA	NA	NA	NA | NA	NA | NA	NA | NA	NA | NA	NA | NA	No variant	No variant	No variant	No variant	No variant
ED3088	ED3088	-26.166667	28.016667	Compost	NA	NA	NA	NA	NA	NA	NA	NA	NA	NA	NA	NA	NA	NA	NA	NA | NA	NA | NA	NA | NA	NA | NA	NA | NA	No variant	No variant	No variant	No variant	No variant
ED3102	ED3102	-1.316667	36.8	Vegetal_litter/mix	NA	NA	NA	NA	NA	NA	NA	NA	NA	NA	NA	NA	NA	NA	NA	NA | NA	NA | NA	NA | NA	NA | NA	NA | NA	No variant	No variant	No variant	No variant	No variant
EG4360	EG4360	40.6	-111.8	Rotting_nut/pod/seed/fruit	NA	NA	NA	NA	NA	NA	NA	NA	NA	NA	NA	NA	NA	NA	NA	NA | NA	NA | NA	NA | NA	NA | NA	NA | NA	No variant	No variant	No variant	No variant	No variant
EG5612	EG5612	-23.18	-44.19	Rotting_nut/pod/seed/fruit	NA	NA	NA	NA	NA	NA	NA	NA	NA	NA	NA	NA	NA	NA	NA	NA | NA	NA | NA	NA | NA	NA | NA	NA | NA	No variant	No variant	No variant	No variant	No variant
EG5613	EG5613	-23.18234	-44.19456	Rotting_nut/pod/seed/fruit	NA	NA	NA	NA	NA	NA	NA	NA	NA	NA	NA	NA	NA	NA	NA	NA | NA	NA | NA	NA | NA	NA | NA	NA | NA	No variant	No variant	No variant	No variant	No variant
EG6179	EG6179	-17.53	-149.83	Rotting_nut/pod/seed/fruit	NA	NA	NA	NA	NA	NA	NA	NA	NA	NA	NA	NA	NA	NA	NA	NA | NA	NA | NA	NA | NA	NA | NA	NA | NA	No variant	No variant	No variant	No variant	No variant
EG6260	EG6260	18.11	-66.16	Rotting_nut/pod/seed/fruit	NA	NA	NA	NA	NA	NA	NA	NA	NA	NA	NA	NA	NA	NA	NA	NA | NA	NA | NA	NA | NA	NA | NA	NA | NA	No variant	No variant	No variant	No variant	No variant
EG6261	EG6261	18.11	-66.16	Rotting_nut/pod/seed/fruit	NA	NA	NA	NA	NA	NA	NA	NA	NA	NA	NA	NA	NA	NA	NA	NA | NA	NA | NA	NA | NA	NA | NA	NA | NA	No variant	No variant	No variant	No variant	No variant
EG6265	EG6265	18.11	-66.16	Rotting_nut/pod/seed/fruit	NA	NA	NA	NA	NA	NA	NA	NA	NA	NA	NA	NA	NA	NA	NA	NA | NA	NA | NA	NA | NA	NA | NA	NA | NA	No variant	No variant	No variant	No variant	No variant
EG6267	EG6267	18.45	-66	Rotting_nut/pod/seed/fruit	NA	NA	NA	NA	NA	NA	NA	NA	NA	NA	NA	NA	NA	NA	NA	NA | NA	NA | NA	NA | NA	NA | NA	NA | NA	No variant	No variant	No variant	No variant	No variant
EG6268	EG6268	18.3	-65.8	Rotting_nut/pod/seed/fruit	NA	NA	NA	NA	NA	NA	NA	NA	NA	NA	NA	NA	NA	NA	NA	NA | NA	NA | NA	NA | NA	NA | NA	NA | NA	No variant	No variant	No variant	No variant	No variant
EG6271	EG6271	18.3	-65.8	Rotting_nut/pod/seed/fruit	NA	missense_R359H	NA	NA	NA	NA	NA	NA	NA	NA	NA	NA	NA	NA	NA	NA | NA	missense_R359H | NA	NA | NA	NA | NA	NA | NA	No variant	No variant	Missense	No variant	No variant
EG6272	EG6272	18.45	-66	Rotting_nut/pod/seed/fruit	NA	NA	NA	NA	NA	NA	NA	NA	NA	NA	NA	NA	NA	NA	NA	NA | NA	NA | NA	NA | NA	NA | NA	NA | NA	No variant	No variant	No variant	No variant	No variant
EG6274	EG6274	-23.5	-46.7	Moss	NA	NA	NA	NA	NA	NA	NA	NA	NA	NA	NA	NA	NA	NA	NA	NA | NA	NA | NA	NA | NA	NA | NA	NA | NA	No variant	No variant	No variant	No variant	No variant
EG6275	EG6275	-23.5	-46.7	Rotting_nut/pod/seed/fruit	NA	NA	NA	NA	NA	NA	NA	NA	NA	NA	NA	NA	NA	NA	NA	NA | NA	NA | NA	NA | NA	NA | NA	NA | NA	No variant	No variant	No variant	No variant	No variant
EG6276	EG6276	-23.5	-46.7	Rotting_nut/pod/seed/fruit	NA	NA	NA	NA	NA	NA	NA	NA	NA	NA	NA	NA	NA	NA	NA	NA | NA	NA | NA	NA | NA	NA | NA	NA | NA	No variant	No variant	No variant	No variant	No variant
EG6329	EG6329	18.3	-65.8	Rotting_nut/pod/seed/fruit	NA	NA	NA	NA	NA	NA	NA	NA	NA	NA	NA	NA	NA	NA	NA	NA | NA	NA | NA	NA | NA	NA | NA	NA | NA	No variant	No variant	No variant	No variant	No variant
GUN124	GUN124	42.4675	-76.48722222	Rotting_nut/pod/seed/fruit	NA	NA	NA	NA	NA	NA	NA	NA	NA	NA	NA	NA	NA	NA	NA	NA | NA	NA | NA	NA | NA	NA | NA	NA | NA	No variant	No variant	No variant	No variant	No variant
GXW22	GXW22	23.15	113.35	Soil	NA	NA	NA	NA	NA	NA	NA	NA	NA	NA	NA	NA	NA	NA	NA	NA | NA	NA | NA	NA | NA	NA | NA	NA | NA	No variant	No variant	No variant	No variant	No variant
GXW23	GXW23	30.54	114.42	Soil	NA	NA	NA	NA	NA	NA	NA	NA	NA	NA	NA	NA	NA	NA	NA	NA | NA	NA | NA	NA | NA	NA | NA	NA | NA	No variant	No variant	No variant	No variant	No variant
HK104	HK104	34.66	133.9	NA	NA	NA	NA	NA	NA	NA	NA	NA	NA	NA	NA	NA	NA	NA	NA	NA | NA	NA | NA	NA | NA	NA | NA	NA | NA	No variant	No variant	No variant	No variant	No variant
JU1257	JU1257	49.1255	1.951	Rotting_nut/pod/seed/fruit	NA	NA	NA	NA	NA	NA	NA	NA	NA	NA	NA	NA	NA	NA	NA	NA | NA	NA | NA	NA | NA	NA | NA	NA | NA	No variant	No variant	No variant	No variant	No variant
JU1337	JU1337	8.32	77.075	Rotting_nut/pod/seed/fruit	NA	NA	NA	NA	NA	NA	NA	NA	NA	NA	NA	NA	NA	NA	NA	NA | NA	NA | NA	NA | NA	NA | NA	NA | NA	No variant	No variant	No variant	No variant	No variant
JU1338	JU1338	8.509	76.956	Rotting_nut/pod/seed/fruit	NA	missense_V91I	NA	NA	NA	NA	NA	NA	NA	NA	NA	NA	NA	NA	NA	NA | NA	missense_V91I | NA	NA | NA	NA | NA	NA | NA	No variant	No variant	Missense	No variant	No variant
JU1341	JU1341	8.7633	77.114	Rotting_nut/pod/seed/fruit	NA	NA	NA	splice_region_NA	NA	NA	NA	NA	NA	NA	NA	NA	NA	NA	NA	NA | NA	NA | NA	NA | NA	splice_region_NA | NA	NA | NA	No variant	No variant	No variant	No variant	Splice donor
JU1344	JU1344	8.7629	77.1155	Rotting_nut/pod/seed/fruit	NA	NA	NA	NA	NA	NA	NA	NA	NA	NA	NA	NA	NA	NA	NA	NA | NA	NA | NA	NA | NA	NA | NA	NA | NA	No variant	No variant	No variant	No variant	No variant
JU1346	JU1346	9.55	76.8	Rotting_nut/pod/seed/fruit	NA	missense_V91I	NA	NA	NA	NA	NA	NA	NA	NA	NA	NA	NA	NA	NA	NA | NA	missense_V91I | NA	NA | NA	NA | NA	NA | NA	No variant	No variant	Missense	No variant	No variant
JU1347	JU1347	9.6	77.13	Vegetal_litter/mix	NA	NA	NA	NA	NA	NA	NA	NA	NA	NA	NA	NA	NA	NA	NA	NA | NA	NA | NA	NA | NA	NA | NA	NA | NA	No variant	No variant	No variant	No variant	No variant
JU1348	JU1348	9.55	77.2	Vegetal_litter/mix	NA	NA	NA	splice_region_NA	NA	NA	NA	NA	NA	NA	NA	NA	NA	NA	NA	NA | NA	NA | NA	NA | NA	splice_region_NA | NA	NA | NA	No variant	No variant	No variant	No variant	Splice donor
JU1375	JU1375	-21.0469	55.6885	Mollusk	NA	NA	NA	NA	NA	NA	NA	NA	NA	NA	NA	NA	NA	NA	NA	NA | NA	NA | NA	NA | NA	NA | NA	NA | NA	No variant	No variant	No variant	No variant	No variant
JU1377	JU1377	-21.0476	55.6905	Rotting_flower	NA	NA	NA	NA	NA	NA	NA	NA	NA	NA	NA	NA	NA	NA	NA	NA | NA	NA | NA	NA | NA	NA | NA	NA | NA	No variant	No variant	No variant	No variant	No variant
JU1378	JU1378	-21.0478	55.6878	Rotting_nut/pod/seed/fruit	NA	NA	NA	NA	NA	NA	NA	NA	NA	NA	NA	NA	NA	NA	NA	NA | NA	NA | NA	NA | NA	NA | NA	NA | NA	No variant	No variant	No variant	No variant	No variant
JU1392	JU1392	-22.916	-43.173	Rotting_nut/pod/seed/fruit	NA	NA	NA	NA	NA	NA	NA	NA	NA	NA	NA	NA	NA	NA	NA	NA | NA	NA | NA	NA | NA	NA | NA	NA | NA	No variant	No variant	No variant	No variant	No variant
JU1399	JU1399	5.9	-75.9	Rotting_nut/pod/seed/fruit	NA	NA	NA	NA	NA	NA	NA	NA	NA	NA	NA	NA	NA	NA	NA	NA | NA	NA | NA	NA | NA	NA | NA	NA | NA	No variant	No variant	No variant	No variant	No variant
JU1424	JU1424	22.4	105.6	Rotting_nut/pod/seed/fruit	NA	NA	NA	NA	NA	NA	NA	NA	NA	NA	NA	NA	NA	NA	NA	NA | NA	NA | NA	NA | NA	NA | NA	NA | NA	No variant	No variant	No variant	No variant	No variant
JU1435	JU1435	-21.05	55.27	Rotting_nut/pod/seed/fruit	NA	NA	NA	NA	NA	NA	NA	NA	NA	NA	NA	NA	NA	NA	NA	NA | NA	NA | NA	NA | NA	NA | NA	NA | NA	No variant	No variant	No variant	No variant	No variant
JU1564	JU1564	40.86	-73.47	Rotting_nut/pod/seed/fruit	NA	NA	NA	NA	NA	NA	NA	NA	NA	NA	NA	NA	NA	NA	NA	NA | NA	NA | NA	NA | NA	NA | NA	NA | NA	No variant	No variant	No variant	No variant	No variant
JU1637	JU1637	17.1363	-25.0682	Vegetal_litter/mix	NA	NA	NA	NA	NA	NA	NA	NA	NA	NA	NA	NA	NA	NA	NA	NA | NA	NA | NA	NA | NA	NA | NA	NA | NA	No variant	No variant	No variant	No variant	No variant
JU1638	JU1638	17.13768	-25.06689	Soil	NA	NA	NA	NA	NA	NA	NA	NA	NA	NA	NA	NA	NA	NA	NA	NA | NA	NA | NA	NA | NA	NA | NA	NA | NA	No variant	No variant	No variant	No variant	No variant
JU1794	JU1794	-16.8	-151.5	Compost	NA	NA	NA	NA	NA	NA	NA	NA	NA	NA	NA	NA	NA	NA	NA	NA | NA	NA | NA	NA | NA	NA | NA	NA | NA	No variant	No variant	No variant	No variant	No variant
JU1795	JU1795	-16.8	-151.5	Compost	NA	NA	NA	NA	NA	NA	NA	NA	NA	NA	NA	NA	NA	NA	NA	NA | NA	NA | NA	NA | NA	NA | NA	NA | NA	No variant	No variant	No variant	No variant	No variant
JU1799	JU1799	-21.12	55.778	Rotting_nut/pod/seed/fruit	NA	NA	NA	NA	NA	NA	NA	NA	NA	NA	NA	NA	NA	NA	NA	NA | NA	NA | NA	NA | NA	NA | NA	NA | NA	No variant	No variant	No variant	No variant	No variant
JU1802	JU1802	-21.12	55.778	Rotting_nut/pod/seed/fruit	NA	NA	NA	NA	NA	NA	NA	NA	NA	NA	NA	NA	NA	NA	NA	NA | NA	NA | NA	NA | NA	NA | NA	NA | NA	No variant	No variant	No variant	No variant	No variant
JU1814	JU1814	4.9459	-52.316883	Rotting_stem	NA	NA	NA	NA	NA	NA	NA	NA	NA	NA	NA	NA	NA	NA	NA	NA | NA	NA | NA	NA | NA	NA | NA	NA | NA	No variant	No variant	No variant	No variant	No variant
JU1884	JU1884	15.7	-88.8	Rotting_nut/pod/seed/fruit	NA	NA	NA	NA	NA	NA	NA	NA	NA	NA	NA	NA	NA	NA	NA	NA | NA	NA | NA	NA | NA	NA | NA	NA | NA	No variant	No variant	No variant	No variant	No variant
JU1885	JU1885	7.2995	80.6437	Rotting_nut/pod/seed/fruit	NA	NA	NA	NA	NA	NA	NA	NA	NA	NA	NA	NA	NA	NA	NA	NA | NA	NA | NA	NA | NA	NA | NA	NA | NA	No variant	No variant	No variant	No variant	No variant
JU1907	JU1907	-17.495	145.612	Rotting_nut/pod/seed/fruit	NA	NA	NA	NA	NA	NA	NA	NA	NA	NA	NA	NA	NA	NA	NA	NA | NA	NA | NA	NA | NA	NA | NA	NA | NA	No variant	No variant	No variant	No variant	No variant
JU1908	JU1908	-17.495	145.612	Rotting_nut/pod/seed/fruit	NA	NA	NA	NA	NA	NA	NA	NA	NA	NA	NA	NA	NA	NA	NA	NA | NA	NA | NA	NA | NA	NA | NA	NA | NA	No variant	No variant	No variant	No variant	No variant
JU1909	JU1909	-18.5245	146.3327	Rotting_nut/pod/seed/fruit	NA	NA	NA	NA	NA	NA	NA	NA	NA	NA	NA	NA	NA	NA	NA	NA | NA	NA | NA	NA | NA	NA | NA	NA | NA	No variant	No variant	No variant	No variant	No variant
JU1913	JU1913	-20.37	148.85	Rotting_nut/pod/seed/fruit	NA	NA	NA	NA	NA	NA	NA	NA	NA	NA	NA	NA	NA	NA	NA	NA | NA	NA | NA	NA | NA	NA | NA	NA | NA	No variant	No variant	No variant	No variant	No variant
JU2053	JU2053	21.96385	-159.35838	Rotting_nut/pod/seed/fruit	NA	NA	NA	NA	NA	NA	NA	NA	NA	NA	NA	NA	NA	NA	NA	NA | NA	NA | NA	NA | NA	NA | NA	NA | NA	No variant	No variant	No variant	No variant	No variant
JU2054	JU2054	21.96385	-159.35838	Rotting_nut/pod/seed/fruit	NA	NA	NA	NA	NA	NA	NA	NA	NA	NA	NA	NA	NA	NA	NA	NA | NA	NA | NA	NA | NA	NA | NA	NA | NA	No variant	No variant	No variant	No variant	No variant
JU2056	JU2056	22.219	-159.5763	Rotting_nut/pod/seed/fruit	NA	NA	NA	NA	NA	NA	NA	NA	NA	NA	NA	NA	NA	NA	NA	NA | NA	NA | NA	NA | NA	NA | NA	NA | NA	No variant	No variant	No variant	No variant	No variant
JU2057	JU2057	-12.77	45.14	Fungus	NA	NA	NA	NA	NA	NA	NA	NA	NA	NA	NA	NA	NA	NA	NA	NA | NA	NA | NA	NA | NA	NA | NA	NA | NA	No variant	No variant	No variant	No variant	No variant
JU2160	JU2160	-6.2709	39.417	Rotting_nut/pod/seed/fruit	NA	NA	NA	NA	NA	NA	NA	NA	NA	NA	NA	NA	NA	NA	NA	NA | NA	NA | NA	NA | NA	NA | NA	NA | NA	No variant	No variant	No variant	No variant	No variant
JU2162	JU2162	-6.2715	39.416	Rotting_nut/pod/seed/fruit	NA	NA	NA	NA	NA	NA	NA	NA	NA	NA	NA	NA	NA	NA	NA	NA | NA	NA | NA	NA | NA	NA | NA	NA | NA	No variant	No variant	No variant	No variant	No variant
JU2214	JU2214	-6.462863	-76.335715	Rotting_nut/pod/seed/fruit	NA	NA	NA	NA	NA	NA	NA	NA	NA	NA	NA	NA	NA	NA	NA	NA | NA	NA | NA	NA | NA	NA | NA	NA | NA	No variant	No variant	No variant	No variant	No variant
JU2216	JU2216	-6.480251	-76.356593	Rotting_nut/pod/seed/fruit	NA	NA	NA	NA	NA	NA	NA	NA	NA	NA	NA	NA	NA	NA	NA	NA | NA	NA | NA	NA | NA	NA | NA	NA | NA	No variant	No variant	No variant	No variant	No variant
JU2457	JU2457	-12.801653	-69.289488	Rotting_nut/pod/seed/fruit	NA	NA	NA	NA	NA	NA	NA	NA	NA	NA	NA	NA	NA	NA	NA	NA | NA	NA | NA	NA | NA	NA | NA	NA | NA	No variant	No variant	No variant	No variant	No variant
JU2470	JU2470	-12.732834	45.186209	Rotting_flower	NA	NA	NA	NA	NA	NA	NA	NA	NA	NA	NA	NA	NA	NA	NA	NA | NA	NA | NA	NA | NA	NA | NA	NA | NA	No variant	No variant	No variant	No variant	No variant
JU2472	JU2472	-12.732834	45.186209	Rotting_stem	NA	NA	NA	NA	NA	NA	NA	NA	NA	NA	NA	NA	NA	NA	NA	NA | NA	NA | NA	NA | NA	NA | NA	NA | NA	No variant	No variant	No variant	No variant	No variant
JU2506	JU2506	48.7015	2.1725	Rotting_nut/pod/seed/fruit	NA	NA	NA	NA	NA	NA	NA	NA	NA	NA	NA	NA	NA	NA	NA	NA | NA	NA | NA	NA | NA	NA | NA	NA | NA	No variant	No variant	No variant	No variant	No variant
JU2507	JU2507	8.893	98.512	Rotting_nut/pod/seed/fruit	NA	NA	NA	NA	NA	NA	NA	NA	NA	NA	NA	NA	NA	NA	NA	NA | NA	NA | NA	NA | NA	NA | NA	NA | NA	No variant	No variant	No variant	No variant	No variant
JU2518	JU2518	48.7015	2.1725	Rotting_nut/pod/seed/fruit	NA	NA	NA	NA	NA	NA	NA	NA	NA	NA	NA	NA	NA	NA	NA	NA | NA	NA | NA	NA | NA	NA | NA	NA | NA	No variant	No variant	No variant	No variant	No variant
JU2536	JU2536	47.645976	19.274783	Vegetal_litter/mix	NA	NA	NA	NA	NA	NA	NA	NA	NA	NA	NA	NA	NA	NA	NA	NA | NA	NA | NA	NA | NA	NA | NA	NA | NA	No variant	No variant	No variant	No variant	No variant
JU2597	JU2597	43.8812	5.1072	Rotting_nut/pod/seed/fruit	NA	NA	NA	NA	NA	NA	NA	NA	NA	NA	NA	NA	NA	NA	NA	NA | NA	NA | NA	NA | NA	NA | NA	NA | NA	No variant	No variant	No variant	No variant	No variant
JU2747	JU2747	16.1761	-61.6951	Rotting_nut/pod/seed/fruit	NA	NA	NA	NA	NA	NA	NA	NA	NA	NA	NA	NA	NA	NA	NA	NA | NA	NA | NA	NA | NA	NA | NA	NA | NA	No variant	No variant	No variant	No variant	No variant
JU2767	JU2767	48.50481	3.246	Rotting_stem	NA	NA	NA	NA	NA	NA	NA	NA	NA	NA	NA	NA	NA	NA	NA	NA | NA	NA | NA	NA | NA	NA | NA	NA | NA	No variant	No variant	No variant	No variant	No variant
JU2799	JU2799	51.5378	9.9359	Rotting_nut/pod/seed/fruit	NA	NA	NA	NA	NA	NA	NA	NA	NA	NA	NA	NA	NA	NA	NA	NA | NA	NA | NA	NA | NA	NA | NA	NA | NA	No variant	No variant	No variant	No variant	No variant
JU2801	JU2801	45.53356	5.10234	Rotting_nut/pod/seed/fruit	NA	NA	NA	splice_region_NA	NA	NA	NA	NA	NA	NA	NA	NA	NA	NA	NA	NA | NA	NA | NA	NA | NA	splice_region_NA | NA	NA | NA	No variant	No variant	No variant	No variant	Splice donor
JU2836	JU2836	20.66143	-105.253201	Rotting_nut/pod/seed/fruit	NA	NA	NA	NA	NA	NA	NA	NA	NA	NA	NA	NA	NA	NA	NA	NA | NA	NA | NA	NA | NA	NA | NA	NA | NA	No variant	No variant	No variant	No variant	No variant
JU2849	JU2849	-20.382477	-43.505978	Rotting_nut/pod/seed/fruit	NA	NA	NA	NA	NA	NA	NA	NA	NA	NA	NA	NA	NA	NA	NA	NA | NA	NA | NA	NA | NA	NA | NA	NA | NA	No variant	No variant	No variant	No variant	No variant
JU2861	JU2861	52.1944	0.1264	Rotting_flower	NA	NA	NA	NA	NA	NA	NA	NA	NA	NA	NA	NA	NA	NA	NA	NA | NA	NA | NA	NA | NA	NA | NA	NA | NA	No variant	No variant	No variant	No variant	No variant
JU2868	JU2868	48.2053	16.3666	Soil	NA	NA	NA	NA	NA	NA	NA	NA	NA	NA	NA	NA	NA	NA	NA	NA | NA	NA | NA	NA | NA	NA | NA	NA | NA	No variant	No variant	No variant	No variant	No variant
JU2872	JU2872	48.2121	16.3592	Rotting_nut/pod/seed/fruit	NA	NA	NA	NA	NA	NA	NA	NA	NA	NA	NA	NA	NA	NA	NA	NA | NA	NA | NA	NA | NA	NA | NA	NA | NA	No variant	No variant	No variant	No variant	No variant
JU3171	JU3171	0.289	6.612	Compost	NA	NA	NA	missense_A271V	NA	NA	NA	NA	NA	NA	NA	NA	NA	NA	NA	NA | NA	NA | NA	NA | NA	missense_A271V | NA	NA | NA	No variant	No variant	No variant	No variant	Missense
JU3200	JU3200	13.0232	77.5668	Rotting_nut/pod/seed/fruit	NA	NA	NA	splice_region_NA	NA	NA	NA	NA	NA	NA	NA	NA	NA	NA	NA	NA | NA	NA | NA	NA | NA	splice_region_NA | NA	NA | NA	No variant	No variant	No variant	No variant	Splice donor
JU3201	JU3201	13.0222	77.5676	Rotting_nut/pod/seed/fruit	NA	NA	NA	splice_region_NA	NA	NA	NA	NA	NA	NA	NA	NA	NA	NA	NA	NA | NA	NA | NA	NA | NA	splice_region_NA | NA	NA | NA	No variant	No variant	No variant	No variant	Splice donor
JU3202	JU3202	13.02272	77.56866	Rotting_nut/pod/seed/fruit	NA	NA	NA	splice_region_NA	NA	NA	NA	NA	NA	NA	NA	NA	NA	NA	NA	NA | NA	NA | NA	NA | NA	splice_region_NA | NA	NA | NA	No variant	No variant	No variant	No variant	Splice donor
JU3203	JU3203	13.0727	77.579	Rotting_flower	NA	NA	NA	splice_region_NA	NA	NA	NA	NA	NA	NA	NA	NA	NA	NA	NA	NA | NA	NA | NA	NA | NA	splice_region_NA | NA	NA | NA	No variant	No variant	No variant	No variant	Splice donor
JU3206	JU3206	13.07251	77.57924	Rotting_nut/pod/seed/fruit	NA	NA	NA	splice_region_NA	NA	NA	NA	NA	NA	NA	NA	NA	NA	NA	NA	NA | NA	NA | NA	NA | NA	splice_region_NA | NA	NA | NA	No variant	No variant	No variant	No variant	Splice donor
JU3207	JU3207	13.07206	77.58014	Rotting_nut/pod/seed/fruit	NA	NA	NA	NA	NA	NA	NA	NA	NA	NA	NA	NA	NA	NA	NA	NA | NA	NA | NA	NA | NA	NA | NA	NA | NA	No variant	No variant	No variant	No variant	No variant
JU3237	JU3237	-12.76	45.09	Rotting_nut/pod/seed/fruit	NA	NA	NA	NA	NA	NA	NA	NA	NA	NA	NA	NA	NA	NA	NA	NA | NA	NA | NA	NA | NA	NA | NA	NA | NA	No variant	No variant	No variant	No variant	No variant
JU3272	JU3272	50.34886	14.475	Rotting_nut/pod/seed/fruit	NA	NA	NA	splice_region_NA	NA	NA	NA	NA	NA	NA	NA	NA	NA	NA	NA	NA | NA	NA | NA	NA | NA	splice_region_NA | NA	NA | NA	No variant	No variant	No variant	No variant	Splice donor
JU3281	JU3281	50.0711	14.42028	Rotting_stem	NA	NA	NA	NA	NA	NA	NA	NA	NA	NA	NA	NA	NA	NA	NA	NA | NA	NA | NA	NA | NA	NA | NA	NA | NA	No variant	No variant	No variant	No variant	No variant
JU3319	JU3319	31.2306	121.4718	Vegetal_litter/mix	NA	NA	NA	NA	NA	NA	NA	NA	NA	NA	NA	NA	NA	NA	NA	NA | NA	NA | NA	NA | NA	NA | NA	NA | NA	No variant	No variant	No variant	No variant	No variant
JU3321	JU3321	31.15	121.44305	Rotting_flower	NA	NA	NA	NA	NA	NA	NA	NA	NA	NA	NA	NA	NA	NA	NA	NA | NA	NA | NA	NA | NA	NA | NA	NA | NA	No variant	No variant	No variant	No variant	No variant
JU3326	JU3326	31.23025	121.3955	Rotting_nut/pod/seed/fruit	NA	NA	NA	NA	NA	NA	NA	NA	NA	NA	NA	NA	NA	NA	NA	NA | NA	NA | NA	NA | NA	NA | NA	NA | NA	No variant	No variant	No variant	No variant	No variant
JU3327	JU3327	31.23025	121.3955	Rotting_flower	NA	NA	NA	NA	NA	NA	NA	NA	NA	NA	NA	NA	NA	NA	NA	NA | NA	NA | NA	NA | NA	NA | NA	NA | NA	No variant	No variant	No variant	No variant	No variant
JU3416	JU3416	38.2541	140.8508	Rotting_nut/pod/seed/fruit	NA	NA	NA	NA	NA	NA	NA	NA	NA	NA	NA	NA	NA	NA	NA	NA | NA	NA | NA	NA | NA	NA | NA	NA | NA	No variant	No variant	No variant	No variant	No variant
JU4042	JU4042	21.03892	105.83122	Rotting_nut/pod/seed/fruit	NA	NA	NA	NA	NA	NA	NA	NA	NA	NA	NA	NA	NA	NA	NA	NA | NA	NA | NA	NA | NA	NA | NA	NA | NA	No variant	No variant	No variant	No variant	No variant
JU4051	JU4051	22.3228	103.8841	Rotting_nut/pod/seed/fruit	NA	NA	NA	NA	NA	NA	NA	NA	NA	NA	NA	NA	NA	NA	NA	NA | NA	NA | NA	NA | NA	NA | NA	NA | NA	No variant	No variant	No variant	No variant	No variant
JU4058	JU4058	22.301	103.9218	Vegetal_litter/mix	NA	NA	NA	NA	NA	NA	NA	NA	NA	NA	NA	NA	NA	NA	NA	NA | NA	NA | NA	NA | NA	NA | NA	NA | NA	No variant	No variant	No variant	No variant	No variant
JU4060	JU4060	22.2901	103.9332	Rotting_nut/pod/seed/fruit	NA	NA	NA	NA	NA	NA	NA	NA	NA	NA	NA	NA	NA	NA	NA	NA | NA	NA | NA	NA | NA	NA | NA	NA | NA	No variant	No variant	No variant	No variant	No variant
JU4062	JU4062	22.2898	103.9338	Vegetal_litter/mix	NA	NA	NA	NA	NA	NA	NA	NA	NA	NA	NA	NA	NA	NA	NA	NA | NA	NA | NA	NA | NA	NA | NA	NA | NA	No variant	No variant	No variant	No variant	No variant
JU4064	JU4064	22.2883	103.9369	Rotting_nut/pod/seed/fruit	NA	NA	NA	NA	NA	NA	NA	NA	NA	NA	NA	NA	NA	NA	NA	NA | NA	NA | NA	NA | NA	NA | NA	NA | NA	No variant	No variant	No variant	No variant	No variant
JU4080	JU4080	12.0641	108.5043	Rotting_stem	NA	NA	NA	NA	NA	NA	NA	NA	NA	NA	NA	NA	NA	NA	NA	NA | NA	NA | NA	NA | NA	NA | NA	NA | NA	No variant	No variant	No variant	No variant	No variant
JU4084	JU4084	12.1639	108.6667	Rotting_nut/pod/seed/fruit	NA	NA	NA	NA	NA	NA	NA	NA	NA	NA	NA	NA	NA	NA	NA	NA | NA	NA | NA	NA | NA	NA | NA	NA | NA	No variant	No variant	No variant	No variant	No variant
JU4097	JU4097	12.15426	108.65825	Rotting_nut/pod/seed/fruit	NA	NA	NA	NA	NA	NA	NA	NA	NA	NA	NA	NA	NA	NA	NA	NA | NA	NA | NA	NA | NA	NA | NA	NA | NA	No variant	No variant	No variant	No variant	No variant
JU725	JU725	24.75	110.5	Compost	NA	NA	NA	NA	NA	NA	NA	NA	NA	NA	NA	NA	NA	NA	NA	NA | NA	NA | NA	NA | NA	NA | NA	NA | NA	No variant	No variant	No variant	No variant	No variant
MY2716	MY2716	54.3491	10.11505	Arthropod	NA	NA	NA	NA	NA	NA	NA	NA	NA	NA	NA	NA	NA	NA	NA	NA | NA	NA | NA	NA | NA	NA | NA	NA | NA	No variant	No variant	No variant	No variant	No variant
MY539	MY539	54.3491	10.11505	Compost	NA	NA	NA	NA	NA	NA	NA	NA	NA	NA	NA	NA	NA	NA	NA	NA | NA	NA | NA	NA | NA	NA | NA	NA | NA	No variant	No variant	No variant	No variant	No variant
MY681	MY681	51.9641	7.6082	Compost	NA	NA	NA	NA	NA	NA	NA	NA	NA	NA	NA	NA	NA	NA	NA	NA | NA	NA | NA	NA | NA	NA | NA	NA | NA	No variant	No variant	No variant	No variant	No variant
NIC1050	NIC1050	20.51328	-87.24718	Rotting_nut/pod/seed/fruit	NA	NA	NA	NA	NA	NA	NA	NA	NA	NA	NA	NA	NA	NA	NA	NA | NA	NA | NA	NA | NA	NA | NA	NA | NA	No variant	No variant	No variant	No variant	No variant
NIC1052	NIC1052	20.51328	-87.24718	Rotting_nut/pod/seed/fruit	NA	missense_Q134H	NA	NA	NA	NA	NA	NA	NA	NA	NA	NA	NA	NA	NA	NA | NA	missense_Q134H | NA	NA | NA	NA | NA	NA | NA	No variant	No variant	Missense	No variant	No variant
NIC1054	NIC1054	20.48991	-87.72797	Rotting_nut/pod/seed/fruit	NA	NA	NA	NA	NA	NA	NA	NA	NA	NA	NA	NA	NA	NA	NA	NA | NA	NA | NA	NA | NA	NA | NA	NA | NA	No variant	No variant	No variant	No variant	No variant
NIC1055	NIC1055	20.48978	-87.72502	Rotting_nut/pod/seed/fruit	NA	NA	NA	NA	NA	NA	NA	NA	NA	NA	NA	NA	NA	NA	NA	NA | NA	NA | NA	NA | NA	NA | NA	NA | NA	No variant	No variant	No variant	No variant	No variant
NIC1057	NIC1057	20.48756	-87.72532	Rotting_nut/pod/seed/fruit	NA	NA	NA	NA	NA	NA	NA	NA	NA	NA	NA	NA	NA	NA	NA	NA | NA	NA | NA	NA | NA	NA | NA	NA | NA	No variant	No variant	No variant	No variant	No variant
NIC1058	NIC1058	20.48756	-87.72532	Rotting_nut/pod/seed/fruit	NA	NA	NA	NA	NA	NA	NA	NA	NA	NA	NA	NA	NA	NA	NA	NA | NA	NA | NA	NA | NA	NA | NA	NA | NA	No variant	No variant	No variant	No variant	No variant
NIC1059	NIC1059	20.48627	-87.72449	Rotting_nut/pod/seed/fruit	NA	NA	NA	NA	NA	NA	NA	NA	NA	NA	NA	NA	NA	NA	NA	NA | NA	NA | NA	NA | NA	NA | NA	NA | NA	No variant	No variant	No variant	No variant	No variant
NIC1060	NIC1060	20.48529	-87.72361	Rotting_nut/pod/seed/fruit	NA	NA	NA	NA	NA	NA	NA	NA	NA	NA	NA	NA	NA	NA	NA	NA | NA	NA | NA	NA | NA	NA | NA	NA | NA	No variant	No variant	No variant	No variant	No variant
NIC1062	NIC1062	20.68576	-88.20927	Vegetal_litter/mix	NA	NA	NA	NA	NA	NA	NA	NA	NA	NA	NA	NA	NA	NA	NA	NA | NA	NA | NA	NA | NA	NA | NA	NA | NA	No variant	No variant	No variant	No variant	No variant
NIC1069	NIC1069	20.67859	-88.56941	Rotting_nut/pod/seed/fruit	NA	NA	NA	NA	NA	NA	NA	NA	NA	NA	NA	NA	NA	NA	NA	NA | NA	NA | NA	NA | NA	NA | NA	NA | NA	No variant	No variant	No variant	No variant	No variant
NIC1103	NIC1103	18.0383007	-89.6738919	Rotting_nut/pod/seed/fruit	NA	NA	NA	NA	NA	NA	NA	NA	NA	NA	NA	NA	NA	NA	NA	NA | NA	NA | NA	NA | NA	NA | NA	NA | NA	No variant	No variant	No variant	No variant	No variant
NIC1104	NIC1104	3.638367	-76.198343	Rotting_nut/pod/seed/fruit	NA	NA	NA	NA	NA	NA	NA	NA	NA	NA	NA	NA	NA	NA	NA	NA | NA	NA | NA	NA | NA	NA | NA	NA | NA	No variant	No variant	No variant	No variant	No variant
NIC1106	NIC1106	3.45893	-76.531944	Rotting_nut/pod/seed/fruit	NA	NA	NA	NA	NA	NA	NA	NA	NA	NA	NA	NA	NA	NA	NA	NA | NA	NA | NA	NA | NA	NA | NA	NA | NA	No variant	No variant	No variant	No variant	No variant
NIC1117	NIC1117	-12.837789	-71.365833	Soil	NA	NA	NA	NA	NA	NA	NA	NA	NA	NA	NA	NA	NA	NA	NA	NA | NA	NA | NA	NA | NA	NA | NA	NA | NA	No variant	No variant	No variant	No variant	No variant
NIC1123	NIC1123	-12.87435802	-69.49724601	Rotting_nut/pod/seed/fruit	NA	missense_V91I	NA	NA	NA	NA	NA	NA	NA	NA	NA	NA	NA	NA	NA	NA | NA	missense_V91I | NA	NA | NA	NA | NA	NA | NA	No variant	No variant	Missense	No variant	No variant
NIC1124	NIC1124	-12.874341	-69.497087	Rotting_nut/pod/seed/fruit	NA	NA	NA	NA	NA	NA	NA	NA	NA	NA	NA	NA	NA	NA	NA	NA | NA	NA | NA	NA | NA	NA | NA	NA | NA	No variant	No variant	No variant	No variant	No variant
NIC1135	NIC1135	-12.87313996	-69.49687704	Rotting_nut/pod/seed/fruit	NA	NA	NA	NA	NA	NA	NA	NA	NA	NA	NA	NA	NA	NA	NA	NA | NA	NA | NA	NA | NA	NA | NA	NA | NA	No variant	No variant	No variant	No variant	No variant
NIC1138	NIC1138	-12.872112	-69.49822702	Rotting_nut/pod/seed/fruit	NA	NA	NA	NA	NA	NA	NA	NA	NA	NA	NA	NA	NA	NA	NA	NA | NA	NA | NA	NA | NA	NA | NA	NA | NA	No variant	No variant	No variant	No variant	No variant
NIC1141	NIC1141	-12.872155	-69.49781103	Rotting_nut/pod/seed/fruit	NA	NA	NA	NA	NA	NA	NA	NA	NA	NA	NA	NA	NA	NA	NA	NA | NA	NA | NA	NA | NA	NA | NA	NA | NA	No variant	No variant	No variant	No variant	No variant
NIC115	NIC115	16.0207	-61.597	Rotting_nut/pod/seed/fruit	NA	NA	NA	NA	NA	NA	NA	NA	NA	NA	NA	NA	NA	NA	NA	NA | NA	NA | NA	NA | NA	NA | NA	NA | NA	No variant	No variant	No variant	No variant	No variant
NIC117	NIC117	16.1779	-61.6563	Rotting_nut/pod/seed/fruit	NA	NA	NA	NA	NA	NA	NA	NA	NA	NA	NA	NA	NA	NA	NA	NA | NA	NA | NA	NA | NA	NA | NA	NA | NA	No variant	No variant	No variant	No variant	No variant
NIC1183	NIC1183	-12.88450004	-69.48577797	Rotting_nut/pod/seed/fruit	NA	NA	NA	NA	NA	NA	NA	NA	NA	NA	NA	NA	NA	NA	NA	NA | NA	NA | NA	NA | NA	NA | NA	NA | NA	No variant	No variant	No variant	No variant	No variant
NIC119	NIC119	16.1779	-61.6563	Rotting_stem	NA	NA	NA	NA	NA	NA	NA	NA	NA	NA	NA	NA	NA	NA	NA	NA | NA	NA | NA	NA | NA	NA | NA	NA | NA	No variant	No variant	No variant	No variant	No variant
NIC1190	NIC1190	-12.88059298	-69.48706903	Rotting_nut/pod/seed/fruit	NA	NA	NA	NA	NA	NA	NA	NA	NA	NA	NA	NA	NA	NA	NA	NA | NA	NA | NA	NA | NA	NA | NA	NA | NA	No variant	No variant	No variant	No variant	No variant
NIC1202	NIC1202	26.22481	119.99506	Rotting_nut/pod/seed/fruit	NA	NA	NA	NA	NA	NA	NA	NA	NA	NA	NA	NA	NA	NA	NA	NA | NA	NA | NA	NA | NA	NA | NA	NA | NA	No variant	No variant	No variant	No variant	No variant
NIC1204	NIC1204	26.22481	119.99506	Rotting_nut/pod/seed/fruit	NA	NA	NA	NA	NA	NA	NA	NA	NA	NA	NA	NA	NA	NA	NA	NA | NA	NA | NA	NA | NA	NA | NA	NA | NA	No variant	No variant	No variant	No variant	No variant
NIC1205	NIC1205	26.22481	119.99506	Rotting_nut/pod/seed/fruit	NA	NA	NA	NA	NA	NA	NA	NA	NA	NA	NA	NA	NA	NA	NA	NA | NA	NA | NA	NA | NA	NA | NA	NA | NA	No variant	No variant	No variant	No variant	No variant
NIC1218	NIC1218	25.95224	119.9771	Rotting_nut/pod/seed/fruit	NA	NA	NA	NA	NA	NA	NA	NA	NA	NA	NA	NA	NA	NA	NA	NA | NA	NA | NA	NA | NA	NA | NA	NA | NA	No variant	No variant	No variant	No variant	No variant
NIC1220	NIC1220	25.95224	119.9771	Rotting_nut/pod/seed/fruit	NA	NA	NA	NA	NA	NA	NA	NA	NA	NA	NA	NA	NA	NA	NA	NA | NA	NA | NA	NA | NA	NA | NA	NA | NA	No variant	No variant	No variant	No variant	No variant
NIC1221	NIC1221	25.95147	119.96883	Rotting_nut/pod/seed/fruit	NA	NA	NA	NA	NA	NA	NA	NA	NA	NA	NA	NA	NA	NA	NA	NA | NA	NA | NA	NA | NA	NA | NA	NA | NA	No variant	No variant	No variant	No variant	No variant
NIC123	NIC123	16.1779	-61.6563	Rotting_nut/pod/seed/fruit	NA	NA	NA	NA	NA	NA	NA	NA	NA	NA	NA	NA	NA	NA	NA	NA | NA	NA | NA	NA | NA	NA | NA	NA | NA	No variant	No variant	No variant	No variant	No variant
NIC1267	NIC1267	3.622385971	-53.21547696	Rotting_flower	NA	NA	NA	NA	NA	NA	NA	NA	NA	NA	NA	NA	NA	NA	NA	NA | NA	NA | NA	NA | NA	NA | NA	NA | NA	No variant	No variant	No variant	No variant	No variant
NIC1283	NIC1283	3.640333973	-53.20234504	Rotting_nut/pod/seed/fruit	NA	NA	NA	NA	NA	NA	NA	NA	NA	NA	NA	NA	NA	NA	NA	NA | NA	NA | NA	NA | NA	NA | NA	NA | NA	No variant	No variant	No variant	No variant	No variant
NIC1288	NIC1288	3.641279032	-53.20139201	Rotting_flower	NA	NA	NA	NA	NA	NA	NA	NA	NA	NA	NA	NA	NA	NA	NA	NA | NA	NA | NA	NA | NA	NA | NA	NA | NA	No variant	No variant	No variant	No variant	No variant
NIC1292	NIC1292	3.630410973	-53.20572797	Rotting_flower	NA	NA	NA	NA	NA	NA	NA	NA	NA	NA	NA	NA	NA	NA	NA	NA | NA	NA | NA	NA | NA	NA | NA	NA | NA	No variant	No variant	No variant	No variant	No variant
NIC1302	NIC1302	3.616456026	-53.20972002	Rotting_nut/pod/seed/fruit	NA	NA	NA	NA	NA	NA	NA	NA	NA	NA	NA	NA	NA	NA	NA	NA | NA	NA | NA	NA | NA	NA | NA	NA | NA	No variant	No variant	No variant	No variant	No variant
NIC1304	NIC1304	3.617134038	-53.19634804	Rotting_flower	NA	NA	NA	NA	NA	NA	NA	NA	NA	NA	NA	NA	NA	NA	NA	NA | NA	NA | NA	NA | NA	NA | NA	NA | NA	No variant	No variant	No variant	No variant	No variant
NIC1308	NIC1308	4.86442099325358	-52.3459600377827	Rotting_nut/pod/seed/fruit	NA	NA	NA	NA	NA	NA	NA	NA	NA	NA	NA	NA	NA	NA	NA	NA | NA	NA | NA	NA | NA	NA | NA	NA | NA	No variant	No variant	No variant	No variant	No variant
NIC1407	NIC1407	3.630410973	-53.20572797	Rotting_nut/pod/seed/fruit	NA	NA	NA	NA	NA	NA	NA	NA	NA	NA	NA	NA	NA	NA	NA	NA | NA	NA | NA	NA | NA	NA | NA	NA | NA	No variant	No variant	No variant	No variant	No variant
NIC1421	NIC1421	4.86785497516393	-52.3451459873467	Rotting_nut/pod/seed/fruit	NA	NA	NA	NA	NA	NA	NA	NA	NA	NA	NA	NA	NA	NA	NA	NA | NA	NA | NA	NA | NA	NA | NA	NA | NA	No variant	No variant	No variant	No variant	No variant
NIC1423	NIC1423	3.644299032	-53.19803297	Rotting_nut/pod/seed/fruit	NA	NA	NA	NA	NA	NA	NA	NA	NA	NA	NA	NA	NA	NA	NA	NA | NA	NA | NA	NA | NA	NA | NA	NA | NA	No variant	No variant	No variant	No variant	No variant
NIC1525	NIC1525	-17.088793	49.827329	Rotting_nut/pod/seed/fruit	NA	NA	NA	NA	NA	NA	NA	NA	NA	NA	NA	NA	NA	NA	NA	NA | NA	NA | NA	NA | NA	NA | NA	NA | NA	No variant	No variant	No variant	No variant	No variant
NIC1528	NIC1528	-16.755721	49.99665	Rotting_nut/pod/seed/fruit	NA	NA	NA	NA	NA	NA	NA	NA	NA	NA	NA	NA	NA	NA	NA	NA | NA	NA | NA	NA | NA	NA | NA	NA | NA	No variant	No variant	No variant	No variant	No variant
NIC1529	NIC1529	-16.755873	49.996516	Compost	NA	NA	NA	NA	NA	NA	NA	NA	NA	NA	NA	NA	NA	NA	NA	NA | NA	NA | NA	NA | NA	NA | NA	NA | NA	No variant	No variant	No variant	No variant	No variant
NIC1533	NIC1533	-16.75706	49.993077	Rotting_flower	NA	NA	NA	NA	NA	NA	NA	NA	NA	NA	NA	NA	NA	NA	NA	NA | NA	NA | NA	NA | NA	NA | NA	NA | NA	No variant	No variant	No variant	No variant	No variant
NIC1535	NIC1535	-17.088793	49.827329	Rotting_flower	NA	NA	NA	NA	NA	NA	NA	NA	NA	NA	NA	NA	NA	NA	NA	NA | NA	NA | NA	NA | NA	NA | NA	NA | NA	No variant	No variant	No variant	No variant	No variant
NIC1539	NIC1539	25.06052	121.76957	Rotting_nut/pod/seed/fruit	NA	NA	NA	NA	NA	NA	NA	NA	NA	NA	NA	NA	NA	NA	NA	NA | NA	NA | NA	NA | NA	NA | NA	NA | NA	No variant	No variant	No variant	No variant	No variant
NIC1540	NIC1540	25.05792	121.77076	Rotting_nut/pod/seed/fruit	NA	NA	NA	NA	NA	NA	NA	NA	NA	NA	NA	NA	NA	NA	NA	NA | NA	NA | NA	NA | NA	NA | NA	NA | NA	No variant	No variant	No variant	No variant	No variant
NIC1562	NIC1562	25.00481	121.73369	Rotting_nut/pod/seed/fruit	NA	NA	NA	NA	NA	NA	NA	NA	NA	NA	NA	NA	NA	NA	NA	NA | NA	NA | NA	NA | NA	NA | NA	NA | NA	No variant	No variant	No variant	No variant	No variant
NIC1589	NIC1589	24.68622	121.13734	Rotting_nut/pod/seed/fruit	NA	NA	NA	NA	NA	NA	NA	NA	NA	NA	NA	NA	NA	NA	NA	NA | NA	NA | NA	NA | NA	NA | NA	NA | NA	No variant	No variant	No variant	No variant	No variant
NIC1590	NIC1590	24.68622	121.13734	Rotting_nut/pod/seed/fruit	NA	NA	NA	NA	NA	NA	NA	NA	NA	NA	NA	NA	NA	NA	NA	NA | NA	NA | NA	NA | NA	NA | NA	NA | NA	No variant	No variant	No variant	No variant	No variant
NIC1591	NIC1591	24.68622	121.13734	Rotting_nut/pod/seed/fruit	NA	NA	NA	NA	NA	NA	NA	NA	NA	NA	NA	NA	NA	NA	NA	NA | NA	NA | NA	NA | NA	NA | NA	NA | NA	No variant	No variant	No variant	No variant	No variant
NIC1593	NIC1593	24.68622	121.13734	Rotting_nut/pod/seed/fruit	NA	NA	NA	NA	NA	NA	NA	NA	NA	NA	NA	NA	NA	NA	NA	NA | NA	NA | NA	NA | NA	NA | NA	NA | NA	No variant	No variant	No variant	No variant	No variant
NIC1595	NIC1595	24.6871	121.13633	Rotting_nut/pod/seed/fruit	NA	NA	NA	NA	NA	NA	NA	NA	NA	NA	NA	NA	NA	NA	NA	NA | NA	NA | NA	NA | NA	NA | NA	NA | NA	No variant	No variant	No variant	No variant	No variant
NIC1598	NIC1598	24.6871	121.13633	Rotting_nut/pod/seed/fruit	NA	missense_S218L	NA	NA	NA	NA	NA	NA	NA	NA	NA	NA	NA	NA	NA	NA | NA	missense_S218L | NA	NA | NA	NA | NA	NA | NA	No variant	No variant	Missense	No variant	No variant
NIC1602	NIC1602	24.68897	121.13965	Rotting_nut/pod/seed/fruit	NA	NA	NA	NA	NA	NA	NA	NA	NA	NA	NA	NA	NA	NA	NA	NA | NA	NA | NA	NA | NA	NA | NA	NA | NA	No variant	No variant	No variant	No variant	No variant
NIC1607	NIC1607	22.0861	120.84222	Rotting_nut/pod/seed/fruit	NA	NA	NA	NA	NA	NA	NA	NA	NA	NA	NA	NA	NA	NA	NA	NA | NA	NA | NA	NA | NA	NA | NA	NA | NA	No variant	No variant	No variant	No variant	No variant
NIC1628	NIC1628	25.02113	121.58315	Rotting_nut/pod/seed/fruit	NA	NA	NA	NA	NA	NA	NA	NA	NA	NA	NA	NA	NA	NA	NA	NA | NA	NA | NA	NA | NA	NA | NA	NA | NA	No variant	No variant	No variant	No variant	No variant
NIC1630	NIC1630	25.02782	121.57627	Rotting_nut/pod/seed/fruit	NA	NA	NA	NA	NA	NA	NA	NA	NA	NA	NA	NA	NA	NA	NA	NA | NA	NA | NA	NA | NA	NA | NA	NA | NA	No variant	No variant	No variant	No variant	No variant
NIC1631	NIC1631	25.02782	121.57627	Rotting_nut/pod/seed/fruit	NA	NA	NA	NA	NA	NA	NA	NA	NA	NA	NA	NA	NA	NA	NA	NA | NA	NA | NA	NA | NA	NA | NA	NA | NA	No variant	No variant	No variant	No variant	No variant
NIC1632	NIC1632	34.88358	135.81659	Rotting_nut/pod/seed/fruit	NA	NA	NA	NA	NA	NA	NA	NA	NA	NA	NA	NA	NA	NA	NA	NA | NA	NA | NA	NA | NA	NA | NA	NA | NA	No variant	No variant	No variant	No variant	No variant
NIC1633	NIC1633	34.88358	135.81659	Rotting_nut/pod/seed/fruit	NA	NA	NA	NA	NA	NA	NA	NA	NA	NA	NA	NA	NA	NA	NA	NA | NA	NA | NA	NA | NA	NA | NA	NA | NA	No variant	No variant	No variant	No variant	No variant
NIC1635	NIC1635	34.88328	135.81733	Rotting_nut/pod/seed/fruit	NA	NA	NA	NA	NA	NA	NA	NA	NA	NA	NA	NA	NA	NA	NA	NA | NA	NA | NA	NA | NA	NA | NA	NA | NA	No variant	No variant	No variant	No variant	No variant
NIC1645	NIC1645	25.06549	121.82703	Rotting_nut/pod/seed/fruit	NA	missense_S218L	NA	NA	NA	NA	NA	NA	NA	NA	NA	NA	NA	NA	NA	NA | NA	missense_S218L | NA	NA | NA	NA | NA	NA | NA	No variant	No variant	Missense	No variant	No variant
NIC1660	NIC1660	25.03808	121.74625	Rotting_nut/pod/seed/fruit	NA	NA	NA	NA	NA	NA	NA	NA	NA	NA	NA	NA	NA	NA	NA	NA | NA	NA | NA	NA | NA	NA | NA	NA | NA	No variant	No variant	No variant	No variant	No variant
NIC1661	NIC1661	23.66552	120.79794	Rotting_flower	NA	NA	NA	NA	NA	NA	NA	NA	NA	NA	NA	NA	NA	NA	NA	NA | NA	NA | NA	NA | NA	NA | NA	NA | NA	No variant	No variant	No variant	No variant	No variant
NIC1662	NIC1662	23.66543	120.79964	Rotting_nut/pod/seed/fruit	NA	NA	NA	NA	NA	NA	NA	NA	NA	NA	NA	NA	NA	NA	NA	NA | NA	NA | NA	NA | NA	NA | NA	NA | NA	No variant	No variant	No variant	No variant	No variant
NIC1663	NIC1663	23.66543	120.79964	Rotting_nut/pod/seed/fruit	NA	NA	NA	NA	NA	NA	NA	NA	NA	NA	NA	NA	NA	NA	NA	NA | NA	NA | NA	NA | NA	NA | NA	NA | NA	No variant	No variant	No variant	No variant	No variant
NIC1664	NIC1664	23.66109	120.7967	Rotting_flower	NA	NA	NA	NA	NA	NA	NA	NA	NA	NA	NA	NA	NA	NA	NA	NA | NA	NA | NA	NA | NA	NA | NA	NA | NA	No variant	No variant	No variant	No variant	No variant
NIC1665	NIC1665	23.66654	120.79295	Rotting_nut/pod/seed/fruit	NA	NA	NA	NA	NA	NA	NA	NA	NA	NA	NA	NA	NA	NA	NA	NA | NA	NA | NA	NA | NA	NA | NA	NA | NA	No variant	No variant	No variant	No variant	No variant
NIC1666	NIC1666	23.6694	120.78929	Rotting_nut/pod/seed/fruit	NA	NA	NA	NA	NA	NA	NA	NA	NA	NA	NA	NA	NA	NA	NA	NA | NA	NA | NA	NA | NA	NA | NA	NA | NA	No variant	No variant	No variant	No variant	No variant
NIC1667	NIC1667	25.10869	121.83743	Rotting_nut/pod/seed/fruit	NA	NA	NA	NA	NA	NA	NA	NA	NA	NA	NA	NA	NA	NA	NA	NA | NA	NA | NA	NA | NA	NA | NA	NA | NA	No variant	No variant	No variant	No variant	No variant
NIC1681	NIC1681	22.08922	120.84876	Rotting_nut/pod/seed/fruit	NA	NA	NA	NA	NA	NA	NA	NA	NA	NA	NA	NA	NA	NA	NA	NA | NA	NA | NA	NA | NA	NA | NA	NA | NA	No variant	No variant	No variant	No variant	No variant
NIC1688	NIC1688	25.03266	121.587	Rotting_nut/pod/seed/fruit	NA	NA	NA	NA	NA	NA	NA	NA	NA	NA	NA	NA	NA	NA	NA	NA | NA	NA | NA	NA | NA	NA | NA	NA | NA	No variant	No variant	No variant	No variant	No variant
NIC1692	NIC1692	25.03488	121.58864	Rotting_nut/pod/seed/fruit	NA	NA	NA	NA	NA	NA	NA	NA	NA	NA	NA	NA	NA	NA	NA	NA | NA	NA | NA	NA | NA	NA | NA	NA | NA	No variant	No variant	No variant	No variant	No variant
NIC1693	NIC1693	25.03488	121.58864	Rotting_nut/pod/seed/fruit	NA	NA	NA	NA	NA	NA	NA	NA	NA	NA	NA	NA	NA	NA	NA	NA | NA	NA | NA	NA | NA	NA | NA	NA | NA	No variant	No variant	No variant	No variant	No variant
NIC17	NIC17	-21.027	55.538	Rotting_nut/pod/seed/fruit	NA	NA	NA	NA	NA	NA	NA	NA	NA	NA	NA	NA	NA	NA	NA	NA | NA	NA | NA	NA | NA	NA | NA	NA | NA	No variant	No variant	No variant	No variant	No variant
NIC174	NIC174	47.1575	7.64673	Rotting_nut/pod/seed/fruit	NA	NA	NA	NA	NA	NA	NA	NA	NA	NA	NA	NA	NA	NA	NA	NA | NA	NA | NA	NA | NA	NA | NA	NA | NA	No variant	No variant	No variant	No variant	No variant
NIC187	NIC187	15.8552	-61.5976	Rotting_nut/pod/seed/fruit	NA	NA	NA	NA	NA	NA	NA	NA	NA	NA	NA	NA	NA	NA	NA	NA | NA	NA | NA	NA | NA	NA | NA	NA | NA	No variant	No variant	No variant	No variant	No variant
NIC188	NIC188	16.0455	-61.6938	Rotting_flower	NA	NA	NA	NA	NA	NA	NA	NA	NA	NA	NA	NA	NA	NA	NA	NA | NA	NA | NA	NA | NA	NA | NA	NA | NA	No variant	No variant	No variant	No variant	No variant
NIC19	NIC19	25.15219	121.54461	Rotting_nut/pod/seed/fruit	NA	NA	NA	NA	NA	NA	NA	NA	NA	NA	NA	NA	NA	NA	NA	NA | NA	NA | NA	NA | NA	NA | NA	NA | NA	No variant	No variant	No variant	No variant	No variant
NIC191	NIC191	16.0455	-61.6938	Rotting_nut/pod/seed/fruit	NA	NA	NA	NA	NA	NA	NA	NA	NA	NA	NA	NA	NA	NA	NA	NA | NA	NA | NA	NA | NA	NA | NA	NA | NA	No variant	No variant	No variant	No variant	No variant
NIC20	NIC20	24.47058	120.97781	Rotting_nut/pod/seed/fruit	NA	NA	NA	NA	NA	NA	NA	NA	NA	NA	NA	NA	NA	NA	NA	NA | NA	NA | NA	NA | NA	NA | NA	NA | NA	No variant	No variant	No variant	No variant	No variant
NIC21	NIC21	24.47605	120.99481	Vegetal_litter/mix	NA	NA	NA	NA	NA	NA	NA	NA	NA	NA	NA	NA	NA	NA	NA	NA | NA	NA | NA	NA | NA	NA | NA	NA | NA	No variant	No variant	No variant	No variant	No variant
NIC22	NIC22	24.19177	121.01531	Rotting_nut/pod/seed/fruit	NA	NA	NA	NA	NA	NA	NA	NA	NA	NA	NA	NA	NA	NA	NA	NA | NA	NA | NA	NA | NA	NA | NA	NA | NA	No variant	No variant	No variant	No variant	No variant
NIC248	NIC248	15.853547	-61.631073	Rotting_nut/pod/seed/fruit	missense_V64I	NA	NA	NA	NA	NA	NA	NA	NA	NA	NA	NA	NA	NA	NA	missense_V64I | NA	NA | NA	NA | NA	NA | NA	NA | NA	Missense	No variant	No variant	No variant	No variant
NIC250	NIC250	16.0207	-61.597	Rotting_nut/pod/seed/fruit	NA	NA	NA	NA	NA	NA	NA	NA	NA	NA	NA	NA	NA	NA	NA	NA | NA	NA | NA	NA | NA	NA | NA	NA | NA	No variant	No variant	No variant	No variant	No variant
NIC309	NIC309	5.53529	-53.56336	Rotting_flower	NA	NA	NA	NA	NA	NA	NA	NA	NA	NA	NA	NA	NA	NA	NA	NA | NA	NA | NA	NA | NA	NA | NA	NA | NA	No variant	No variant	No variant	No variant	No variant
NIC325	NIC325	5.53529	-53.56336	Rotting_nut/pod/seed/fruit	NA	NA	NA	NA	NA	NA	NA	NA	NA	NA	NA	NA	NA	NA	NA	NA | NA	NA | NA	NA | NA	NA | NA	NA | NA	No variant	No variant	No variant	No variant	No variant
NIC327	NIC327	5.72877	-53.88992	Rotting_nut/pod/seed/fruit	NA	NA	NA	NA	NA	NA	NA	NA	NA	NA	NA	NA	NA	NA	NA	NA | NA	NA | NA	NA | NA	NA | NA	NA | NA	No variant	No variant	No variant	No variant	No variant
NIC329	NIC329	5.72963	-53.89118	Rotting_nut/pod/seed/fruit	NA	NA	NA	NA	NA	NA	NA	NA	NA	NA	NA	NA	NA	NA	NA	NA | NA	NA | NA	NA | NA	NA | NA	NA | NA	No variant	No variant	No variant	No variant	No variant
NIC330	NIC330	5.72889	-53.8901	Rotting_nut/pod/seed/fruit	NA	NA	NA	NA	NA	NA	NA	NA	NA	NA	NA	NA	NA	NA	NA	NA | NA	NA | NA	NA | NA	NA | NA	NA | NA	No variant	No variant	No variant	No variant	No variant
NIC331	NIC331	5.73057	-53.89241	Rotting_nut/pod/seed/fruit	NA	NA	NA	NA	NA	NA	NA	NA	NA	NA	NA	NA	NA	NA	NA	NA | NA	NA | NA	NA | NA	NA | NA	NA | NA	No variant	No variant	No variant	No variant	No variant
NIC332	NIC332	5.72914	-53.89023	Rotting_nut/pod/seed/fruit	NA	NA	NA	NA	NA	NA	NA	NA	NA	NA	NA	NA	NA	NA	NA	NA | NA	NA | NA	NA | NA	NA | NA	NA | NA	No variant	No variant	No variant	No variant	No variant
NIC333	NIC333	5.72705	-53.89122	Rotting_nut/pod/seed/fruit	NA	NA	NA	NA	NA	NA	NA	NA	NA	NA	NA	NA	NA	NA	NA	NA | NA	NA | NA	NA | NA	NA | NA	NA | NA	No variant	No variant	No variant	No variant	No variant
NIC343	NIC343	5.41134	-53.65517	Rotting_flower	NA	NA	NA	NA	NA	NA	NA	NA	NA	NA	NA	NA	NA	NA	NA	NA | NA	NA | NA	NA | NA	NA | NA	NA | NA	No variant	No variant	No variant	No variant	No variant
NIC392	NIC392	5.40779	-53.64583	Rotting_nut/pod/seed/fruit	NA	NA	NA	NA	NA	NA	NA	NA	NA	NA	NA	NA	NA	NA	NA	NA | NA	NA | NA	NA | NA	NA | NA	NA | NA	No variant	No variant	No variant	No variant	No variant
NIC400	NIC400	5.72711	-53.89076	Rotting_nut/pod/seed/fruit	NA	NA	NA	NA	NA	NA	NA	NA	NA	NA	NA	NA	NA	NA	NA	NA | NA	NA | NA	NA | NA	NA | NA	NA | NA	No variant	No variant	No variant	No variant	No variant
NIC402	NIC402	5.72896	-53.89008	Rotting_nut/pod/seed/fruit	NA	NA	NA	NA	NA	NA	NA	NA	NA	NA	NA	NA	NA	NA	NA	NA | NA	NA | NA	NA | NA	NA | NA	NA | NA	No variant	No variant	No variant	No variant	No variant
NIC419	NIC419	4.03617	-52.67805	Rotting_nut/pod/seed/fruit	NA	NA	NA	NA	NA	NA	NA	NA	NA	NA	NA	NA	NA	NA	NA	NA | NA	NA | NA	NA | NA	NA | NA	NA | NA	No variant	No variant	No variant	No variant	No variant
NIC504	NIC504	23.5347	120.6775	Rotting_nut/pod/seed/fruit	NA	NA	NA	NA	NA	NA	NA	NA	NA	NA	NA	NA	NA	NA	NA	NA | NA	NA | NA	NA | NA	NA | NA	NA | NA	No variant	No variant	No variant	No variant	No variant
NIC505	NIC505	23.5347	120.6775	Rotting_nut/pod/seed/fruit	NA	NA	NA	NA	NA	NA	NA	NA	NA	NA	NA	NA	NA	NA	NA	NA | NA	NA | NA	NA | NA	NA | NA	NA | NA	No variant	No variant	No variant	No variant	No variant
NIC518	NIC518	25.00739	121.900472	Rotting_nut/pod/seed/fruit	NA	NA	NA	NA	NA	NA	NA	NA	NA	NA	NA	NA	NA	NA	NA	NA | NA	NA | NA	NA | NA	NA | NA	NA | NA	No variant	No variant	No variant	No variant	No variant
NIC519	NIC519	25.00739	121.900472	Rotting_nut/pod/seed/fruit	NA	NA	NA	NA	NA	NA	NA	NA	NA	NA	NA	NA	NA	NA	NA	NA | NA	NA | NA	NA | NA	NA | NA	NA | NA	No variant	No variant	No variant	No variant	No variant
NIC532	NIC532	16.018756	-61.593654	Rotting_nut/pod/seed/fruit	NA	NA	NA	NA	NA	NA	NA	NA	NA	NA	NA	NA	NA	NA	NA	NA | NA	NA | NA	NA | NA	NA | NA	NA | NA	No variant	No variant	No variant	No variant	No variant
NIC541	NIC541	15.21123	-61.36602	Rotting_flower	NA	NA	NA	NA	NA	NA	NA	NA	NA	NA	NA	NA	NA	NA	NA	NA | NA	NA | NA	NA | NA	NA | NA	NA | NA	No variant	No variant	No variant	No variant	No variant
NIC549	NIC549	15.56923	-61.3744	Rotting_nut/pod/seed/fruit	NA	NA	NA	NA	NA	NA	NA	NA	NA	NA	NA	NA	NA	NA	NA	NA | NA	NA | NA	NA | NA	NA | NA	NA | NA	No variant	No variant	No variant	No variant	No variant
NIC552	NIC552	15.56962	-61.37537	Rotting_nut/pod/seed/fruit	NA	NA	NA	NA	NA	NA	NA	NA	NA	NA	NA	NA	NA	NA	NA	NA | NA	NA | NA	NA | NA	NA | NA	NA | NA	No variant	No variant	No variant	No variant	No variant
NIC555	NIC555	15.58933	-61.47222	Arthropod	NA	NA	NA	NA	NA	NA	NA	NA	NA	NA	NA	NA	NA	NA	NA	NA | NA	NA | NA	NA | NA	NA | NA	NA | NA	No variant	No variant	No variant	No variant	No variant
NIC561	NIC561	15.52532	-61.41796	Rotting_nut/pod/seed/fruit	NA	NA	NA	NA	NA	NA	NA	NA	NA	NA	NA	NA	NA	NA	NA	NA | NA	NA | NA	NA | NA	NA | NA	NA | NA	No variant	No variant	No variant	No variant	No variant
NIC574	NIC574	15.47461	-61.29876	Rotting_nut/pod/seed/fruit	NA	NA	NA	NA	NA	NA	NA	NA	NA	NA	NA	NA	NA	NA	NA	NA | NA	NA | NA	NA | NA	NA | NA	NA | NA	No variant	No variant	No variant	No variant	No variant
NIC578	NIC578	15.40502	-61.34623	Rotting_nut/pod/seed/fruit	NA	NA	NA	NA	NA	NA	NA	NA	NA	NA	NA	NA	NA	NA	NA	NA | NA	NA | NA	NA | NA	NA | NA	NA | NA	No variant	No variant	No variant	No variant	No variant
NIC583	NIC583	15.40368	-61.34699	Rotting_nut/pod/seed/fruit	NA	NA	NA	NA	NA	NA	NA	NA	NA	NA	NA	NA	NA	NA	NA	NA | NA	NA | NA	NA | NA	NA | NA	NA | NA	No variant	No variant	No variant	No variant	No variant
NIC590	NIC590	15.40585	-61.34613	Rotting_nut/pod/seed/fruit	NA	NA	NA	NA	NA	NA	NA	NA	NA	NA	NA	NA	NA	NA	NA	NA | NA	NA | NA	NA | NA	NA | NA	NA | NA	No variant	No variant	No variant	No variant	No variant
NIC593	NIC593	15.4071	-61.3453	Rotting_nut/pod/seed/fruit	NA	NA	NA	NA	NA	NA	NA	NA	NA	NA	NA	NA	NA	NA	NA	NA | NA	NA | NA	NA | NA	NA | NA	NA | NA	No variant	No variant	No variant	No variant	No variant
NIC60	NIC60	5.07382	-52.69551	Rotting_nut/pod/seed/fruit	NA	NA	NA	NA	NA	NA	NA	NA	NA	NA	NA	NA	NA	NA	NA	NA | NA	NA | NA	NA | NA	NA | NA	NA | NA	No variant	No variant	No variant	No variant	No variant
NIC61	NIC61	5.07384	-52.69537	Rotting_nut/pod/seed/fruit	NA	NA	NA	NA	NA	NA	NA	NA	NA	NA	NA	NA	NA	NA	NA	NA | NA	NA | NA	NA | NA	NA | NA	NA | NA	No variant	No variant	No variant	No variant	No variant
NIC62	NIC62	5.07358	-52.69523	Rotting_nut/pod/seed/fruit	NA	NA	NA	NA	NA	NA	NA	NA	NA	NA	NA	NA	NA	NA	NA	NA | NA	NA | NA	NA | NA	NA | NA	NA | NA	No variant	No variant	No variant	No variant	No variant
NIC67	NIC67	4.08533	-52.6751	Rotting_nut/pod/seed/fruit	NA	NA	NA	NA	NA	NA	NA	NA	NA	NA	NA	NA	NA	NA	NA	NA | NA	NA | NA	NA | NA	NA | NA	NA | NA	No variant	No variant	No variant	No variant	No variant
NIC758	NIC758	15.35802	-61.3537	Rotting_nut/pod/seed/fruit	NA	NA	NA	NA	NA	NA	NA	NA	NA	NA	NA	NA	NA	NA	NA	NA | NA	NA | NA	NA | NA	NA | NA	NA | NA	No variant	No variant	No variant	No variant	No variant
NIC777	NIC777	15.5868	-61.47083	Rotting_nut/pod/seed/fruit	NA	NA	NA	NA	NA	NA	NA	NA	NA	NA	NA	NA	NA	NA	NA	NA | NA	NA | NA	NA | NA	NA | NA	NA | NA	No variant	No variant	No variant	No variant	No variant
NIC779	NIC779	23.72791	120.76594	Rotting_stem	NA	NA	NA	NA	NA	NA	NA	NA	NA	NA	NA	NA	NA	NA	NA	NA | NA	NA | NA	NA | NA	NA | NA	NA | NA	No variant	No variant	No variant	No variant	No variant
NIC790	NIC790	23.83645	120.7249	Rotting_nut/pod/seed/fruit	NA	NA	NA	NA	NA	NA	NA	NA	NA	NA	NA	NA	NA	NA	NA	NA | NA	NA | NA	NA | NA	NA | NA	NA | NA	No variant	No variant	No variant	No variant	No variant
NIC791	NIC791	23.83633	120.72447	Rotting_flower	NA	NA	NA	NA	NA	NA	NA	NA	NA	NA	NA	NA	NA	NA	NA	NA | NA	NA | NA	NA | NA	NA | NA	NA | NA	No variant	No variant	No variant	No variant	No variant
NIC792	NIC792	23.83633	120.72447	Rotting_flower	NA	NA	NA	NA	NA	NA	NA	NA	NA	NA	NA	NA	NA	NA	NA	NA | NA	NA | NA	NA | NA	NA | NA	NA | NA	No variant	No variant	No variant	No variant	No variant
NIC793	NIC793	23.83631	120.72486	Rotting_nut/pod/seed/fruit	NA	NA	NA	NA	NA	NA	NA	NA	NA	NA	NA	NA	NA	NA	NA	NA | NA	NA | NA	NA | NA	NA | NA	NA | NA	No variant	No variant	No variant	No variant	No variant
NIC795	NIC795	23.83617	120.72563	Mollusk	NA	NA	NA	NA	NA	NA	NA	NA	NA	NA	NA	NA	NA	NA	NA	NA | NA	NA | NA	NA | NA	NA | NA	NA | NA	No variant	No variant	No variant	No variant	No variant
NIC796	NIC796	23.83617	120.72563	Rotting_flower	NA	NA	NA	NA	NA	NA	NA	NA	NA	NA	NA	NA	NA	NA	NA	NA | NA	NA | NA	NA | NA	NA | NA	NA | NA	No variant	No variant	No variant	No variant	No variant
NIC802	NIC802	23.83701	120.72771	Rotting_flower	NA	NA	NA	NA	NA	NA	NA	NA	NA	NA	NA	NA	NA	NA	NA	NA | NA	NA | NA	NA | NA	NA | NA	NA | NA	No variant	No variant	No variant	No variant	No variant
NIC803	NIC803	23.81441	120.85687	Rotting_nut/pod/seed/fruit	NA	NA	NA	NA	NA	NA	NA	NA	NA	NA	NA	NA	NA	NA	NA	NA | NA	NA | NA	NA | NA	NA | NA	NA | NA	No variant	No variant	No variant	No variant	No variant
NIC805	NIC805	23.81441	120.85687	Rotting_nut/pod/seed/fruit	NA	NA	NA	NA	NA	NA	NA	NA	NA	NA	NA	NA	NA	NA	NA	NA | NA	NA | NA	NA | NA	NA | NA	NA | NA	No variant	No variant	No variant	No variant	No variant
NIC811	NIC811	23.81433	120.85649	Rotting_flower	NA	NA	NA	NA	NA	NA	NA	NA	NA	NA	NA	NA	NA	NA	NA	NA | NA	NA | NA	NA | NA	NA | NA	NA | NA	No variant	No variant	No variant	No variant	No variant
NIC814	NIC814	23.81411	120.85654	Vegetal_litter/mix	NA	NA	NA	NA	NA	NA	NA	NA	NA	NA	NA	NA	NA	NA	NA	NA | NA	NA | NA	NA | NA	NA | NA	NA | NA	No variant	No variant	No variant	No variant	No variant
NIC815	NIC815	23.81407	120.8564	Rotting_stem	NA	NA	NA	NA	NA	NA	NA	NA	NA	NA	NA	NA	NA	NA	NA	NA | NA	NA | NA	NA | NA	NA | NA	NA | NA	No variant	No variant	No variant	No variant	No variant
NIC816	NIC816	23.81417	120.856	Rotting_nut/pod/seed/fruit	NA	NA	NA	NA	NA	NA	NA	NA	NA	NA	NA	NA	NA	NA	NA	NA | NA	NA | NA	NA | NA	NA | NA	NA | NA	No variant	No variant	No variant	No variant	No variant
NIC819	NIC819	23.81418	120.85581	Rotting_nut/pod/seed/fruit	NA	NA	NA	NA	NA	NA	NA	NA	NA	NA	NA	NA	NA	NA	NA	NA | NA	NA | NA	NA | NA	NA | NA	NA | NA	No variant	No variant	No variant	No variant	No variant
NIC821	NIC821	23.60283	120.88416	Rotting_stem	NA	NA	NA	NA	NA	NA	NA	NA	NA	NA	NA	NA	NA	NA	NA	NA | NA	NA | NA	NA | NA	NA | NA	NA | NA	No variant	No variant	No variant	No variant	No variant
NIC822	NIC822	25.168	121.56254	Rotting_nut/pod/seed/fruit	NA	NA	NA	NA	NA	NA	NA	NA	NA	NA	NA	NA	NA	NA	NA	NA | NA	NA | NA	NA | NA	NA | NA	NA | NA	No variant	No variant	No variant	No variant	No variant
NIC824	NIC824	23.60248	120.88317	Fungus	NA	NA	NA	NA	NA	NA	NA	NA	NA	NA	NA	NA	NA	NA	NA	NA | NA	NA | NA	NA | NA	NA | NA	NA | NA	No variant	No variant	No variant	No variant	No variant
NIC825	NIC825	23.60246	120.88278	Rotting_nut/pod/seed/fruit	NA	NA	NA	NA	NA	NA	NA	NA	NA	NA	NA	NA	NA	NA	NA	NA | NA	NA | NA	NA | NA	NA | NA	NA | NA	No variant	No variant	No variant	No variant	No variant
NIC827	NIC827	23.60233	120.88182	Rotting_nut/pod/seed/fruit	NA	NA	NA	NA	NA	NA	NA	NA	NA	NA	NA	NA	NA	NA	NA	NA | NA	NA | NA	NA | NA	NA | NA	NA | NA	No variant	No variant	No variant	No variant	No variant
NIC828	NIC828	23.60197	120.88157	Rotting_nut/pod/seed/fruit	NA	missense_M299V	NA	NA	NA	NA	NA	NA	NA	NA	NA	NA	NA	NA	NA	NA | NA	missense_M299V | NA	NA | NA	NA | NA	NA | NA	No variant	No variant	Missense	No variant	No variant
NIC863	NIC863	23.72763	120.76625	Rotting_stem	NA	NA	NA	NA	NA	NA	NA	NA	NA	NA	NA	NA	NA	NA	NA	NA | NA	NA | NA	NA | NA	NA | NA	NA | NA	No variant	No variant	No variant	No variant	No variant
NIC864	NIC864	23.72733	120.76653	Rotting_flower	NA	NA	NA	NA	NA	NA	NA	NA	NA	NA	NA	NA	NA	NA	NA	NA | NA	NA | NA	NA | NA	NA | NA	NA | NA	No variant	No variant	No variant	No variant	No variant
NIC865	NIC865	23.72717	120.76673	Rotting_stem	NA	NA	NA	NA	NA	NA	NA	NA	NA	NA	NA	NA	NA	NA	NA	NA | NA	NA | NA	NA | NA	NA | NA	NA | NA	No variant	No variant	No variant	No variant	No variant
NIC871	NIC871	25.16734	121.55651	Rotting_nut/pod/seed/fruit	NA	NA	NA	NA	NA	NA	NA	NA	NA	NA	NA	NA	NA	NA	NA	NA | NA	NA | NA	NA | NA	NA | NA	NA | NA	No variant	No variant	No variant	No variant	No variant
NIC883	NIC883	23.67108	120.8	Rotting_nut/pod/seed/fruit	NA	NA	NA	NA	NA	NA	NA	NA	NA	NA	NA	NA	NA	NA	NA	NA | NA	NA | NA	NA | NA	NA | NA	NA | NA	No variant	No variant	No variant	No variant	No variant
NIC889	NIC889	23.81433	120.85649	Rotting_nut/pod/seed/fruit	NA	NA	NA	NA	NA	NA	NA	NA	NA	NA	NA	NA	NA	NA	NA	NA | NA	NA | NA	NA | NA	NA | NA	NA | NA	No variant	No variant	No variant	No variant	No variant
NIC893	NIC893	22.00932	121.57214	Rotting_nut/pod/seed/fruit	NA	NA	NA	NA	NA	NA	NA	NA	NA	NA	NA	NA	NA	NA	NA	NA | NA	NA | NA	NA | NA	NA | NA	NA | NA	No variant	No variant	No variant	No variant	No variant
NIC897	NIC897	22.01967	121.57357	Rotting_nut/pod/seed/fruit	NA	NA	NA	NA	NA	NA	NA	NA	NA	NA	NA	NA	NA	NA	NA	NA | NA	NA | NA	NA | NA	NA | NA	NA | NA	No variant	No variant	No variant	No variant	No variant
NIC899	NIC899	35.661062	139.684827	Rotting_nut/pod/seed/fruit	NA	NA	NA	NA	NA	NA	NA	NA	NA	NA	NA	NA	NA	NA	NA	NA | NA	NA | NA	NA | NA	NA | NA	NA | NA	No variant	No variant	No variant	No variant	No variant
NIC901	NIC901	-22.222833	166.485438	Rotting_nut/pod/seed/fruit	NA	NA	NA	NA	NA	NA	NA	NA	NA	NA	NA	NA	NA	NA	NA	NA | NA	NA | NA	NA | NA	NA | NA	NA | NA	No variant	No variant	No variant	No variant	No variant
NIC911	NIC911	4.03721	-52.67052	Rotting_flower	NA	NA	NA	NA	NA	NA	NA	NA	NA	NA	NA	NA	NA	NA	NA	NA | NA	NA | NA	NA | NA	NA | NA	NA | NA	No variant	No variant	No variant	No variant	No variant
NIC96	NIC96	4.08747	-52.67394	Rotting_nut/pod/seed/fruit	NA	NA	NA	NA	missense_N165S	NA	NA	NA	NA	NA	NA	NA	NA	NA	NA	NA | NA	NA | NA	NA | NA	NA | NA	missense_N165S | NA	No variant	No variant	No variant	Missense	No variant
NIC984	NIC984	4.03746	-52.67236	Rotting_nut/pod/seed/fruit	NA	NA	NA	NA	NA	NA	NA	NA	NA	NA	NA	NA	NA	NA	NA	NA | NA	NA | NA	NA | NA	NA | NA	NA | NA	No variant	No variant	No variant	No variant	No variant
NIC985	NIC985	4.03726	-52.67243	Rotting_nut/pod/seed/fruit	NA	NA	NA	NA	NA	NA	NA	NA	NA	NA	NA	NA	NA	NA	NA	NA | NA	NA | NA	NA | NA	NA | NA	NA | NA	No variant	No variant	No variant	No variant	No variant
PB857	PB857	39.784	84.0554	Mollusk	NA	NA	NA	NA	NA	NA	NA	NA	NA	NA	NA	NA	NA	NA	NA	NA | NA	NA | NA	NA | NA	NA | NA	NA | NA	No variant	No variant	No variant	No variant	No variant
PE887	PE887	57.131806	-2.10514	Vegetal_litter/mix	NA	stop_gained_W21*	NA	NA	NA	NA	NA	NA	NA	NA	NA	NA	NA	NA	NA	NA | NA	stop_gained_W21* | NA	NA | NA	NA | NA	NA | NA	No variant	No variant	Start/stop altering	No variant	No variant
QG1005	QG1005	9.170573	-79.84316	Rotting_flower	NA	NA	NA	NA	NA	NA	NA	NA	NA	NA	NA	NA	NA	NA	NA	NA | NA	NA | NA	NA | NA	NA | NA	NA | NA	No variant	No variant	No variant	No variant	No variant
QG1007	QG1007	9.164456	-79.844623	Rotting_nut/pod/seed/fruit	NA	NA	NA	NA	NA	NA	NA	NA	NA	NA	NA	NA	NA	NA	NA	NA | NA	NA | NA	NA | NA	NA | NA	NA | NA	No variant	No variant	No variant	No variant	No variant
QG1111	QG1111	9.16835	-79.839279	Rotting_flower	NA	NA	NA	NA	NA	NA	NA	NA	NA	NA	NA	NA	NA	NA	NA	NA | NA	NA | NA	NA | NA	NA | NA	NA | NA	No variant	No variant	No variant	No variant	No variant
QG1126	QG1126	9.16835	-79.839279	Rotting_flower	NA	NA	NA	NA	NA	NA	NA	NA	NA	NA	NA	NA	NA	NA	NA	NA | NA	NA | NA	NA | NA	NA | NA	NA | NA	No variant	No variant	No variant	No variant	No variant
QG1141	QG1141	9.160449	-79.840373	Rotting_flower	NA	NA	NA	NA	NA	NA	NA	NA	NA	NA	NA	NA	NA	NA	NA	NA | NA	NA | NA	NA | NA	NA | NA	NA | NA	No variant	No variant	No variant	No variant	No variant
QG1155	QG1155	9.160449	-79.840373	Rotting_flower	NA	NA	NA	NA	NA	NA	NA	NA	NA	NA	NA	NA	NA	NA	NA	NA | NA	NA | NA	NA | NA	NA | NA	NA | NA	No variant	No variant	No variant	No variant	No variant
QG130	QG130	22.2202	-159.5829	Rotting_nut/pod/seed/fruit	NA	NA	NA	NA	NA	NA	NA	NA	NA	NA	NA	NA	NA	NA	NA	NA | NA	NA | NA	NA | NA	NA | NA	NA | NA	No variant	No variant	No variant	No variant	No variant
QG132	QG132	22.0804	-159.4124	Rotting_nut/pod/seed/fruit	NA	NA	NA	NA	NA	NA	NA	NA	NA	NA	NA	NA	NA	NA	NA	NA | NA	NA | NA	NA | NA	NA | NA	NA | NA	No variant	No variant	No variant	No variant	No variant
QG133	QG133	22.2065	-159.4978	Rotting_flower	NA	NA	NA	NA	NA	NA	NA	NA	NA	NA	NA	NA	NA	NA	NA	NA | NA	NA | NA	NA | NA	NA | NA	NA | NA	No variant	No variant	No variant	No variant	No variant
QG2641	QG2641	9.153933333	-79.83166667	Bait	NA	NA	NA	NA	NA	NA	NA	NA	NA	NA	NA	NA	NA	NA	NA	NA | NA	NA | NA	NA | NA	NA | NA	NA | NA	No variant	No variant	No variant	No variant	No variant
QG2648	QG2648	9.153933333	-79.83166667	Bait	NA	NA	NA	NA	NA	NA	NA	NA	NA	NA	NA	NA	NA	NA	NA	NA | NA	NA | NA	NA | NA	NA | NA	NA | NA	No variant	No variant	No variant	No variant	No variant
QG2659	QG2659	9.153933333	-79.83166667	Bait	NA	NA	NA	NA	NA	NA	NA	NA	NA	NA	NA	NA	NA	NA	NA	NA | NA	NA | NA	NA | NA	NA | NA	NA | NA	No variant	No variant	No variant	No variant	No variant
QG2663	QG2663	9.153933333	-79.83166667	Bait	NA	NA	NA	NA	NA	NA	NA	NA	NA	NA	NA	NA	NA	NA	NA	NA | NA	NA | NA	NA | NA	NA | NA	NA | NA	No variant	No variant	No variant	No variant	No variant
QG2665	QG2665	9.153933333	-79.83166667	Bait	NA	NA	NA	NA	NA	NA	NA	NA	NA	NA	NA	NA	NA	NA	NA	NA | NA	NA | NA	NA | NA	NA | NA	NA | NA	No variant	No variant	No variant	No variant	No variant
QG2683	QG2683	9.153933333	-79.83166667	Bait	NA	NA	NA	NA	NA	NA	NA	NA	NA	NA	NA	NA	NA	NA	NA	NA | NA	NA | NA	NA | NA	NA | NA	NA | NA	No variant	No variant	No variant	No variant	No variant
QG2736	QG2736	9.1598	-79.8399	Bait	NA	NA	NA	NA	NA	NA	NA	NA	NA	NA	NA	NA	NA	NA	NA	NA | NA	NA | NA	NA | NA	NA | NA	NA | NA	No variant	No variant	No variant	No variant	No variant
QG2814	QG2814	-30.6445167	153.0090333	Rotting_flower	NA	NA	NA	NA	NA	NA	NA	NA	NA	NA	NA	NA	NA	NA	NA	NA | NA	NA | NA	NA | NA	NA | NA	NA | NA	No variant	No variant	No variant	No variant	No variant
QG2820	QG2820	-27.4726528	152.9897861	Rotting_nut/pod/seed/fruit	NA	NA	NA	NA	NA	NA	NA	NA	NA	NA	NA	NA	NA	NA	NA	NA | NA	NA | NA	NA | NA	NA | NA	NA | NA	No variant	No variant	No variant	No variant	No variant
QG2848	QG2848	-27.4627778	152.9905556	Rotting_nut/pod/seed/fruit	NA	NA	NA	NA	NA	NA	NA	NA	NA	NA	NA	NA	NA	NA	NA	NA | NA	NA | NA	NA | NA	NA | NA	NA | NA	No variant	No variant	No variant	No variant	No variant
QG2849	QG2849	-27.4627778	152.9905556	Rotting_nut/pod/seed/fruit	NA	NA	NA	NA	NA	NA	NA	NA	NA	NA	NA	NA	NA	NA	NA	NA | NA	NA | NA	NA | NA	NA | NA	NA | NA	No variant	No variant	No variant	No variant	No variant
QG2880	QG2880	-16.8999	145.7489833	Rotting_nut/pod/seed/fruit	NA	NA	NA	NA	NA	NA	NA	NA	NA	NA	NA	NA	NA	NA	NA	NA | NA	NA | NA	NA | NA	NA | NA	NA | NA	No variant	No variant	No variant	No variant	No variant
QG2881	QG2881	-16.8999	145.7489833	Rotting_nut/pod/seed/fruit	NA	NA	NA	NA	NA	NA	NA	NA	NA	NA	NA	NA	NA	NA	NA	NA | NA	NA | NA	NA | NA	NA | NA	NA | NA	No variant	No variant	No variant	No variant	No variant
QG2883	QG2883	-16.9001167	145.7495833	Rotting_flower	NA	NA	NA	NA	NA	NA	NA	NA	NA	NA	NA	NA	NA	NA	NA	NA | NA	NA | NA	NA | NA	NA | NA	NA | NA	No variant	No variant	No variant	No variant	No variant
QG2884	QG2884	-16.0950167	145.4665333	Rotting_nut/pod/seed/fruit	NA	NA	NA	NA	NA	NA	NA	NA	NA	NA	NA	NA	NA	NA	NA	NA | NA	NA | NA	NA | NA	NA | NA	NA | NA	No variant	No variant	No variant	No variant	No variant
QG2891	QG2891	-16.1026	145.4467333	Rotting_nut/pod/seed/fruit	NA	NA	NA	NA	NA	NA	NA	NA	NA	NA	NA	NA	NA	NA	NA	NA | NA	NA | NA	NA | NA	NA | NA	NA | NA	No variant	No variant	No variant	No variant	No variant
QG2892	QG2892	-16.1026	145.4467333	Rotting_nut/pod/seed/fruit	NA	NA	NA	NA	NA	NA	NA	NA	NA	NA	NA	NA	NA	NA	NA	NA | NA	NA | NA	NA | NA	NA | NA	NA | NA	No variant	No variant	No variant	No variant	No variant
QG2893	QG2893	-16.1026	145.4467333	Rotting_nut/pod/seed/fruit	NA	NA	NA	NA	NA	NA	NA	NA	NA	NA	NA	NA	NA	NA	NA	NA | NA	NA | NA	NA | NA	NA | NA	NA | NA	No variant	No variant	No variant	No variant	No variant
QG2895	QG2895	-16.10295	145.44645	Rotting_nut/pod/seed/fruit	NA	NA	NA	NA	NA	NA	NA	NA	NA	NA	NA	NA	NA	NA	NA	NA | NA	NA | NA	NA | NA	NA | NA	NA | NA	No variant	No variant	No variant	No variant	No variant
QG2902	QG2902	-16.10365	145.4473167	Rotting_nut/pod/seed/fruit	NA	NA	NA	NA	NA	NA	NA	NA	NA	NA	NA	NA	NA	NA	NA	NA | NA	NA | NA	NA | NA	NA | NA	NA | NA	No variant	No variant	No variant	No variant	No variant
QG2903	QG2903	-16.10365	145.4473167	Rotting_nut/pod/seed/fruit	NA	NA	NA	NA	NA	NA	NA	NA	NA	NA	NA	NA	NA	NA	NA	NA | NA	NA | NA	NA | NA	NA | NA	NA | NA	No variant	No variant	No variant	No variant	No variant
QG2906	QG2906	-16.10275	145.4482833	Rotting_nut/pod/seed/fruit	NA	NA	NA	NA	NA	NA	NA	NA	NA	NA	NA	NA	NA	NA	NA	NA | NA	NA | NA	NA | NA	NA | NA	NA | NA	No variant	No variant	No variant	No variant	No variant
QG2908	QG2908	-17.2643833	145.4884833	Rotting_flower	NA	NA	NA	NA	NA	NA	NA	NA	NA	NA	NA	NA	NA	NA	NA	NA | NA	NA | NA	NA | NA	NA | NA	NA | NA	No variant	No variant	No variant	No variant	No variant
QG2910	QG2910	-17.2643833	145.4884833	Rotting_flower	NA	NA	NA	NA	NA	NA	NA	NA	NA	NA	NA	NA	NA	NA	NA	NA | NA	NA | NA	NA | NA	NA | NA	NA | NA	No variant	No variant	No variant	No variant	No variant
QG2919	QG2919	-20.28785	148.7653	Vegetal_litter/mix	NA	NA	NA	NA	NA	NA	NA	NA	NA	NA	NA	NA	NA	NA	NA	NA | NA	NA | NA	NA | NA	NA | NA	NA | NA	No variant	No variant	No variant	No variant	No variant
QG2923	QG2923	-20.2852667	148.7647	Rotting_stem	NA	NA	NA	NA	NA	NA	NA	NA	NA	NA	NA	NA	NA	NA	NA	NA | NA	NA | NA	NA | NA	NA | NA	NA | NA	No variant	No variant	No variant	No variant	No variant
QG2925	QG2925	-16.2375361	145.4287278	Rotting_nut/pod/seed/fruit	NA	NA	NA	NA	NA	NA	NA	NA	NA	NA	NA	NA	NA	NA	NA	NA | NA	NA | NA	NA | NA	NA | NA	NA | NA	No variant	No variant	No variant	No variant	No variant
QG2964	QG2964	9.166166667	-79.84	Vegetal_litter/mix	NA	NA	NA	NA	NA	NA	NA	NA	NA	NA	NA	NA	NA	NA	NA	NA | NA	NA | NA	NA | NA	NA | NA	NA | NA	No variant	No variant	No variant	No variant	No variant
QG2966	QG2966	9.166166667	-79.84	Rotting_nut/pod/seed/fruit	NA	NA	NA	NA	NA	NA	NA	NA	NA	NA	NA	NA	NA	NA	NA	NA | NA	NA | NA	NA | NA	NA | NA	NA | NA	No variant	No variant	No variant	No variant	No variant
QG2969	QG2969	9.166416667	-79.84025	Rotting_nut/pod/seed/fruit	NA	NA	NA	NA	NA	NA	NA	NA	NA	NA	NA	NA	NA	NA	NA	NA | NA	NA | NA	NA | NA	NA | NA	NA | NA	No variant	No variant	No variant	No variant	No variant
QG2972	QG2972	9.167433333	-79.8397	Vegetal_litter/mix	NA	NA	NA	NA	NA	NA	NA	NA	NA	NA	NA	NA	NA	NA	NA	NA | NA	NA | NA	NA | NA	NA | NA	NA | NA	No variant	No variant	No variant	No variant	No variant
QG2996	QG2996	9.163766667	-79.8440167	Rotting_nut/pod/seed/fruit	NA	NA	NA	NA	NA	NA	NA	NA	NA	NA	NA	NA	NA	NA	NA	NA | NA	NA | NA	NA | NA	NA | NA	NA | NA	No variant	No variant	No variant	No variant	No variant
QG3004	QG3004	9.16925	-79.8380167	Rotting_nut/pod/seed/fruit	NA	NA	NA	NA	NA	NA	NA	NA	NA	NA	NA	NA	NA	NA	NA	NA | NA	NA | NA	NA | NA	NA | NA	NA | NA	No variant	No variant	No variant	No variant	No variant
QG3006	QG3006	9.16925	-79.8380167	Rotting_nut/pod/seed/fruit	NA	NA	NA	NA	NA	NA	NA	NA	NA	NA	NA	NA	NA	NA	NA	NA | NA	NA | NA	NA | NA	NA | NA	NA | NA	No variant	No variant	No variant	No variant	No variant
QG3019	QG3019	9.163116667	-79.8372	Rotting_nut/pod/seed/fruit	NA	NA	NA	NA	NA	NA	NA	NA	NA	NA	NA	NA	NA	NA	NA	NA | NA	NA | NA	NA | NA	NA | NA	NA | NA	No variant	No variant	No variant	No variant	No variant
QG3025	QG3025	9.1581	-79.8474333	Vegetal_litter/mix	NA	NA	NA	NA	NA	NA	NA	NA	NA	NA	NA	NA	NA	NA	NA	NA | NA	NA | NA	NA | NA	NA | NA	NA | NA	No variant	No variant	No variant	No variant	No variant
QG3030	QG3030	9.1594	-79.8478833	Rotting_nut/pod/seed/fruit	NA	NA	NA	NA	NA	NA	NA	NA	NA	NA	NA	NA	NA	NA	NA	NA | NA	NA | NA	NA | NA	NA | NA	NA | NA	No variant	No variant	No variant	No variant	No variant
QG3032	QG3032	9.163366667	-79.8447333	Rotting_nut/pod/seed/fruit	NA	NA	NA	NA	NA	NA	NA	NA	NA	NA	NA	NA	NA	NA	NA	NA | NA	NA | NA	NA | NA	NA | NA	NA | NA	No variant	No variant	No variant	No variant	No variant
QG3034	QG3034	9.163366667	-79.8447333	Rotting_nut/pod/seed/fruit	NA	NA	NA	NA	NA	NA	NA	NA	NA	NA	NA	NA	NA	NA	NA	NA | NA	NA | NA	NA | NA	NA | NA	NA | NA	No variant	No variant	No variant	No variant	No variant
QG3041	QG3041	9.164216667	-79.8373667	Rotting_nut/pod/seed/fruit	NA	NA	NA	NA	NA	NA	NA	NA	NA	NA	NA	NA	NA	NA	NA	NA | NA	NA | NA	NA | NA	NA | NA	NA | NA	No variant	No variant	No variant	No variant	No variant
QG3053	QG3053	9.16484	-79.83659	Rotting_nut/pod/seed/fruit	NA	NA	NA	NA	NA	NA	NA	NA	NA	NA	NA	NA	NA	NA	NA	NA | NA	NA | NA	NA | NA	NA | NA	NA | NA	No variant	No variant	No variant	No variant	No variant
QG3056	QG3056	9.1674	-79.83967	Vegetal_litter/mix	NA	NA	NA	NA	NA	NA	NA	NA	NA	NA	NA	NA	NA	NA	NA	NA | NA	NA | NA	NA | NA	NA | NA	NA | NA	No variant	No variant	No variant	No variant	No variant
QG3057	QG3057	9.163366667	-79.8372333	Rotting_nut/pod/seed/fruit	NA	NA	NA	NA	NA	NA	NA	NA	NA	NA	NA	NA	NA	NA	NA	NA | NA	NA | NA	NA | NA	NA | NA	NA | NA	No variant	No variant	No variant	No variant	No variant
QG3058	QG3058	9.163116667	-79.8372	Rotting_nut/pod/seed/fruit	NA	NA	NA	NA	NA	NA	NA	NA	NA	NA	NA	NA	NA	NA	NA	NA | NA	NA | NA	NA | NA	NA | NA	NA | NA	No variant	No variant	No variant	No variant	No variant
QG3527	QG3527	10.42623333	-84.0126	Rotting_flower	NA	NA	NA	NA	NA	NA	NA	NA	NA	NA	NA	NA	NA	NA	NA	NA | NA	NA | NA	NA | NA	NA | NA	NA | NA	No variant	No variant	No variant	No variant	No variant
QG3661	QG3661	41.62083	-73.58889	Rotting_nut/pod/seed/fruit	NA	NA	NA	NA	NA	NA	NA	NA	NA	NA	NA	NA	NA	NA	NA	NA | NA	NA | NA	NA | NA	NA | NA	NA | NA	No variant	No variant	No variant	No variant	No variant
QG3783	QG3783	10.4297	-84.00853	Rotting_nut/pod/seed/fruit	NA	NA	NA	NA	NA	NA	NA	NA	NA	NA	NA	NA	NA	NA	NA	NA | NA	NA | NA	NA | NA	NA | NA	NA | NA	No variant	No variant	No variant	No variant	No variant
QG3801	QG3801	10.43082	-84.01138	NA	NA	NA	NA	NA	NA	NA	NA	NA	NA	NA	NA	NA	NA	NA	NA	NA | NA	NA | NA	NA | NA	NA | NA	NA | NA	No variant	No variant	No variant	No variant	No variant
QG3815	QG3815	10.42361667	-84.00118611	Rotting_nut/pod/seed/fruit	NA	NA	NA	NA	NA	NA	NA	NA	NA	NA	NA	NA	NA	NA	NA	NA | NA	NA | NA	NA | NA	NA | NA	NA | NA	No variant	No variant	No variant	No variant	No variant
QG3816	QG3816	10.43803	-84.0112	Rotting_flower	NA	NA	NA	NA	NA	NA	NA	NA	NA	NA	NA	NA	NA	NA	NA	NA | NA	NA | NA	NA | NA	NA | NA	NA | NA	No variant	No variant	No variant	No variant	No variant
QG3823	QG3823	10.42540556	-84.00121667	Rotting_flower	NA	NA	NA	NA	NA	NA	NA	NA	NA	NA	NA	NA	NA	NA	NA	NA | NA	NA | NA	NA | NA	NA | NA	NA | NA	No variant	No variant	No variant	No variant	No variant
QG3825	QG3825	10.43026	-84.00905	Rotting_nut/pod/seed/fruit	NA	NA	NA	NA	NA	NA	NA	NA	NA	NA	NA	NA	NA	NA	NA	NA | NA	NA | NA	NA | NA	NA | NA	NA | NA	No variant	No variant	No variant	No variant	No variant
QG3826	QG3826	10.43018	-84.0065	Rotting_flower	NA	NA	NA	NA	NA	NA	NA	NA	NA	NA	NA	NA	NA	NA	NA	NA | NA	NA | NA	NA | NA	NA | NA	NA | NA	No variant	No variant	No variant	No variant	No variant
QG3837	QG3837	10.42540556	-84.00121667	Rotting_nut/pod/seed/fruit	NA	NA	NA	NA	NA	NA	NA	NA	NA	NA	NA	NA	NA	NA	NA	NA | NA	NA | NA	NA | NA	NA | NA	NA | NA	No variant	No variant	No variant	No variant	No variant
QG3851	QG3851	10.41900556	-84.00699722	Rotting_nut/pod/seed/fruit	NA	NA	NA	NA	NA	NA	NA	NA	NA	NA	NA	NA	NA	NA	NA	NA | NA	NA | NA	NA | NA	NA | NA	NA | NA	No variant	No variant	No variant	No variant	No variant
QG3861	QG3861	10.42972	-84.00742	Rotting_nut/pod/seed/fruit	NA	NA	NA	NA	NA	NA	NA	NA	NA	NA	NA	NA	NA	NA	NA	NA | NA	NA | NA	NA | NA	NA | NA	NA | NA	No variant	No variant	No variant	No variant	No variant
QG3867	QG3867	10.42361667	-84.00118611	Rotting_nut/pod/seed/fruit	NA	NA	NA	NA	NA	NA	NA	NA	NA	NA	NA	NA	NA	NA	NA	NA | NA	NA | NA	NA | NA	NA | NA	NA | NA	No variant	No variant	No variant	No variant	No variant
QG3874	QG3874	10.44027	-84.01227	Rotting_nut/pod/seed/fruit	NA	NA	NA	NA	NA	NA	NA	NA	NA	NA	NA	NA	NA	NA	NA	NA | NA	NA | NA	NA | NA	NA | NA	NA | NA	No variant	No variant	No variant	No variant	No variant
QG3875	QG3875	10.44027	-84.01227	Rotting_nut/pod/seed/fruit	NA	NA	NA	NA	NA	NA	NA	NA	NA	NA	NA	NA	NA	NA	NA	NA | NA	NA | NA	NA | NA	NA | NA	NA | NA	No variant	No variant	No variant	No variant	No variant
QG3876	QG3876	10.44027	-84.01227	Rotting_nut/pod/seed/fruit	NA	NA	NA	NA	NA	NA	NA	NA	NA	NA	NA	NA	NA	NA	NA	NA | NA	NA | NA	NA | NA	NA | NA	NA | NA	No variant	No variant	No variant	No variant	No variant
QG3878	QG3878	10.25937	-84.00514	Rotting_nut/pod/seed/fruit	NA	NA	NA	NA	NA	NA	NA	NA	NA	NA	NA	NA	NA	NA	NA	NA | NA	NA | NA	NA | NA	NA | NA	NA | NA	No variant	No variant	No variant	No variant	No variant
QG3920	QG3920	13.225206	-59.588132	Rotting_nut/pod/seed/fruit	NA	NA	NA	NA	NA	NA	NA	NA	NA	NA	NA	NA	NA	NA	NA	NA | NA	NA | NA	NA | NA	NA | NA	NA | NA	No variant	No variant	No variant	No variant	No variant
QG3921	QG3921	13.225206	-59.588132	Rotting_nut/pod/seed/fruit	NA	NA	NA	NA	NA	NA	NA	NA	NA	NA	NA	NA	NA	NA	NA	NA | NA	NA | NA	NA | NA	NA | NA	NA | NA	No variant	No variant	No variant	No variant	No variant
QG3923	QG3923	13.225206	-59.588132	Mollusk	NA	NA	NA	NA	NA	NA	NA	NA	NA	NA	NA	NA	NA	NA	NA	NA | NA	NA | NA	NA | NA	NA | NA	NA | NA	No variant	No variant	No variant	No variant	No variant
QG3924	QG3924	13.234279	-59.587888	Soil	NA	NA	NA	NA	NA	NA	NA	NA	NA	NA	NA	NA	NA	NA	NA	NA | NA	NA | NA	NA | NA	NA | NA	NA | NA	No variant	No variant	No variant	No variant	No variant
QG3925	QG3925	13.233538	-59.587865	Arthropod	NA	NA	NA	NA	NA	NA	NA	NA	NA	NA	NA	NA	NA	NA	NA	NA | NA	NA | NA	NA | NA	NA | NA	NA | NA	No variant	No variant	No variant	No variant	No variant
QG3926	QG3926	13.233413	-59.587901	Arthropod	NA	NA	NA	NA	NA	NA	NA	NA	NA	NA	NA	NA	NA	NA	NA	NA | NA	NA | NA	NA | NA	NA | NA	NA | NA	No variant	No variant	No variant	No variant	No variant
QG3927	QG3927	13.233413	-59.587901	Arthropod	NA	NA	NA	NA	NA	NA	NA	NA	NA	NA	NA	NA	NA	NA	NA	NA | NA	NA | NA	NA | NA	NA | NA	NA | NA	No variant	No variant	No variant	No variant	No variant
QG3931	QG3931	13.225422	-59.589477	Mollusk	NA	NA	NA	NA	NA	NA	NA	NA	NA	NA	NA	NA	NA	NA	NA	NA | NA	NA | NA	NA | NA	NA | NA	NA | NA	No variant	No variant	No variant	No variant	No variant
QG3932	QG3932	13.225206	-59.588132	Rotting_nut/pod/seed/fruit	NA	NA	NA	NA	NA	NA	NA	NA	NA	NA	NA	NA	NA	NA	NA	NA | NA	NA | NA	NA | NA	NA | NA	NA | NA	No variant	No variant	No variant	No variant	No variant
QG3933	QG3933	13.225497	-59.588268	Soil	NA	NA	NA	NA	NA	NA	NA	NA	NA	NA	NA	NA	NA	NA	NA	NA | NA	NA | NA	NA | NA	NA | NA	NA | NA	No variant	No variant	No variant	No variant	No variant
QG4026	QG4026	-26.26193056	152.8296722	Rotting_nut/pod/seed/fruit	NA	NA	NA	NA	NA	NA	NA	NA	NA	NA	NA	NA	NA	NA	NA	NA | NA	NA | NA	NA | NA	NA | NA	NA | NA	No variant	No variant	No variant	No variant	No variant
QG4028	QG4028	-26.26193056	152.8296722	Rotting_nut/pod/seed/fruit	NA	NA	NA	NA	NA	NA	NA	NA	NA	NA	NA	NA	NA	NA	NA	NA | NA	NA | NA	NA | NA	NA | NA	NA | NA	No variant	No variant	No variant	No variant	No variant
QG4031	QG4031	-26.26193056	152.8296722	Rotting_nut/pod/seed/fruit	NA	NA	NA	NA	NA	NA	NA	NA	NA	NA	NA	NA	NA	NA	NA	NA | NA	NA | NA	NA | NA	NA | NA	NA | NA	No variant	No variant	No variant	No variant	No variant
QG4063	QG4063	-21.1461744	148.4998921	Rotting_nut/pod/seed/fruit	NA	NA	NA	NA	NA	NA	NA	NA	NA	NA	NA	NA	NA	NA	NA	NA | NA	NA | NA	NA | NA	NA | NA	NA | NA	No variant	No variant	No variant	No variant	No variant
QG4064	QG4064	-21.1453727	148.4997337	Rotting_nut/pod/seed/fruit	NA	NA	NA	NA	NA	NA	NA	NA	NA	NA	NA	NA	NA	NA	NA	NA | NA	NA | NA	NA | NA	NA | NA	NA | NA	No variant	No variant	No variant	No variant	No variant
QG4067	QG4067	-21.1453727	148.4997337	Rotting_nut/pod/seed/fruit	NA	NA	NA	NA	NA	NA	NA	NA	NA	NA	NA	NA	NA	NA	NA	NA | NA	NA | NA	NA | NA	NA | NA	NA | NA	No variant	No variant	No variant	No variant	No variant
QG4068	QG4068	-21.1453727	148.4997337	Rotting_nut/pod/seed/fruit	NA	NA	NA	NA	NA	NA	NA	NA	NA	NA	NA	NA	NA	NA	NA	NA | NA	NA | NA	NA | NA	NA | NA	NA | NA	No variant	No variant	No variant	No variant	No variant
QG4070	QG4070	-21.1176781	148.5160414	Rotting_nut/pod/seed/fruit	NA	NA	NA	NA	NA	NA	NA	NA	NA	NA	NA	NA	NA	NA	NA	NA | NA	NA | NA	NA | NA	NA | NA	NA | NA	No variant	No variant	No variant	No variant	No variant
QG4093	QG4093	-21.16862222	148.5080167	Fungus	NA	NA	NA	NA	NA	NA	NA	NA	NA	NA	NA	NA	NA	NA	NA	NA | NA	NA | NA	NA | NA	NA | NA	NA | NA	No variant	No variant	No variant	No variant	No variant
QG4094	QG4094	-21.16862222	148.5080167	Fungus	NA	missense_D128E	NA	NA	NA	NA	NA	NA	NA	NA	NA	NA	NA	NA	NA	NA | NA	missense_D128E | NA	NA | NA	NA | NA	NA | NA	No variant	No variant	Missense	No variant	No variant
QG4095	QG4095	-21.16862222	148.5080167	Fungus	NA	missense_D128E	NA	NA	NA	NA	NA	NA	NA	NA	NA	NA	NA	NA	NA	NA | NA	missense_D128E | NA	NA | NA	NA | NA	NA | NA	No variant	No variant	Missense	No variant	No variant
QG4096	QG4096	-21.16879444	148.506575	Rotting_nut/pod/seed/fruit	NA	missense_D128E	NA	NA	NA	NA	NA	NA	NA	NA	NA	NA	NA	NA	NA	NA | NA	missense_D128E | NA	NA | NA	NA | NA	NA | NA	No variant	No variant	Missense	No variant	No variant
QG4097	QG4097	-21.16879444	148.506575	Rotting_nut/pod/seed/fruit	NA	missense_D128E	NA	NA	NA	NA	NA	NA	NA	NA	NA	NA	NA	NA	NA	NA | NA	missense_D128E | NA	NA | NA	NA | NA	NA | NA	No variant	No variant	Missense	No variant	No variant
QG4104	QG4104	-21.14488889	148.498225	Rotting_nut/pod/seed/fruit	NA	NA	NA	NA	NA	NA	NA	NA	NA	NA	NA	NA	NA	NA	NA	NA | NA	NA | NA	NA | NA	NA | NA	NA | NA	No variant	No variant	No variant	No variant	No variant
QG4114	QG4114	-21.144475	148.4999222	Rotting_nut/pod/seed/fruit	NA	NA	NA	NA	NA	NA	NA	NA	NA	NA	NA	NA	NA	NA	NA	NA | NA	NA | NA	NA | NA	NA | NA	NA | NA	No variant	No variant	No variant	No variant	No variant
QG4131	QG4131	-21.17034722	148.5080417	Rotting_nut/pod/seed/fruit	NA	missense_D128E	NA	NA	NA	NA	NA	NA	NA	NA	NA	NA	NA	NA	NA	NA | NA	missense_D128E | NA	NA | NA	NA | NA	NA | NA	No variant	No variant	Missense	No variant	No variant
QG4132	QG4132	-21.17034722	148.5080417	Rotting_nut/pod/seed/fruit	NA	NA	NA	NA	NA	NA	NA	NA	NA	NA	NA	NA	NA	NA	NA	NA | NA	NA | NA	NA | NA	NA | NA	NA | NA	No variant	No variant	No variant	No variant	No variant
QG4208	QG4208	-21.1695006	148.5079426	Rotting_nut/pod/seed/fruit	NA	NA	NA	NA	NA	NA	NA	NA	NA	NA	NA	NA	NA	NA	NA	NA | NA	NA | NA	NA | NA	NA | NA	NA | NA	No variant	No variant	No variant	No variant	No variant
QG4214	QG4214	-21.1448256	148.4984929	Rotting_nut/pod/seed/fruit	NA	NA	NA	NA	NA	NA	NA	NA	NA	NA	NA	NA	NA	NA	NA	NA | NA	NA | NA	NA | NA	NA | NA	NA | NA	No variant	No variant	No variant	No variant	No variant
QG4225	QG4225	-21.14559444	148.4993528	Rotting_nut/pod/seed/fruit	NA	NA	NA	NA	NA	NA	NA	NA	NA	NA	NA	NA	NA	NA	NA	NA | NA	NA | NA	NA | NA	NA | NA	NA | NA	No variant	No variant	No variant	No variant	No variant
QG4232	QG4232	-21.16862222	148.5080167	Fungus	NA	NA	NA	NA	NA	NA	NA	NA	NA	NA	NA	NA	NA	NA	NA	NA | NA	NA | NA	NA | NA	NA | NA	NA | NA	No variant	No variant	No variant	No variant	No variant
QG4233	QG4233	-21.16862222	148.5080167	Fungus	NA	missense_D128E	NA	NA	NA	NA	NA	NA	NA	NA	NA	NA	NA	NA	NA	NA | NA	missense_D128E | NA	NA | NA	NA | NA	NA | NA	No variant	No variant	Missense	No variant	No variant
QG547	QG547	40.783	-73.985	Bait	NA	NA	NA	NA	NA	NA	NA	NA	NA	NA	NA	NA	NA	NA	NA	NA | NA	NA | NA	NA | NA	NA | NA	NA | NA	No variant	No variant	No variant	No variant	No variant
QG550	QG550	26.4758	127.834	Rotting_flower	NA	NA	NA	NA	NA	NA	NA	NA	NA	NA	NA	NA	NA	NA	NA	NA | NA	NA | NA	NA | NA	NA | NA	NA | NA	No variant	No variant	No variant	No variant	No variant
QG581	QG581	45.5423	-74.01235	Rotting_nut/pod/seed/fruit	NA	NA	NA	NA	NA	NA	NA	NA	NA	NA	NA	NA	NA	NA	NA	NA | NA	NA | NA	NA | NA	NA | NA	NA | NA	No variant	No variant	No variant	No variant	No variant
QG588	QG588	41.52503056	-70.67271389	Rotting_nut/pod/seed/fruit	NA	NA	NA	NA	NA	NA	NA	NA	NA	NA	NA	NA	NA	NA	NA	NA | NA	NA | NA	NA | NA	NA | NA	NA | NA	No variant	No variant	No variant	No variant	No variant
QG700	QG700	9.145492913	-79.8261379	Rotting_nut/pod/seed/fruit	NA	NA	NA	NA	NA	NA	NA	NA	NA	NA	NA	NA	NA	NA	NA	NA | NA	NA | NA	NA | NA	NA | NA	NA | NA	No variant	No variant	No variant	No variant	No variant
QG727	QG727	9.14141	-79.8285	Rotting_flower	NA	NA	NA	NA	NA	NA	NA	NA	NA	NA	NA	NA	NA	NA	NA	NA | NA	NA | NA	NA | NA	NA | NA	NA | NA	No variant	No variant	No variant	No variant	No variant
QG733	QG733	9.152583	-79.852998	Rotting_flower	NA	NA	NA	NA	NA	NA	NA	NA	NA	NA	NA	NA	NA	NA	NA	NA | NA	NA | NA	NA | NA	NA | NA	NA | NA	No variant	No variant	No variant	No variant	No variant
QG736	QG736	9.155514	-79.848903	Rotting_nut/pod/seed/fruit	NA	NA	NA	NA	NA	NA	NA	NA	NA	NA	NA	NA	NA	NA	NA	NA | NA	NA | NA	NA | NA	NA | NA	NA | NA	No variant	No variant	No variant	No variant	No variant
QG737	QG737	9.155514	-79.848903	Rotting_nut/pod/seed/fruit	NA	NA	NA	NA	NA	NA	NA	NA	NA	NA	NA	NA	NA	NA	NA	NA | NA	NA | NA	NA | NA	NA | NA	NA | NA	No variant	No variant	No variant	No variant	No variant
QG739	QG739	9.15447	-79.82758	Rotting_nut/pod/seed/fruit	NA	NA	NA	NA	NA	NA	NA	NA	NA	NA	NA	NA	NA	NA	NA	NA | NA	NA | NA	NA | NA	NA | NA	NA | NA	No variant	No variant	No variant	No variant	No variant
QG761	QG761	9.161421	-79.837195	Rotting_flower	NA	NA	NA	NA	NA	NA	NA	NA	NA	NA	NA	NA	NA	NA	NA	NA | NA	NA | NA	NA | NA	NA | NA	NA | NA	No variant	No variant	No variant	No variant	No variant
QG763	QG763	9.161421	-79.837195	Rotting_flower	NA	NA	NA	NA	NA	NA	NA	NA	NA	NA	NA	NA	NA	NA	NA	NA | NA	NA | NA	NA | NA	NA | NA	NA | NA	No variant	No variant	No variant	No variant	No variant
QG776	QG776	9.160652	-79.820831	Rotting_flower	NA	NA	NA	NA	NA	NA	NA	NA	NA	NA	NA	NA	NA	NA	NA	NA | NA	NA | NA	NA | NA	NA | NA	NA | NA	No variant	No variant	No variant	No variant	No variant
QG781	QG781	9.159031	-79.830326	Rotting_nut/pod/seed/fruit	NA	NA	NA	NA	NA	NA	NA	NA	NA	NA	NA	NA	NA	NA	NA	NA | NA	NA | NA	NA | NA	NA | NA	NA | NA	No variant	No variant	No variant	No variant	No variant
QG784	QG784	9.14576403	-79.8544232	Rotting_flower	NA	NA	NA	NA	NA	NA	NA	NA	NA	NA	NA	NA	NA	NA	NA	NA | NA	NA | NA	NA | NA	NA | NA	NA | NA	No variant	No variant	No variant	No variant	No variant
QG786	QG786	9.14576403	-79.8544232	Rotting_flower	NA	NA	NA	NA	NA	NA	NA	NA	NA	NA	NA	NA	NA	NA	NA	NA | NA	NA | NA	NA | NA	NA | NA	NA | NA	No variant	No variant	No variant	No variant	No variant
QG788	QG788	NA	NA	Rotting_nut/pod/seed/fruit	NA	NA	NA	NA	NA	NA	NA	NA	NA	NA	NA	NA	NA	NA	NA	NA | NA	NA | NA	NA | NA	NA | NA	NA | NA	No variant	No variant	No variant	No variant	No variant
QG790	QG790	9.147185361	-79.8528469	Rotting_nut/pod/seed/fruit	NA	NA	NA	NA	NA	NA	NA	NA	NA	NA	NA	NA	NA	NA	NA	NA | NA	NA | NA	NA | NA	NA | NA	NA | NA	No variant	No variant	No variant	No variant	No variant
QG791	QG791	9.14576403	-79.8544232	Rotting_flower	NA	NA	NA	NA	NA	NA	NA	NA	NA	NA	NA	NA	NA	NA	NA	NA | NA	NA | NA	NA | NA	NA | NA	NA | NA	No variant	No variant	No variant	No variant	No variant
QG795	QG795	9.159222	-79.836495	Rotting_flower	NA	NA	NA	NA	NA	NA	NA	NA	NA	NA	NA	NA	NA	NA	NA	NA | NA	NA | NA	NA | NA	NA | NA	NA | NA	No variant	No variant	No variant	No variant	No variant
QG797	QG797	9.152688	-79.851539	Fungus	NA	NA	NA	NA	NA	NA	NA	NA	NA	NA	NA	NA	NA	NA	NA	NA | NA	NA | NA	NA | NA	NA | NA	NA | NA	No variant	No variant	No variant	No variant	No variant
QG802	QG802	9.158057	-79.834221	Rotting_flower	NA	NA	NA	NA	NA	NA	NA	NA	NA	NA	NA	NA	NA	NA	NA	NA | NA	NA | NA	NA | NA	NA | NA	NA | NA	No variant	No variant	No variant	No variant	No variant
QG804	QG804	9.152943	-79.851689	Rotting_flower	NA	NA	NA	NA	NA	NA	NA	NA	NA	NA	NA	NA	NA	NA	NA	NA | NA	NA | NA	NA | NA	NA | NA	NA | NA	No variant	No variant	No variant	No variant	No variant
QG806	QG806	9.147185361	-79.8528469	Rotting_nut/pod/seed/fruit	NA	NA	NA	NA	NA	NA	NA	NA	NA	NA	NA	NA	NA	NA	NA	NA | NA	NA | NA	NA | NA	NA | NA	NA | NA	No variant	No variant	No variant	No variant	No variant
QG807	QG807	9.147185361	-79.8528469	Rotting_nut/pod/seed/fruit	NA	NA	NA	NA	NA	NA	NA	NA	NA	NA	NA	NA	NA	NA	NA	NA | NA	NA | NA	NA | NA	NA | NA	NA | NA	No variant	No variant	No variant	No variant	No variant
QG808	QG808	9.1491	-79.856143	Rotting_flower	NA	NA	NA	NA	NA	NA	NA	NA	NA	NA	NA	NA	NA	NA	NA	NA | NA	NA | NA	NA | NA	NA | NA	NA | NA	No variant	No variant	No variant	No variant	No variant
QG809	QG809	9.1491	-79.856143	Rotting_flower	NA	NA	NA	NA	NA	NA	NA	NA	NA	NA	NA	NA	NA	NA	NA	NA | NA	NA | NA	NA | NA	NA | NA	NA | NA	No variant	No variant	No variant	No variant	No variant
QG825	QG825	9.16485	-79.8391	Rotting_flower	NA	NA	NA	NA	NA	NA	NA	NA	NA	NA	NA	NA	NA	NA	NA	NA | NA	NA | NA	NA | NA	NA | NA	NA | NA	No variant	No variant	No variant	No variant	No variant
QG827	QG827	9.1537	-79.82607	Rotting_flower	NA	NA	NA	NA	NA	NA	NA	NA	NA	NA	NA	NA	NA	NA	NA	NA | NA	NA | NA	NA | NA	NA | NA	NA | NA	No variant	No variant	No variant	No variant	No variant
QG828	QG828	9.15885	-79.83537	Rotting_flower	NA	NA	NA	NA	NA	NA	NA	NA	NA	NA	NA	NA	NA	NA	NA	NA | NA	NA | NA	NA | NA	NA | NA	NA | NA	No variant	No variant	No variant	No variant	No variant
QG833	QG833	9.15388	-79.83167	Rotting_flower	NA	NA	NA	NA	NA	NA	NA	NA	NA	NA	NA	NA	NA	NA	NA	NA | NA	NA | NA	NA | NA	NA | NA	NA | NA	No variant	No variant	No variant	No variant	No variant
QG855	QG855	9.152583	-79.852998	Rotting_flower	NA	NA	NA	NA	NA	NA	NA	NA	NA	NA	NA	NA	NA	NA	NA	NA | NA	NA | NA	NA | NA	NA | NA	NA | NA	No variant	No variant	No variant	No variant	No variant
QG856	QG856	9.156459	-79.848792	Rotting_stem	NA	NA	NA	NA	NA	NA	NA	NA	NA	NA	NA	NA	NA	NA	NA	NA | NA	NA | NA	NA | NA	NA | NA	NA | NA	No variant	No variant	No variant	No variant	No variant
QG858	QG858	9.155694	-79.848988	Rotting_nut/pod/seed/fruit	NA	NA	NA	NA	NA	NA	NA	NA	NA	NA	NA	NA	NA	NA	NA	NA | NA	NA | NA	NA | NA	NA | NA	NA | NA	No variant	No variant	No variant	No variant	No variant
QG860	QG860	9.14141	-79.8285	Rotting_flower	NA	NA	NA	NA	NA	NA	NA	NA	NA	NA	NA	NA	NA	NA	NA	NA | NA	NA | NA	NA | NA	NA | NA	NA | NA	No variant	No variant	No variant	No variant	No variant
QG864	QG864	9.152583	-79.852998	Rotting_nut/pod/seed/fruit	NA	NA	NA	NA	NA	NA	NA	NA	NA	NA	NA	NA	NA	NA	NA	NA | NA	NA | NA	NA | NA	NA | NA	NA | NA	No variant	No variant	No variant	No variant	No variant
QG865	QG865	9.16272	-79.84097	Rotting_flower	NA	NA	NA	NA	NA	NA	NA	NA	NA	NA	NA	NA	NA	NA	NA	NA | NA	NA | NA	NA | NA	NA | NA	NA | NA	No variant	No variant	No variant	No variant	No variant
QG866	QG866	9.151852	-79.853543	Rotting_nut/pod/seed/fruit	NA	NA	NA	NA	missense_T136I	NA	NA	NA	NA	NA	NA	NA	NA	NA	NA	NA | NA	NA | NA	NA | NA	NA | NA	missense_T136I | NA	No variant	No variant	No variant	Missense	No variant
QG868	QG868	9.14141	-79.8285	Rotting_nut/pod/seed/fruit	NA	NA	NA	NA	NA	NA	NA	NA	NA	NA	NA	NA	NA	NA	NA	NA | NA	NA | NA	NA | NA	NA | NA	NA | NA	No variant	No variant	No variant	No variant	No variant
QG874	QG874	9.16478	-79.83927	Rotting_flower	NA	NA	NA	NA	NA	NA	NA	NA	NA	NA	NA	NA	NA	NA	NA	NA | NA	NA | NA	NA | NA	NA | NA	NA | NA	No variant	No variant	No variant	No variant	No variant
QG875	QG875	9.1543	-79.82672	Rotting_nut/pod/seed/fruit	NA	NA	NA	NA	NA	NA	NA	NA	NA	NA	NA	NA	NA	NA	NA	NA | NA	NA | NA	NA | NA	NA | NA	NA | NA	No variant	No variant	No variant	No variant	No variant
QG878	QG878	9.15383	-79.82763	Rotting_flower	NA	NA	NA	NA	NA	NA	NA	NA	NA	NA	NA	NA	NA	NA	NA	NA | NA	NA | NA	NA | NA	NA | NA	NA | NA	No variant	No variant	No variant	No variant	No variant
QG879	QG879	9.16152	-79.83633	Rotting_flower	NA	NA	NA	NA	NA	NA	NA	NA	NA	NA	NA	NA	NA	NA	NA	NA | NA	NA | NA	NA | NA	NA | NA	NA | NA	No variant	No variant	No variant	No variant	No variant
QG880	QG880	9.15445	-79.83205	Rotting_flower	NA	NA	NA	NA	NA	NA	NA	NA	NA	NA	NA	NA	NA	NA	NA	NA | NA	NA | NA	NA | NA	NA | NA	NA | NA	No variant	No variant	No variant	No variant	No variant
QG881	QG881	9.144607067	-79.8263148	Rotting_flower	NA	NA	NA	NA	NA	NA	NA	NA	NA	NA	NA	NA	NA	NA	NA	NA | NA	NA | NA	NA | NA	NA | NA	NA | NA	No variant	No variant	No variant	No variant	No variant
QG887	QG887	9.14576403	-79.8544232	Rotting_flower	NA	NA	NA	NA	NA	NA	NA	NA	NA	NA	NA	NA	NA	NA	NA	NA | NA	NA | NA	NA | NA	NA | NA	NA | NA	No variant	No variant	No variant	No variant	No variant
QG888	QG888	9.14576403	-79.8544232	Rotting_flower	NA	NA	NA	NA	NA	NA	NA	NA	NA	NA	NA	NA	NA	NA	NA	NA | NA	NA | NA	NA | NA	NA | NA	NA | NA	No variant	No variant	No variant	No variant	No variant
QG926	QG926	9.170573	-79.84316	Rotting_flower	NA	NA	NA	NA	NA	NA	NA	NA	NA	NA	NA	NA	NA	NA	NA	NA | NA	NA | NA	NA | NA	NA | NA	NA | NA	No variant	No variant	No variant	No variant	No variant
QG927	QG927	9.170850606	-79.8428988	Rotting_nut/pod/seed/fruit	NA	NA	NA	NA	NA	NA	NA	NA	NA	NA	NA	NA	NA	NA	NA	NA | NA	NA | NA	NA | NA	NA | NA	NA | NA	No variant	No variant	No variant	No variant	No variant
QG933	QG933	9.164456	-79.844623	Rotting_nut/pod/seed/fruit	NA	NA	NA	NA	NA	NA	NA	NA	NA	NA	NA	NA	NA	NA	NA	NA | NA	NA | NA	NA | NA	NA | NA	NA | NA	No variant	No variant	No variant	No variant	No variant
QG937	QG937	9.16936	-79.844397	Rotting_nut/pod/seed/fruit	NA	NA	NA	NA	NA	NA	NA	NA	NA	NA	NA	NA	NA	NA	NA	NA | NA	NA | NA	NA | NA	NA | NA	NA | NA	No variant	No variant	No variant	No variant	No variant
QG945	QG945	9.147419	-79.85312	Rotting_flower	NA	NA	NA	NA	NA	NA	NA	NA	NA	NA	NA	NA	NA	NA	NA	NA | NA	NA | NA	NA | NA	NA | NA	NA | NA	No variant	No variant	No variant	No variant	No variant
QG946	QG946	9.147419	-79.85312	Rotting_flower	NA	NA	NA	NA	NA	NA	NA	NA	NA	NA	NA	NA	NA	NA	NA	NA | NA	NA | NA	NA | NA	NA | NA	NA | NA	No variant	No variant	No variant	No variant	No variant
QG947	QG947	9.154377	-79.833165	Rotting_nut/pod/seed/fruit	NA	NA	NA	NA	NA	NA	NA	NA	NA	NA	NA	NA	NA	NA	NA	NA | NA	NA | NA	NA | NA	NA | NA	NA | NA	No variant	No variant	No variant	No variant	No variant
QG948	QG948	9.145492913	-79.8261379	Rotting_nut/pod/seed/fruit	NA	NA	NA	NA	NA	NA	NA	NA	NA	NA	NA	NA	NA	NA	NA	NA | NA	NA | NA	NA | NA	NA | NA	NA | NA	No variant	No variant	No variant	No variant	No variant
QG952	QG952	9.160461	-79.822633	Rotting_flower	NA	NA	NA	NA	NA	NA	NA	NA	NA	NA	NA	NA	NA	NA	NA	NA | NA	NA | NA	NA | NA	NA | NA	NA | NA	No variant	No variant	No variant	No variant	No variant
QG978	QG978	9.1491	-79.856143	Rotting_flower	NA	NA	NA	NA	NA	NA	NA	NA	NA	NA	NA	NA	NA	NA	NA	NA | NA	NA | NA	NA | NA	NA | NA	NA | NA	No variant	No variant	No variant	No variant	No variant
QG980	QG980	9.1491	-79.856143	Rotting_flower	NA	NA	NA	NA	NA	NA	NA	NA	NA	NA	NA	NA	NA	NA	NA	NA | NA	NA | NA	NA | NA	NA | NA	NA | NA	No variant	No variant	No variant	No variant	No variant
QG986	QG986	9.147419	-79.85312	Rotting_flower	NA	NA	NA	NA	NA	NA	NA	NA	NA	NA	NA	NA	NA	NA	NA	NA | NA	NA | NA	NA | NA	NA | NA	NA | NA	No variant	No variant	No variant	No variant	No variant
QG991	QG991	9.16163	-79.83895	Rotting_nut/pod/seed/fruit	NA	NA	NA	NA	NA	NA	NA	NA	NA	NA	NA	NA	NA	NA	NA	NA | NA	NA | NA	NA | NA	NA | NA	NA | NA	No variant	No variant	No variant	No variant	No variant
QG994	QG994	9.154377	-79.833165	Rotting_nut/pod/seed/fruit	NA	NA	NA	NA	NA	NA	NA	NA	NA	NA	NA	NA	NA	NA	NA	NA | NA	NA | NA	NA | NA	NA | NA	NA | NA	No variant	No variant	No variant	No variant	No variant
QG995	QG995	9.158893	-79.835315	Rotting_flower	NA	NA	NA	NA	NA	NA	NA	NA	NA	NA	NA	NA	NA	NA	NA	NA | NA	NA | NA	NA | NA	NA | NA	NA | NA	No variant	No variant	No variant	No variant	No variant
QG997	QG997	9.160461	-79.822633	Rotting_flower	NA	NA	NA	NA	NA	NA	NA	NA	NA	NA	NA	NA	NA	NA	NA	NA | NA	NA | NA	NA | NA	NA | NA	NA | NA	No variant	No variant	No variant	No variant	No variant
QG998	QG998	9.170573	-79.84316	Rotting_flower	NA	NA	NA	NA	NA	NA	NA	NA	NA	NA	NA	NA	NA	NA	NA	NA | NA	NA | NA	NA | NA	NA | NA	NA | NA	No variant	No variant	No variant	No variant	No variant
QR25	QR25	45.545448	-73.639076	Soil	missense_L377I	NA	NA	NA	NA	NA	NA	NA	NA	NA	NA	NA	NA	NA	NA	missense_L377I | NA	NA | NA	NA | NA	NA | NA	NA | NA	Missense	No variant	No variant	No variant	No variant
QX1410	QX1410	13.821844	-61.049778	Rotting_flower	NA	NA	NA	NA	NA	NA	NA	NA	NA	NA	NA	NA	NA	NA	NA	NA | NA	NA | NA	NA | NA	NA | NA	NA | NA	No variant	No variant	No variant	No variant	No variant
QX1547	QX1547	35.931125	-84.931125	Rotting_nut/pod/seed/fruit	NA	NA	NA	NA	NA	NA	NA	NA	NA	NA	NA	NA	NA	NA	NA	NA | NA	NA | NA	NA | NA	NA | NA	NA | NA	No variant	No variant	No variant	No variant	No variant
QX1795	QX1795	20.9818	-156.5463	Rotting_flower	NA	NA	NA	NA	NA	NA	NA	NA	NA	NA	NA	NA	NA	NA	NA	NA | NA	NA | NA	NA | NA	NA | NA	NA | NA	No variant	No variant	No variant	No variant	No variant
QX1796	QX1796	20.8795	-156.1965	Rotting_flower	NA	NA	NA	NA	NA	NA	NA	NA	NA	NA	NA	NA	NA	NA	NA	NA | NA	NA | NA	NA | NA	NA | NA	NA | NA	No variant	No variant	No variant	No variant	No variant
QX1798	QX1798	20.8742	-156.1856	Rotting_nut/pod/seed/fruit	NA	NA	NA	NA	NA	NA	NA	NA	NA	NA	NA	NA	NA	NA	NA	NA | NA	NA | NA	NA | NA	NA | NA	NA | NA	No variant	No variant	No variant	No variant	No variant
QX1800	QX1800	20.8715	-156.1694	Rotting_nut/pod/seed/fruit	NA	NA	NA	NA	NA	NA	NA	NA	NA	NA	NA	NA	NA	NA	NA	NA | NA	NA | NA	NA | NA	NA | NA	NA | NA	No variant	No variant	No variant	No variant	No variant
QX1801	QX1801	20.8189	-156.0904	Rotting_flower	NA	NA	NA	NA	NA	NA	NA	NA	NA	NA	NA	NA	NA	NA	NA	NA | NA	NA | NA	NA | NA	NA | NA	NA | NA	No variant	No variant	No variant	No variant	No variant
QX1802	QX1802	20.6299	-156.3948	Rotting_nut/pod/seed/fruit	NA	NA	NA	NA	NA	NA	NA	NA	NA	NA	NA	NA	NA	NA	NA	NA | NA	NA | NA	NA | NA	NA | NA	NA | NA	No variant	No variant	No variant	No variant	No variant
QX1803	QX1803	20.72027	-156.44406	Rotting_nut/pod/seed/fruit	NA	missense_Q94K	NA	NA	NA	NA	NA	NA	NA	NA	NA	NA	NA	NA	NA	NA | NA	missense_Q94K | NA	NA | NA	NA | NA	NA | NA	No variant	No variant	Missense	No variant	No variant
QX1804	QX1804	20.7894	-156.0043	Rotting_flower	NA	NA	NA	NA	NA	NA	NA	NA	NA	NA	NA	NA	NA	NA	NA	NA | NA	NA | NA	NA | NA	NA | NA	NA | NA	No variant	No variant	No variant	No variant	No variant
TWN1772	TWN1772	24.69641667	121.4180556	Soil	NA	NA	NA	NA	NA	NA	NA	NA	NA	NA	NA	NA	NA	NA	NA	NA | NA	NA | NA	NA | NA	NA | NA	NA | NA	No variant	No variant	No variant	No variant	No variant
TWN1824	TWN1824	24.69027778	121.4055556	Soil	NA	NA	NA	NA	NA	NA	NA	NA	NA	NA	NA	NA	NA	NA	NA	NA | NA	NA | NA	NA | NA	NA | NA	NA | NA	No variant	No variant	No variant	No variant	No variant
TWN1899	TWN1899	25.16666667	121.5166667	Soil	NA	NA	NA	NA	NA	NA	NA	NA	NA	NA	NA	NA	NA	NA	NA	NA | NA	NA | NA	NA | NA	NA | NA	NA | NA	No variant	No variant	No variant	No variant	No variant
TWN1907	TWN1907	24.85	121.55	Soil	NA	NA	NA	NA	NA	NA	NA	NA	NA	NA	NA	NA	NA	NA	NA	NA | NA	NA | NA	NA | NA	NA | NA	NA | NA	No variant	No variant	No variant	No variant	No variant
TWN2919	TWN2919	24.17394444	121.6172222	Soil	NA	NA	NA	NA	NA	NA	NA	NA	NA	NA	NA	NA	NA	NA	NA	NA | NA	NA | NA	NA | NA	NA | NA	NA | NA	No variant	No variant	No variant	No variant	No variant
TWN3077	TWN3077	25.19	121.7833333	Soil	NA	NA	NA	NA	NA	NA	NA	NA	NA	NA	NA	NA	NA	NA	NA	NA | NA	NA | NA	NA | NA	NA | NA	NA | NA	No variant	No variant	No variant	No variant	No variant
UH1	UH1	19.6	-155.05	Soil	NA	NA	NA	NA	NA	NA	NA	NA	NA	NA	NA	NA	NA	NA	NA	NA | NA	NA | NA	NA | NA	NA | NA	NA | NA	No variant	No variant	No variant	No variant	No variant
VT847	VT847	19.9	-155.6	NA	NA	missense_Q94K	NA	NA	NA	NA	NA	NA	NA	NA	NA	NA	NA	NA	NA	NA | NA	missense_Q94K | NA	NA | NA	NA | NA	NA | NA	No variant	No variant	Missense	No variant	No variant
VX0034	VX0034	31.750834	113.98333	Vegetal_litter/mix	NA	NA	NA	NA	NA	NA	NA	NA	NA	NA	NA	NA	NA	NA	NA	NA | NA	NA | NA	NA | NA	NA | NA	NA | NA	No variant	No variant	No variant	No variant	No variant
XZ1204	XZ1204	NA	NA	Rotting_nut/pod/seed/fruit	NA	NA	NA	NA	NA	NA	NA	NA	NA	NA	NA	NA	NA	NA	NA	NA | NA	NA | NA	NA | NA	NA | NA	NA | NA	No variant	No variant	No variant	No variant	No variant
XZ1205	XZ1205	NA	NA	Rotting_nut/pod/seed/fruit	NA	NA	NA	NA	NA	NA	NA	NA	NA	NA	NA	NA	NA	NA	NA	NA | NA	NA | NA	NA | NA	NA | NA	NA | NA	No variant	No variant	No variant	No variant	No variant
XZ1206	XZ1206	NA	NA	Rotting_flower	NA	NA	NA	NA	NA	NA	NA	NA	NA	NA	NA	NA	NA	NA	NA	NA | NA	NA | NA	NA | NA	NA | NA	NA | NA	No variant	No variant	No variant	No variant	No variant
XZ1207	XZ1207	NA	NA	Rotting_nut/pod/seed/fruit	NA	NA	NA	NA	NA	NA	NA	NA	NA	NA	NA	NA	NA	NA	NA	NA | NA	NA | NA	NA | NA	NA | NA	NA | NA	No variant	No variant	No variant	No variant	No variant
XZ1210	XZ1210	NA	NA	Rotting_nut/pod/seed/fruit	NA	NA	NA	NA	NA	NA	NA	NA	NA	NA	NA	NA	NA	NA	NA	NA | NA	NA | NA	NA | NA	NA | NA	NA | NA	No variant	No variant	No variant	No variant	No variant
XZ1212	XZ1212	NA	NA	Rotting_nut/pod/seed/fruit	NA	NA	NA	NA	NA	NA	NA	NA	NA	NA	NA	NA	NA	NA	NA	NA | NA	NA | NA	NA | NA	NA | NA	NA | NA	No variant	No variant	No variant	No variant	No variant
XZ1213	XZ1213	NA	NA	Rotting_nut/pod/seed/fruit	missense_A275T	NA	NA	NA	NA	NA	NA	NA	NA	NA	NA	NA	NA	NA	NA	missense_A275T | NA	NA | NA	NA | NA	NA | NA	NA | NA	Missense	No variant	No variant	No variant	No variant
XZ1731	XZ1731	NA	NA	Rotting_nut/pod/seed/fruit	NA	NA	NA	NA	NA	NA	NA	NA	NA	NA	NA	NA	NA	NA	NA	NA | NA	NA | NA	NA | NA	NA | NA	NA | NA	No variant	No variant	No variant	No variant	No variant
XZ1732	XZ1732	NA	NA	Rotting_nut/pod/seed/fruit	NA	NA	NA	NA	NA	NA	NA	NA	NA	NA	NA	NA	NA	NA	NA	NA | NA	NA | NA	NA | NA	NA | NA	NA | NA	No variant	No variant	No variant	No variant	No variant
ZZY405	ZZY405	22.875	114.0625	Mollusk	NA	NA	NA	NA	NA	NA	NA	NA	NA	NA	NA	NA	NA	NA	NA	NA | NA	NA | NA	NA | NA	NA | NA	NA | NA	No variant	No variant	No variant	No variant	No variant
