# Supplementary material for: Evaluating beta-tubulin variants as predictors of benzimidazole resistance across Caenorhabditis nematodes
Source: PLoS Pathog. 2026 Jun 5;22(6):e1014306. doi: 10.1371/journal.ppat.1014306 (PMC13262929; doi:10.1371/journal.ppat.1014306)
Supplement: S3 Table — (TXT) [file ppat.1014306.s030.txt]

strain	isotype	latitude	longitude	substrate	tbb-1_high_impact_SNV	ben-1_high_impact_SNV	tbb-2_high_impact_SNV	tbb-4_high_impact_SNV	mec-7_high_impact_SNV	tbb-1_SVs	tbb-1_SV_ids	ben-1_SVs	ben-1_SV_ids	tbb-2_SVs	tbb-2_SV_ids	tbb-4_SVs	tbb-4_SV_ids	mec-7_SVs	mec-7_SV_ids	tbb-1_var	ben-1_var	tbb-2_var	tbb-4_var	mec-7_var	tbb-1_clean_call	tbb-2_clean_call	ben-1_clean_call	mec-7_clean_call	tbb-4_clean_call
BRC20391	BRC20391	25.016672	121.557423	Rotting_nut/pod/seed/fruit	NA	NA	NA	NA	NA	NA	NA	NA	NA	NA	NA	NA	NA	NA	NA	NA | NA	NA | NA	NA | NA	NA | NA	NA | NA	No variant	No variant	No variant	No variant	No variant
BRC20400	BRC20400	25.016672	121.557423	Rotting_nut/pod/seed/fruit	NA	NA	NA	NA	NA	NA	NA	NA	NA	NA	NA	NA	NA	NA	NA	NA | NA	NA | NA	NA | NA	NA | NA	NA | NA	No variant	No variant	No variant	No variant	No variant
BRC20464	BRC20464	24.822726	121.735653	Rotting_nut/pod/seed/fruit	NA	NA	NA	NA	NA	NA	NA	NA	NA	NA	NA	NA	NA	NA	NA	NA | NA	NA | NA	NA | NA	NA | NA	NA | NA	No variant	No variant	No variant	No variant	No variant
BRC20548	BRC20548	22.753556	120.731306	Rotting_nut/pod/seed/fruit	NA	NA	NA	NA	NA	NA	NA	NA	NA	NA	NA	NA	NA	NA	NA	NA | NA	NA | NA	NA | NA	NA | NA	NA | NA	No variant	No variant	No variant	No variant	No variant
ECA1299	ECA1299	21.34198	-157.8095	Rotting_nut/pod/seed/fruit	NA	NA	NA	NA	NA	NA	NA	NA	NA	NA	NA	NA	NA	NA	NA	NA | NA	NA | NA	NA | NA	NA | NA	NA | NA	No variant	No variant	No variant	No variant	No variant
ECA1300	ECA1300	21.34202	-157.8096	Rotting_nut/pod/seed/fruit	NA	NA	NA	NA	NA	NA	NA	NA	NA	NA	NA	NA	NA	NA	NA	NA | NA	NA | NA	NA | NA	NA | NA	NA | NA	No variant	No variant	No variant	No variant	No variant
ECA1301	ECA1301	21.34202	-157.8096	Rotting_nut/pod/seed/fruit	NA	NA	NA	NA	NA	NA	NA	NA	NA	NA	NA	NA	NA	NA	NA	NA | NA	NA | NA	NA | NA	NA | NA	NA | NA	No variant	No variant	No variant	No variant	No variant
ECA1302	ECA1302	21.34202	-157.8096	Rotting_nut/pod/seed/fruit	NA	NA	NA	NA	NA	NA	NA	NA	NA	NA	NA	NA	NA	NA	NA	NA | NA	NA | NA	NA | NA	NA | NA	NA | NA	No variant	No variant	No variant	No variant	No variant
ECA1303	ECA1303	21.34202	-157.8096	Rotting_nut/pod/seed/fruit	NA	NA	NA	NA	NA	NA	NA	NA	NA	NA	NA	NA	NA	NA	NA	NA | NA	NA | NA	NA | NA	NA | NA	NA | NA	No variant	No variant	No variant	No variant	No variant
ECA1304	ECA1304	21.34202	-157.8096	Rotting_nut/pod/seed/fruit	NA	NA	NA	NA	NA	NA	NA	NA	NA	NA	NA	NA	NA	NA	NA	NA | NA	NA | NA	NA | NA	NA | NA	NA | NA	No variant	No variant	No variant	No variant	No variant
ECA1305	ECA1305	21.34091	-157.822	Rotting_nut/pod/seed/fruit	NA	NA	NA	NA	NA	NA	NA	NA	NA	NA	NA	NA	NA	NA	NA	NA | NA	NA | NA	NA | NA	NA | NA	NA | NA	No variant	No variant	No variant	No variant	No variant
ECA1306	ECA1306	21.34293	-157.8239	Rotting_flower	NA	NA	NA	NA	NA	NA	NA	NA	NA	NA	NA	NA	NA	NA	NA	NA | NA	NA | NA	NA | NA	NA | NA	NA | NA	No variant	No variant	No variant	No variant	No variant
ECA1307	ECA1307	21.34198	-157.8095	Rotting_nut/pod/seed/fruit	NA	NA	NA	NA	NA	NA	NA	NA	NA	NA	NA	NA	NA	NA	NA	NA | NA	NA | NA	NA | NA	NA | NA	NA | NA	No variant	No variant	No variant	No variant	No variant
ECA1310	ECA1310	21.34293	-157.8239	Rotting_flower	NA	NA	NA	NA	NA	NA	NA	NA	NA	NA	NA	NA	NA	NA	NA	NA | NA	NA | NA	NA | NA	NA | NA	NA | NA	No variant	No variant	No variant	No variant	No variant
ECA1311	ECA1311	20.04062	-155.4413	Vegetal_litter/mix	NA	NA	NA	NA	NA	NA	NA	NA	NA	NA	NA	NA	NA	NA	NA	NA | NA	NA | NA	NA | NA	NA | NA	NA | NA	No variant	No variant	No variant	No variant	No variant
ECA1312	ECA1312	20.04062	-155.4413	Vegetal_litter/mix	NA	NA	NA	NA	NA	NA	NA	NA	NA	NA	NA	NA	NA	NA	NA	NA | NA	NA | NA	NA | NA	NA | NA	NA | NA	No variant	No variant	No variant	No variant	No variant
ECA1313	ECA1313	20.04062	-155.4413	Vegetal_litter/mix	NA	NA	NA	NA	NA	NA	NA	NA	NA	NA	NA	NA	NA	NA	NA	NA | NA	NA | NA	NA | NA	NA | NA	NA | NA	No variant	No variant	No variant	No variant	No variant
ECA1401	ECA1401	21.342699	-157.821547	Rotting_nut/pod/seed/fruit	NA	NA	NA	NA	NA	NA	NA	NA	NA	NA	NA	NA	NA	NA	NA	NA | NA	NA | NA	NA | NA	NA | NA	NA | NA	No variant	No variant	No variant	No variant	No variant
ECA1403	ECA1403	21.342699	-157.821547	Rotting_nut/pod/seed/fruit	NA	NA	NA	NA	NA	NA	NA	NA	NA	NA	NA	NA	NA	NA	NA	NA | NA	NA | NA	NA | NA	NA | NA	NA | NA	No variant	No variant	No variant	No variant	No variant
ECA1405	ECA1405	21.342699	-157.821547	Rotting_nut/pod/seed/fruit	NA	NA	NA	NA	NA	NA	NA	NA	NA	NA	NA	NA	NA	NA	NA	NA | NA	NA | NA	NA | NA	NA | NA	NA | NA	No variant	No variant	No variant	No variant	No variant
ECA1445	ECA1445	19.8552394	-155.1527495	Rotting_flower	NA	NA	NA	NA	NA	NA	NA	NA	NA	NA	NA	NA	NA	NA	NA	NA | NA	NA | NA	NA | NA	NA | NA	NA | NA	No variant	No variant	No variant	No variant	No variant
ECA1447	ECA1447	19.8552394	-155.1527495	Rotting_flower	NA	NA	NA	NA	NA	NA	NA	NA	NA	NA	NA	NA	NA	NA	NA	NA | NA	NA | NA	NA | NA	NA | NA	NA | NA	No variant	No variant	No variant	No variant	No variant
ECA1449	ECA1449	19.8552394	-155.1527495	Rotting_flower	NA	NA	NA	NA	NA	NA	NA	NA	NA	NA	NA	NA	NA	NA	NA	NA | NA	NA | NA	NA | NA	NA | NA	NA | NA	No variant	No variant	No variant	No variant	No variant
ECA1451	ECA1451	19.8552394	-155.1527495	Rotting_flower	NA	NA	NA	NA	NA	NA	NA	NA	NA	NA	NA	NA	NA	NA	NA	NA | NA	NA | NA	NA | NA	NA | NA	NA | NA	No variant	No variant	No variant	No variant	No variant
ECA1453	ECA1453	19.854497	-155.15326	Rotting_flower	NA	NA	NA	NA	NA	NA	NA	NA	NA	NA	NA	NA	NA	NA	NA	NA | NA	NA | NA	NA | NA	NA | NA	NA | NA	No variant	No variant	No variant	No variant	No variant
ECA1481	ECA1481	21.39448889	-157.9002278	Vegetal_litter/mix	NA	NA	NA	NA	NA	NA	NA	NA	NA	NA	NA	NA	NA	NA	NA	NA | NA	NA | NA	NA | NA	NA | NA	NA | NA	No variant	No variant	No variant	No variant	No variant
ECA1518	ECA1518	21.39774444	-157.8914889	Rotting_nut/pod/seed/fruit	NA	NA	NA	NA	NA	NA	NA	NA	NA	NA	NA	NA	NA	NA	NA	NA | NA	NA | NA	NA | NA	NA | NA	NA | NA	No variant	No variant	No variant	No variant	No variant
ECA1579	ECA1579	21.317253	-157.81937	Rotting_nut/pod/seed/fruit	NA	NA	NA	NA	NA	NA	NA	NA	NA	NA	NA	NA	NA	NA	NA	NA | NA	NA | NA	NA | NA	NA | NA	NA | NA	No variant	No variant	No variant	No variant	No variant
ECA1581	ECA1581	21.317253	-157.81937	Rotting_nut/pod/seed/fruit	NA	NA	NA	NA	NA	NA	NA	NA	NA	NA	NA	NA	NA	NA	NA	NA | NA	NA | NA	NA | NA	NA | NA	NA | NA	No variant	No variant	No variant	No variant	No variant
ECA1583	ECA1583	21.317253	-157.81937	Rotting_nut/pod/seed/fruit	NA	NA	NA	NA	NA	NA	NA	NA	NA	NA	NA	NA	NA	NA	NA	NA | NA	NA | NA	NA | NA	NA | NA	NA | NA	No variant	No variant	No variant	No variant	No variant
ECA1585	ECA1585	21.317253	-157.81937	Rotting_nut/pod/seed/fruit	NA	NA	NA	NA	NA	NA	NA	NA	NA	NA	NA	NA	NA	NA	NA	NA | NA	NA | NA	NA | NA	NA | NA	NA | NA	No variant	No variant	No variant	No variant	No variant
ECA1599	ECA1599	21.394489	-157.90023	Vegetal_litter/mix	NA	NA	NA	NA	NA	NA	NA	NA	NA	NA	NA	NA	NA	NA	NA	NA | NA	NA | NA	NA | NA	NA | NA	NA | NA	No variant	No variant	No variant	No variant	No variant
ECA1603	ECA1603	21.39578611	-157.9005111	Vegetal_litter/mix	NA	NA	NA	NA	NA	NA	NA	NA	NA	NA	NA	NA	NA	NA	NA	NA | NA	NA | NA	NA | NA	NA | NA	NA | NA	No variant	No variant	No variant	No variant	No variant
ECA2087	ECA2087	21.394489	-157.90023	Vegetal_litter/mix	NA	NA	NA	NA	NA	NA	NA	NA	NA	NA	NA	NA	NA	NA	NA	NA | NA	NA | NA	NA | NA	NA | NA	NA | NA	No variant	No variant	No variant	No variant	No variant
ECA2898	ECA2898	21.355658	-157.7645652	Rotting_nut/pod/seed/fruit	NA	NA	NA	NA	NA	NA	NA	NA	NA	NA	NA	NA	NA	NA	NA	NA | NA	NA | NA	NA | NA	NA | NA	NA | NA	No variant	No variant	No variant	No variant	No variant
ECA2899	ECA2899	21.355658	-157.7645652	Rotting_nut/pod/seed/fruit	NA	NA	NA	NA	NA	NA	NA	NA	NA	NA	NA	NA	NA	NA	NA	NA | NA	NA | NA	NA | NA	NA | NA	NA | NA	No variant	No variant	No variant	No variant	No variant
ECA2900	ECA2900	21.355658	-157.7645652	Rotting_nut/pod/seed/fruit	NA	NA	NA	NA	NA	NA	NA	NA	NA	NA	NA	NA	NA	NA	NA	NA | NA	NA | NA	NA | NA	NA | NA	NA | NA	No variant	No variant	No variant	No variant	No variant
ECA2910	ECA2910	21.355658	-157.7645652	Rotting_nut/pod/seed/fruit	NA	NA	NA	NA	NA	NA	NA	NA	NA	NA	NA	NA	NA	NA	NA	NA | NA	NA | NA	NA | NA	NA | NA	NA | NA	No variant	No variant	No variant	No variant	No variant
ECA2954	ECA2954	22.0638967	-159.3522759	Rotting_nut/pod/seed/fruit	NA	NA	NA	NA	NA	NA	NA	NA	NA	NA	NA	NA	NA	NA	NA	NA | NA	NA | NA	NA | NA	NA | NA	NA | NA	No variant	No variant	No variant	No variant	No variant
ECA2955	ECA2955	22.0638967	-159.3522759	Rotting_nut/pod/seed/fruit	NA	NA	NA	NA	NA	NA	NA	NA	NA	NA	NA	NA	NA	NA	NA	NA | NA	NA | NA	NA | NA	NA | NA	NA | NA	No variant	No variant	No variant	No variant	No variant
ECA3053	ECA3053	20.0389764	-155.4399684	Rotting_nut/pod/seed/fruit	NA	NA	NA	NA	NA	NA	NA	NA	NA	NA	NA	NA	NA	NA	NA	NA | NA	NA | NA	NA | NA	NA | NA	NA | NA	No variant	No variant	No variant	No variant	No variant
ECA788	ECA788	21.362625	-157.779914	Rotting_nut/pod/seed/fruit	NA	NA	NA	NA	NA	NA	NA	NA	NA	NA	NA	NA	NA	NA	NA	NA | NA	NA | NA	NA | NA	NA | NA	NA | NA	No variant	No variant	No variant	No variant	No variant
ECA789	ECA789	21.336056	-157.799786	Rotting_flower	NA	NA	NA	NA	NA	NA	NA	NA	NA	NA	NA	NA	NA	NA	NA	NA | NA	NA | NA	NA | NA	NA | NA	NA | NA	No variant	No variant	No variant	No variant	No variant
ECA790	ECA790	22.053952	-159.367837	Rotting_nut/pod/seed/fruit	NA	NA	NA	NA	NA	NA	NA	NA	NA	NA	NA	NA	NA	NA	NA	NA | NA	NA | NA	NA | NA	NA | NA	NA | NA	No variant	No variant	No variant	No variant	No variant
ECA791	ECA791	22.193317	-159.478956	Vegetal_litter/mix	NA	NA	NA	NA	NA	NA	NA	NA	NA	NA	NA	NA	NA	NA	NA	NA | NA	NA | NA	NA | NA	NA | NA	NA | NA	No variant	No variant	No variant	No variant	No variant
ECA792	ECA792	22.193317	-159.478956	Vegetal_litter/mix	NA	NA	NA	NA	NA	NA	NA	NA	NA	NA	NA	NA	NA	NA	NA	NA | NA	NA | NA	NA | NA	NA | NA	NA | NA	No variant	No variant	No variant	No variant	No variant
ECA793	ECA793	22.194578	-159.478478	NA	NA	NA	NA	NA	NA	NA	NA	NA	NA	NA	NA	NA	NA	NA	NA	NA | NA	NA | NA	NA | NA	NA | NA	NA | NA	No variant	No variant	No variant	No variant	No variant
ECA794	ECA794	22.053952	-159.367837	Rotting_nut/pod/seed/fruit	NA	NA	NA	NA	NA	NA	NA	NA	NA	NA	NA	NA	NA	NA	NA	NA | NA	NA | NA	NA | NA	NA | NA	NA | NA	No variant	No variant	No variant	No variant	No variant
ECA796	ECA796	19.905167	-155.139322	Rotting_flower	NA	NA	NA	NA	NA	NA	NA	NA	NA	NA	NA	NA	NA	NA	NA	NA | NA	NA | NA	NA | NA	NA | NA	NA | NA	No variant	No variant	No variant	No variant	No variant
ECA797	ECA797	19.590717	-155.067906	Vegetal_litter/mix	NA	NA	NA	NA	NA	NA	NA	NA	NA	NA	NA	NA	NA	NA	NA	NA | NA	NA | NA	NA | NA	NA | NA	NA | NA	No variant	No variant	No variant	No variant	No variant
ECA798	ECA798	19.906725	-155.141275	Rotting_flower	NA	NA	NA	NA	NA	NA	NA	NA	NA	NA	NA	NA	NA	NA	NA	NA | NA	NA | NA	NA | NA	NA | NA	NA | NA	No variant	No variant	No variant	No variant	No variant
ECA799	ECA799	19.589467	-155.068069	Rotting_flower	NA	NA	NA	NA	NA	NA	NA	NA	NA	NA	NA	NA	NA	NA	NA	NA | NA	NA | NA	NA | NA	NA | NA	NA | NA	No variant	No variant	No variant	No variant	No variant
ECA800	ECA800	20.78352803	-156.0650423	Rotting_flower	NA	NA	NA	NA	NA	NA	NA	NA	NA	NA	NA	NA	NA	NA	NA	NA | NA	NA | NA	NA | NA	NA | NA	NA | NA	No variant	No variant	No variant	No variant	No variant
ECA801	ECA801	20.78352803	-156.0650423	Rotting_flower	NA	NA	NA	NA	NA	NA	NA	NA	NA	NA	NA	NA	NA	NA	NA	NA | NA	NA | NA	NA | NA	NA | NA	NA | NA	No variant	No variant	No variant	No variant	No variant
ECA802	ECA802	20.78352803	-156.0650423	Rotting_flower	NA	NA	NA	NA	NA	NA	NA	NA	NA	NA	NA	NA	NA	NA	NA	NA | NA	NA | NA	NA | NA	NA | NA	NA | NA	No variant	No variant	No variant	No variant	No variant
ECA803	ECA803	20.78352803	-156.0650423	Rotting_flower	NA	NA	NA	NA	NA	NA	NA	NA	NA	NA	NA	NA	NA	NA	NA	NA | NA	NA | NA	NA | NA	NA | NA	NA | NA	No variant	No variant	No variant	No variant	No variant
ECA804	ECA804	20.807406	-156.096654	Rotting_nut/pod/seed/fruit	NA	NA	NA	NA	NA	NA	NA	NA	NA	NA	NA	NA	NA	NA	NA	NA | NA	NA | NA	NA | NA	NA | NA	NA | NA	No variant	No variant	No variant	No variant	No variant
ECA805	ECA805	20.807406	-156.096654	Rotting_nut/pod/seed/fruit	NA	NA	NA	NA	NA	NA	NA	NA	NA	NA	NA	NA	NA	NA	NA	NA | NA	NA | NA	NA | NA	NA | NA	NA | NA	No variant	No variant	No variant	No variant	No variant
ECA806	ECA806	20.813647	-156.118573	Vegetal_litter/mix	NA	NA	NA	NA	NA	NA	NA	NA	NA	NA	NA	NA	NA	NA	NA	NA | NA	NA | NA	NA | NA	NA | NA	NA | NA	No variant	No variant	No variant	No variant	No variant
EG5889	EG5889	18.3	-65.8	Rotting_nut/pod/seed/fruit	NA	NA	NA	NA	NA	NA	NA	NA	NA	NA	NA	NA	NA	NA	NA	NA | NA	NA | NA	NA | NA	NA | NA	NA | NA	No variant	No variant	No variant	No variant	No variant
EG6180	EG6180	18.3	-65.8	Rotting_nut/pod/seed/fruit	NA	NA	NA	NA	NA	NA	NA	NA	NA	NA	NA	NA	NA	NA	NA	NA | NA	NA | NA	NA | NA	NA | NA	NA | NA	No variant	No variant	No variant	No variant	No variant
JU1373	JU1373	-21.0473	55.6885	Rotting_flower	NA	NA	NA	NA	NA	NA	NA	NA	NA	NA	NA	NA	NA	NA	NA	NA | NA	NA | NA	NA | NA	NA | NA	NA | NA	No variant	No variant	No variant	No variant	No variant
JU1374	JU1374	-21.0484	55.6878	Arthropod	NA	NA	NA	NA	NA	NA	NA	NA	NA	NA	NA	NA	NA	NA	NA	NA | NA	NA | NA	NA | NA	NA | NA	NA | NA	No variant	No variant	No variant	No variant	No variant
JU1428	JU1428	4.08	-52.68	Rotting_nut/pod/seed/fruit	NA	NA	NA	NA	NA	NA	NA	NA	NA	NA	NA	NA	NA	NA	NA	NA | NA	NA | NA	NA | NA	NA | NA	NA | NA	No variant	No variant	No variant	No variant	No variant
JU1630	JU1630	17.1064	-25.1222	Rotting_nut/pod/seed/fruit	NA	NA	NA	NA	NA	NA	NA	NA	NA	NA	NA	NA	NA	NA	NA	NA | NA	NA | NA	NA | NA	NA | NA	NA | NA	No variant	No variant	No variant	No variant	No variant
JU1631	JU1631	17.1404	-25.1261	Rotting_nut/pod/seed/fruit	NA	NA	NA	NA	NA	NA	NA	NA	NA	NA	NA	NA	NA	NA	NA	NA | NA	NA | NA	NA | NA	NA | NA	NA | NA	No variant	No variant	No variant	No variant	No variant
JU1632	JU1632	17.1508	-25.1314	Rotting_nut/pod/seed/fruit	NA	NA	NA	NA	NA	NA	NA	NA	NA	NA	NA	NA	NA	NA	NA	NA | NA	NA | NA	NA | NA	NA | NA	NA | NA	No variant	No variant	No variant	No variant	No variant
JU1633	JU1633	17.115	-25.05	Rotting_nut/pod/seed/fruit	NA	NA	NA	NA	NA	NA	NA	NA	NA	NA	NA	NA	NA	NA	NA	NA | NA	NA | NA	NA | NA	NA | NA	NA | NA	No variant	No variant	No variant	No variant	No variant
JU1634	JU1634	17.12	-25.049	Rotting_stem	NA	NA	NA	NA	NA	NA	NA	NA	NA	NA	NA	NA	NA	NA	NA	NA | NA	NA | NA	NA | NA	NA | NA	NA | NA	No variant	No variant	No variant	No variant	No variant
JU1635	JU1635	17.121	-25.0492	Rotting_stem	NA	NA	NA	NA	NA	NA	NA	NA	NA	NA	NA	NA	NA	NA	NA	NA | NA	NA | NA	NA | NA	NA | NA	NA | NA	No variant	No variant	No variant	No variant	No variant
JU1636	JU1636	17.129	-25.0966	Rotting_stem	NA	NA	NA	NA	NA	NA	NA	NA	NA	NA	NA	NA	NA	NA	NA	NA | NA	NA | NA	NA | NA	NA | NA	NA | NA	No variant	No variant	No variant	No variant	No variant
JU1639	JU1639	17.149	-25.0696	Rotting_stem	NA	NA	NA	NA	NA	NA	NA	NA	NA	NA	NA	NA	NA	NA	NA	NA | NA	NA | NA	NA | NA	NA | NA	NA | NA	No variant	No variant	No variant	No variant	No variant
JU1640	JU1640	15.084	-23.5215	Rotting_nut/pod/seed/fruit	NA	NA	NA	NA	NA	NA	NA	NA	NA	NA	NA	NA	NA	NA	NA	NA | NA	NA | NA	NA | NA	NA | NA	NA | NA	No variant	No variant	No variant	No variant	No variant
JU1641	JU1641	14.9174	-23.6049	Vegetal_litter/mix	NA	NA	NA	NA	NA	NA	NA	NA	NA	NA	NA	NA	NA	NA	NA	NA | NA	NA | NA	NA | NA	NA | NA	NA | NA	No variant	No variant	No variant	No variant	No variant
JU1800	JU1800	-21.0471	55.6887	Rotting_flower	NA	NA	NA	NA	NA	NA	NA	NA	NA	NA	NA	NA	NA	NA	NA	NA | NA	NA | NA	NA | NA	NA | NA	NA | NA	No variant	No variant	No variant	No variant	No variant
JU1818	JU1818	4.595467	-52.262633	Rotting_nut/pod/seed/fruit	NA	NA	NA	NA	NA	NA	NA	NA	NA	NA	NA	NA	NA	NA	NA	NA | NA	NA | NA	NA | NA	NA | NA	NA | NA	No variant	No variant	No variant	No variant	No variant
JU1819	JU1819	4.08805	-52.675667	Rotting_stem	NA	NA	NA	NA	NA	NA	NA	NA	NA	NA	NA	NA	NA	NA	NA	NA | NA	NA | NA	NA | NA	NA | NA	NA | NA	No variant	No variant	No variant	No variant	No variant
JU1821	JU1821	4.087967	-52.675167	Fungus	NA	NA	NA	NA	NA	NA	NA	NA	NA	NA	NA	NA	NA	NA	NA	NA | NA	NA | NA	NA | NA	NA | NA	NA | NA	No variant	No variant	No variant	No variant	No variant
JU1835	JU1835	4.085783	-52.6791	Rotting_flower	NA	NA	NA	NA	NA	NA	NA	NA	NA	NA	NA	NA	NA	NA	NA	NA | NA	NA | NA	NA | NA	NA | NA	NA | NA	No variant	No variant	No variant	No variant	No variant
JU1836	JU1836	4.087883	-52.680033	Rotting_stem	NA	NA	NA	NA	NA	NA	NA	NA	NA	NA	NA	NA	NA	NA	NA	NA | NA	NA | NA	NA | NA	NA | NA	NA | NA	No variant	No variant	No variant	No variant	No variant
JU1838	JU1838	4.085517	-52.681917	Rotting_stem	NA	NA	NA	NA	NA	NA	NA	NA	NA	NA	NA	NA	NA	NA	NA	NA | NA	NA | NA	NA | NA	NA | NA	NA | NA	No variant	No variant	No variant	No variant	No variant
JU1845	JU1845	4.089583	-52.67705	Rotting_flower	NA	NA	NA	NA	NA	NA	NA	NA	NA	NA	NA	NA	NA	NA	NA	NA | NA	NA | NA	NA | NA	NA | NA	NA | NA	No variant	No variant	No variant	No variant	No variant
JU1846	JU1846	4.0911	-52.674633	Rotting_nut/pod/seed/fruit	NA	NA	NA	NA	NA	NA	NA	NA	NA	NA	NA	NA	NA	NA	NA	NA | NA	NA | NA	NA | NA	NA | NA	NA | NA	No variant	No variant	No variant	No variant	No variant
JU1847	JU1847	4.090833	-52.67465	Rotting_nut/pod/seed/fruit	NA	NA	NA	NA	NA	NA	NA	NA	NA	NA	NA	NA	NA	NA	NA	NA | NA	NA | NA	NA | NA	NA | NA	NA | NA	No variant	No variant	No variant	No variant	No variant
JU1848	JU1848	4.090933	-52.674933	Rotting_nut/pod/seed/fruit	NA	NA	NA	NA	NA	NA	NA	NA	NA	NA	NA	NA	NA	NA	NA	NA | NA	NA | NA	NA | NA	NA | NA	NA | NA	No variant	No variant	No variant	No variant	No variant
JU1849	JU1849	4.086683	-52.68165	Rotting_flower	NA	NA	NA	NA	NA	NA	NA	NA	NA	NA	NA	NA	NA	NA	NA	NA | NA	NA | NA	NA | NA	NA | NA	NA | NA	No variant	No variant	No variant	No variant	No variant
JU1850	JU1850	4.086683	-52.68165	Rotting_flower	NA	NA	NA	NA	NA	NA	NA	NA	NA	NA	NA	NA	NA	NA	NA	NA | NA	NA | NA	NA | NA	NA | NA	NA | NA	No variant	No variant	No variant	No variant	No variant
JU1851	JU1851	4.087367	-52.682217	Rotting_nut/pod/seed/fruit	NA	NA	NA	NA	NA	NA	NA	NA	NA	NA	NA	NA	NA	NA	NA	NA | NA	NA | NA	NA | NA	NA | NA	NA | NA	No variant	No variant	No variant	No variant	No variant
JU1870	JU1870	4.082883	-52.679783	Rotting_nut/pod/seed/fruit	NA	NA	NA	NA	NA	NA	NA	NA	NA	NA	NA	NA	NA	NA	NA	NA | NA	NA | NA	NA | NA	NA | NA	NA | NA	No variant	No variant	No variant	No variant	No variant
JU1871	JU1871	4.082883	-52.679783	Rotting_flower	NA	NA	NA	NA	NA	NA	NA	NA	NA	NA	NA	NA	NA	NA	NA	NA | NA	NA | NA	NA | NA	NA | NA	NA | NA	No variant	No variant	No variant	No variant	No variant
JU1975	JU1975	-2.96	-59.84	Rotting_nut/pod/seed/fruit	NA	NA	NA	NA	NA	NA	NA	NA	NA	NA	NA	NA	NA	NA	NA	NA | NA	NA | NA	NA | NA	NA | NA	NA | NA	No variant	No variant	No variant	No variant	No variant
JU1976	JU1976	-2.96	-59.84	Rotting_nut/pod/seed/fruit	NA	NA	NA	NA	NA	NA	NA	NA	NA	NA	NA	NA	NA	NA	NA	NA | NA	NA | NA	NA | NA	NA | NA	NA | NA	No variant	No variant	No variant	No variant	No variant
JU2505	JU2505	10.4708	-84.6452	Rotting_flower	NA	NA	NA	NA	NA	NA	NA	NA	NA	NA	NA	NA	NA	NA	NA	NA | NA	NA | NA	NA | NA	NA | NA	NA | NA	No variant	No variant	No variant	No variant	No variant
JU2750	JU2750	16.1761	-61.6951	Rotting_nut/pod/seed/fruit	NA	NA	NA	NA	NA	NA	NA	NA	NA	NA	NA	NA	NA	NA	NA	NA | NA	NA | NA	NA | NA	NA | NA	NA | NA	No variant	No variant	No variant	No variant	No variant
JU2752	JU2752	16.1761	-61.6951	Rotting_nut/pod/seed/fruit	NA	NA	NA	NA	NA	NA	NA	NA	NA	NA	NA	NA	NA	NA	NA	NA | NA	NA | NA	NA | NA	NA | NA	NA | NA	No variant	No variant	No variant	No variant	No variant
JU3170	JU3170	0.289	6.612	Vegetal_litter/mix	NA	NA	NA	NA	NA	NA	NA	NA	NA	NA	NA	NA	NA	NA	NA	NA | NA	NA | NA	NA | NA	NA | NA	NA | NA	No variant	No variant	No variant	No variant	No variant
NIC1000	NIC1000	4.0391	-52.6675	Bait	NA	NA	NA	NA	NA	NA	NA	NA	NA	NA	NA	NA	NA	NA	NA	NA | NA	NA | NA	NA | NA	NA | NA	NA | NA	No variant	No variant	No variant	No variant	No variant
NIC1004	NIC1004	4.03896	-52.66843	Bait	NA	NA	NA	NA	NA	NA	NA	NA	NA	NA	NA	NA	NA	NA	NA	NA | NA	NA | NA	NA | NA	NA | NA	NA | NA	No variant	No variant	No variant	No variant	No variant
NIC1005	NIC1005	4.03896	-52.66843	Bait	NA	NA	NA	NA	NA	NA	NA	NA	NA	NA	NA	NA	NA	NA	NA	NA | NA	NA | NA	NA | NA	NA | NA	NA | NA	No variant	No variant	No variant	No variant	No variant
NIC1012	NIC1012	4.03793	-52.67185	Rotting_flower	NA	NA	NA	NA	NA	NA	NA	NA	NA	NA	NA	NA	NA	NA	NA	NA | NA	NA | NA	NA | NA	NA | NA	NA | NA	No variant	No variant	No variant	No variant	No variant
NIC1016	NIC1016	4.03793	-52.67185	Bait	NA	NA	NA	NA	NA	NA	NA	NA	NA	NA	NA	NA	NA	NA	NA	NA | NA	NA | NA	NA | NA	NA | NA	NA | NA	No variant	No variant	No variant	No variant	No variant
NIC1028	NIC1028	4.03896	-52.66843	Bait	NA	NA	NA	NA	NA	NA	NA	NA	NA	NA	NA	NA	NA	NA	NA	NA | NA	NA | NA	NA | NA	NA | NA	NA | NA	No variant	No variant	No variant	No variant	No variant
NIC1033	NIC1033	4.03724	-52.67196	Bait	NA	NA	NA	NA	NA	NA	NA	NA	NA	NA	NA	NA	NA	NA	NA	NA | NA	NA | NA	NA | NA	NA | NA	NA | NA	No variant	No variant	No variant	No variant	No variant
NIC1038	NIC1038	4.03896	-52.66843	Bait	NA	NA	NA	NA	NA	NA	NA	NA	NA	NA	NA	NA	NA	NA	NA	NA | NA	NA | NA	NA | NA	NA | NA	NA | NA	No variant	No variant	No variant	No variant	No variant
NIC105	NIC105	4.08747	-52.67394	Rotting_nut/pod/seed/fruit	NA	NA	NA	NA	NA	NA	NA	NA	NA	NA	NA	NA	NA	NA	NA	NA | NA	NA | NA	NA | NA	NA | NA	NA | NA	No variant	No variant	No variant	No variant	No variant
NIC1112	NIC1112	-12.829016	-71.377696	Rotting_nut/pod/seed/fruit	NA	NA	NA	NA	NA	NA	NA	NA	NA	NA	NA	NA	NA	NA	NA	NA | NA	NA | NA	NA | NA	NA | NA	NA | NA	No variant	No variant	No variant	No variant	No variant
NIC1116	NIC1116	-12.838824	-71.365178	Vegetal_litter/mix	NA	NA	NA	NA	NA	NA	NA	NA	NA	NA	NA	NA	NA	NA	NA	NA | NA	NA | NA	NA | NA	NA | NA	NA | NA	No variant	No variant	No variant	No variant	No variant
NIC1121	NIC1121	-12.87416004	-69.49736402	Rotting_nut/pod/seed/fruit	NA	NA	NA	NA	NA	NA	NA	NA	NA	NA	NA	NA	NA	NA	NA	NA | NA	NA | NA	NA | NA	NA | NA	NA | NA	No variant	No variant	No variant	No variant	No variant
NIC1126	NIC1126	-12.874715	-69.49602501	Rotting_nut/pod/seed/fruit	NA	NA	NA	NA	NA	NA	NA	NA	NA	NA	NA	NA	NA	NA	NA	NA | NA	NA | NA	NA | NA	NA | NA	NA | NA	No variant	No variant	No variant	No variant	No variant
NIC1136	NIC1136	-12.872141	-69.49788203	Rotting_nut/pod/seed/fruit	NA	NA	NA	NA	NA	NA	NA	NA	NA	NA	NA	NA	NA	NA	NA	NA | NA	NA | NA	NA | NA	NA | NA	NA | NA	No variant	No variant	No variant	No variant	No variant
NIC1137	NIC1137	-12.872141	-69.49788203	Rotting_nut/pod/seed/fruit	NA	NA	NA	NA	NA	NA	NA	NA	NA	NA	NA	NA	NA	NA	NA	NA | NA	NA | NA	NA | NA	NA | NA	NA | NA	No variant	No variant	No variant	No variant	No variant
NIC114	NIC114	16.0435	-61.643	Rotting_nut/pod/seed/fruit	NA	NA	NA	NA	NA	NA	NA	NA	NA	NA	NA	NA	NA	NA	NA	NA | NA	NA | NA	NA | NA	NA | NA	NA | NA	No variant	No variant	No variant	No variant	No variant
NIC1140	NIC1140	-12.87255297	-69.49927501	Rotting_nut/pod/seed/fruit	NA	NA	NA	NA	NA	NA	NA	NA	NA	NA	NA	NA	NA	NA	NA	NA | NA	NA | NA	NA | NA	NA | NA	NA | NA	No variant	No variant	No variant	No variant	No variant
NIC1142	NIC1142	-12.87388603	-69.49565898	Rotting_nut/pod/seed/fruit	NA	NA	NA	NA	NA	NA	NA	NA	NA	NA	NA	NA	NA	NA	NA	NA | NA	NA | NA	NA | NA	NA | NA	NA | NA	No variant	No variant	No variant	No variant	No variant
NIC1144	NIC1144	-12.87499001	-69.49504701	Rotting_nut/pod/seed/fruit	NA	NA	NA	NA	NA	NA	NA	NA	NA	NA	NA	NA	NA	NA	NA	NA | NA	NA | NA	NA | NA	NA | NA	NA | NA	No variant	No variant	No variant	No variant	No variant
NIC1145	NIC1145	-12.87499001	-69.49504701	Rotting_nut/pod/seed/fruit	NA	NA	NA	NA	NA	NA	NA	NA	NA	NA	NA	NA	NA	NA	NA	NA | NA	NA | NA	NA | NA	NA | NA	NA | NA	No variant	No variant	No variant	No variant	No variant
NIC1146	NIC1146	-12.875765	-69.49353903	Rotting_nut/pod/seed/fruit	NA	NA	NA	NA	NA	NA	NA	NA	NA	NA	NA	NA	NA	NA	NA	NA | NA	NA | NA	NA | NA	NA | NA	NA | NA	No variant	No variant	No variant	No variant	No variant
NIC1147	NIC1147	-12.87586299	-69.49340601	Rotting_nut/pod/seed/fruit	NA	NA	NA	NA	NA	NA	NA	NA	NA	NA	NA	NA	NA	NA	NA	NA | NA	NA | NA	NA | NA	NA | NA	NA | NA	No variant	No variant	No variant	No variant	No variant
NIC1149	NIC1149	-12.87644897	-69.49256002	Rotting_nut/pod/seed/fruit	NA	NA	NA	NA	NA	NA	NA	NA	NA	NA	NA	NA	NA	NA	NA	NA | NA	NA | NA	NA | NA	NA | NA	NA | NA	No variant	No variant	No variant	No variant	No variant
NIC1150	NIC1150	-12.87688499	-69.49274903	Rotting_nut/pod/seed/fruit	NA	NA	NA	NA	NA	NA	NA	NA	NA	NA	NA	NA	NA	NA	NA	NA | NA	NA | NA	NA | NA	NA | NA	NA | NA	No variant	No variant	No variant	No variant	No variant
NIC1151	NIC1151	-12.87644704	-69.49407396	Rotting_nut/pod/seed/fruit	NA	NA	NA	NA	NA	NA	NA	NA	NA	NA	NA	NA	NA	NA	NA	NA | NA	NA | NA	NA | NA	NA | NA	NA | NA	No variant	No variant	No variant	No variant	No variant
NIC1152	NIC1152	-12.87629499	-69.49540299	Rotting_nut/pod/seed/fruit	NA	NA	NA	NA	NA	NA	NA	NA	NA	NA	NA	NA	NA	NA	NA	NA | NA	NA | NA	NA | NA	NA | NA	NA | NA	No variant	No variant	No variant	No variant	No variant
NIC1153	NIC1153	-12.87629499	-69.49540299	Rotting_nut/pod/seed/fruit	NA	NA	NA	NA	NA	NA	NA	NA	NA	NA	NA	NA	NA	NA	NA	NA | NA	NA | NA	NA | NA	NA | NA	NA | NA	No variant	No variant	No variant	No variant	No variant
NIC1155	NIC1155	-12.87564204	-69.49654997	Rotting_nut/pod/seed/fruit	NA	NA	NA	NA	NA	NA	NA	NA	NA	NA	NA	NA	NA	NA	NA	NA | NA	NA | NA	NA | NA	NA | NA	NA | NA	No variant	No variant	No variant	No variant	No variant
NIC1156	NIC1156	-12.990649	-69.507455	Rotting_nut/pod/seed/fruit	NA	NA	NA	NA	NA	NA	NA	NA	NA	NA	NA	NA	NA	NA	NA	NA | NA	NA | NA	NA | NA	NA | NA	NA | NA	No variant	No variant	No variant	No variant	No variant
NIC1157	NIC1157	-12.990649	-69.507455	Rotting_nut/pod/seed/fruit	NA	NA	NA	NA	NA	NA	NA	NA	NA	NA	NA	NA	NA	NA	NA	NA | NA	NA | NA	NA | NA	NA | NA	NA | NA	No variant	No variant	No variant	No variant	No variant
NIC1160	NIC1160	-12.875118	-69.49683102	Rotting_nut/pod/seed/fruit	NA	NA	NA	NA	NA	NA	NA	NA	NA	NA	NA	NA	NA	NA	NA	NA | NA	NA | NA	NA | NA	NA | NA	NA | NA	No variant	No variant	No variant	No variant	No variant
NIC1161	NIC1161	-12.87576098	-69.496324	Rotting_nut/pod/seed/fruit	NA	NA	NA	NA	NA	NA	NA	NA	NA	NA	NA	NA	NA	NA	NA	NA | NA	NA | NA	NA | NA	NA | NA	NA | NA	No variant	No variant	No variant	No variant	No variant
NIC1163	NIC1163	-12.875965	-69.49581496	Rotting_nut/pod/seed/fruit	NA	NA	NA	NA	NA	NA	NA	NA	NA	NA	NA	NA	NA	NA	NA	NA | NA	NA | NA	NA | NA	NA | NA	NA | NA	No variant	No variant	No variant	No variant	No variant
NIC1164	NIC1164	-12.87692699	-69.49483403	Rotting_nut/pod/seed/fruit	NA	NA	NA	NA	NA	NA	NA	NA	NA	NA	NA	NA	NA	NA	NA	NA | NA	NA | NA	NA | NA	NA | NA	NA | NA	No variant	No variant	No variant	No variant	No variant
NIC1165	NIC1165	-12.87688399	-69.49484501	Rotting_nut/pod/seed/fruit	NA	NA	NA	NA	NA	NA	NA	NA	NA	NA	NA	NA	NA	NA	NA	NA | NA	NA | NA	NA | NA	NA | NA	NA | NA	No variant	No variant	No variant	No variant	No variant
NIC1167	NIC1167	-12.87739897	-69.49448098	Rotting_nut/pod/seed/fruit	NA	NA	NA	NA	NA	NA	NA	NA	NA	NA	NA	NA	NA	NA	NA	NA | NA	NA | NA	NA | NA	NA | NA	NA | NA	No variant	No variant	No variant	No variant	No variant
NIC1168	NIC1168	-12.87918197	-69.49254099	Rotting_nut/pod/seed/fruit	NA	NA	NA	NA	NA	NA	NA	NA	NA	NA	NA	NA	NA	NA	NA	NA | NA	NA | NA	NA | NA	NA | NA	NA | NA	No variant	No variant	No variant	No variant	No variant
NIC1169	NIC1169	-12.87919999	-69.49226297	Rotting_nut/pod/seed/fruit	NA	NA	NA	NA	NA	NA	NA	NA	NA	NA	NA	NA	NA	NA	NA	NA | NA	NA | NA	NA | NA	NA | NA	NA | NA	No variant	No variant	No variant	No variant	No variant
NIC1170	NIC1170	-12.87956603	-69.49155604	Rotting_nut/pod/seed/fruit	NA	NA	NA	NA	NA	NA	NA	NA	NA	NA	NA	NA	NA	NA	NA	NA | NA	NA | NA	NA | NA	NA | NA	NA | NA	No variant	No variant	No variant	No variant	No variant
NIC1175	NIC1175	-12.88087302	-69.49066697	Rotting_nut/pod/seed/fruit	NA	NA	NA	NA	NA	NA	NA	NA	NA	NA	NA	NA	NA	NA	NA	NA | NA	NA | NA	NA | NA	NA | NA	NA | NA	No variant	No variant	No variant	No variant	No variant
NIC1176	NIC1176	-12.88127099	-69.49013798	Rotting_nut/pod/seed/fruit	NA	NA	NA	NA	NA	NA	NA	NA	NA	NA	NA	NA	NA	NA	NA	NA | NA	NA | NA	NA | NA	NA | NA	NA | NA	No variant	No variant	No variant	No variant	No variant
NIC1177	NIC1177	-12.881345	-69.49006297	Rotting_nut/pod/seed/fruit	NA	NA	NA	NA	NA	NA	NA	NA	NA	NA	NA	NA	NA	NA	NA	NA | NA	NA | NA	NA | NA	NA | NA	NA | NA	No variant	No variant	No variant	No variant	No variant
NIC1179	NIC1179	-12.882596	-69.48865003	NA	NA	NA	NA	NA	NA	NA	NA	NA	NA	NA	NA	NA	NA	NA	NA	NA | NA	NA | NA	NA | NA	NA | NA	NA | NA	No variant	No variant	No variant	No variant	No variant
NIC1180	NIC1180	-12.88253004	-69.48824904	Rotting_nut/pod/seed/fruit	NA	NA	NA	NA	NA	NA	NA	NA	NA	NA	NA	NA	NA	NA	NA	NA | NA	NA | NA	NA | NA	NA | NA	NA | NA	No variant	No variant	No variant	No variant	No variant
NIC1181	NIC1181	-12.88332003	-69.48725897	Rotting_nut/pod/seed/fruit	NA	NA	NA	NA	NA	NA	NA	NA	NA	NA	NA	NA	NA	NA	NA	NA | NA	NA | NA	NA | NA	NA | NA	NA | NA	No variant	No variant	No variant	No variant	No variant
NIC1188	NIC1188	-12.88252903	-69.48456	Rotting_nut/pod/seed/fruit	NA	NA	NA	NA	NA	NA	NA	NA	NA	NA	NA	NA	NA	NA	NA	NA | NA	NA | NA	NA | NA	NA | NA	NA | NA	No variant	No variant	No variant	No variant	No variant
NIC1192	NIC1192	-12.849763	-69.45771201	Rotting_nut/pod/seed/fruit	NA	NA	NA	NA	NA	NA	NA	NA	NA	NA	NA	NA	NA	NA	NA	NA | NA	NA | NA	NA | NA	NA | NA	NA | NA	No variant	No variant	No variant	No variant	No variant
NIC1193	NIC1193	-12.84973802	-69.45760002	Rotting_nut/pod/seed/fruit	NA	NA	NA	NA	NA	NA	NA	NA	NA	NA	NA	NA	NA	NA	NA	NA | NA	NA | NA	NA | NA	NA | NA	NA | NA	No variant	No variant	No variant	No variant	No variant
NIC122	NIC122	16.1779	-61.6563	Rotting_flower	NA	NA	NA	NA	NA	NA	NA	NA	NA	NA	NA	NA	NA	NA	NA	NA | NA	NA | NA	NA | NA	NA | NA	NA | NA	No variant	No variant	No variant	No variant	No variant
NIC124	NIC124	16.0435	-61.643	Rotting_nut/pod/seed/fruit	NA	NA	NA	NA	NA	NA	NA	NA	NA	NA	NA	NA	NA	NA	NA	NA | NA	NA | NA	NA | NA	NA | NA	NA | NA	No variant	No variant	No variant	No variant	No variant
NIC125	NIC125	16.0207	-61.597	Rotting_nut/pod/seed/fruit	NA	NA	NA	NA	NA	NA	NA	NA	NA	NA	NA	NA	NA	NA	NA	NA | NA	NA | NA	NA | NA	NA | NA	NA | NA	No variant	No variant	No variant	No variant	No variant
NIC1252	NIC1252	4.085349999	-52.68294297	Rotting_flower	NA	NA	NA	NA	NA	NA	NA	NA	NA	NA	NA	NA	NA	NA	NA	NA | NA	NA | NA	NA | NA	NA | NA	NA | NA	No variant	No variant	No variant	No variant	No variant
NIC1254	NIC1254	4.085349999	-52.68294297	Rotting_flower	NA	NA	NA	NA	NA	NA	NA	NA	NA	NA	NA	NA	NA	NA	NA	NA | NA	NA | NA	NA | NA	NA | NA	NA | NA	No variant	No variant	No variant	No variant	No variant
NIC1257	NIC1257	4.085349999	-52.68294297	Rotting_flower	NA	NA	NA	NA	NA	NA	NA	NA	NA	NA	NA	NA	NA	NA	NA	NA | NA	NA | NA	NA | NA	NA | NA	NA | NA	No variant	No variant	No variant	No variant	No variant
NIC1268	NIC1268	3.608203959	-53.175201	Rotting_nut/pod/seed/fruit	NA	NA	NA	NA	NA	NA	NA	NA	NA	NA	NA	NA	NA	NA	NA	NA | NA	NA | NA	NA | NA	NA | NA	NA | NA	No variant	No variant	No variant	No variant	No variant
NIC1270	NIC1270	3.599450989	-53.18744604	Rotting_flower	NA	NA	NA	NA	NA	NA	NA	NA	NA	NA	NA	NA	NA	NA	NA	NA | NA	NA | NA	NA | NA	NA | NA	NA | NA	No variant	No variant	No variant	No variant	No variant
NIC1272	NIC1272	3.648232995	-53.19701498	Rotting_nut/pod/seed/fruit	NA	NA	NA	NA	NA	NA	NA	NA	NA	NA	NA	NA	NA	NA	NA	NA | NA	NA | NA	NA | NA	NA | NA	NA | NA	No variant	No variant	No variant	No variant	No variant
NIC1275	NIC1275	3.643404013	-53.19835701	Rotting_nut/pod/seed/fruit	NA	NA	NA	NA	NA	NA	NA	NA	NA	NA	NA	NA	NA	NA	NA	NA | NA	NA | NA	NA | NA	NA | NA	NA | NA	No variant	No variant	No variant	No variant	No variant
NIC1276	NIC1276	3.61280797	-53.180336	Rotting_flower	NA	NA	NA	NA	NA	NA	NA	NA	NA	NA	NA	NA	NA	NA	NA	NA | NA	NA | NA	NA | NA	NA | NA	NA | NA	No variant	No variant	No variant	No variant	No variant
NIC1277	NIC1277	3.607720993	-53.19995603	Rotting_flower	NA	NA	NA	NA	NA	NA	NA	NA	NA	NA	NA	NA	NA	NA	NA	NA | NA	NA | NA	NA | NA	NA | NA	NA | NA	No variant	No variant	No variant	No variant	No variant
NIC1278	NIC1278	3.638634961	-53.20414497	Rotting_flower	NA	NA	NA	NA	NA	NA	NA	NA	NA	NA	NA	NA	NA	NA	NA	NA | NA	NA | NA	NA | NA	NA | NA	NA | NA	No variant	No variant	No variant	No variant	No variant
NIC129	NIC129	16.0207	-61.597	Rotting_flower	NA	NA	NA	NA	NA	NA	NA	NA	NA	NA	NA	NA	NA	NA	NA	NA | NA	NA | NA	NA | NA	NA | NA	NA | NA	No variant	No variant	No variant	No variant	No variant
NIC1290	NIC1290	3.605792988	-53.17799502	Rotting_flower	NA	NA	NA	NA	NA	NA	NA	NA	NA	NA	NA	NA	NA	NA	NA	NA | NA	NA | NA	NA | NA	NA | NA	NA | NA	No variant	No variant	No variant	No variant	No variant
NIC1293	NIC1293	3.644524002	-53.19812902	Rotting_nut/pod/seed/fruit	NA	NA	NA	NA	NA	NA	NA	NA	NA	NA	NA	NA	NA	NA	NA	NA | NA	NA | NA	NA | NA	NA | NA	NA | NA	No variant	No variant	No variant	No variant	No variant
NIC1300	NIC1300	3.594842032	-53.17887696	Rotting_flower	NA	NA	NA	NA	NA	NA	NA	NA	NA	NA	NA	NA	NA	NA	NA	NA | NA	NA | NA	NA | NA	NA | NA	NA | NA	No variant	No variant	No variant	No variant	No variant
NIC1301	NIC1301	3.620189996	-53.20809804	Rotting_flower	NA	NA	NA	NA	NA	NA	NA	NA	NA	NA	NA	NA	NA	NA	NA	NA | NA	NA | NA	NA | NA	NA | NA	NA | NA	No variant	No variant	No variant	No variant	No variant
NIC1305	NIC1305	3.614802025	-53.19812601	Rotting_flower	NA	NA	NA	NA	NA	NA	NA	NA	NA	NA	NA	NA	NA	NA	NA	NA | NA	NA | NA	NA | NA	NA | NA	NA | NA	No variant	No variant	No variant	No variant	No variant
NIC1307	NIC1307	4.868027978	-52.34595903	Rotting_nut/pod/seed/fruit	NA	NA	NA	NA	NA	NA	NA	NA	NA	NA	NA	NA	NA	NA	NA	NA | NA	NA | NA	NA | NA	NA | NA	NA | NA	No variant	No variant	No variant	No variant	No variant
NIC1309	NIC1309	4.548271028	-52.21274	Rotting_nut/pod/seed/fruit	NA	NA	NA	NA	NA	NA	NA	NA	NA	NA	NA	NA	NA	NA	NA	NA | NA	NA | NA	NA | NA	NA | NA	NA | NA	No variant	No variant	No variant	No variant	No variant
NIC1313	NIC1313	4.54814597	-52.21200599	Rotting_nut/pod/seed/fruit	NA	NA	NA	NA	NA	NA	NA	NA	NA	NA	NA	NA	NA	NA	NA	NA | NA	NA | NA	NA | NA	NA | NA	NA | NA	No variant	No variant	No variant	No variant	No variant
NIC1316	NIC1316	4.548271028	-52.21274	Rotting_nut/pod/seed/fruit	NA	NA	NA	NA	NA	NA	NA	NA	NA	NA	NA	NA	NA	NA	NA	NA | NA	NA | NA	NA | NA	NA | NA	NA | NA	No variant	No variant	No variant	No variant	No variant
NIC1317	NIC1317	4.555320963	-52.209778	Rotting_flower	NA	NA	NA	NA	NA	NA	NA	NA	NA	NA	NA	NA	NA	NA	NA	NA | NA	NA | NA	NA | NA	NA | NA	NA | NA	No variant	No variant	No variant	No variant	No variant
NIC1321	NIC1321	4.558942029	-52.20779099	Rotting_flower	NA	NA	NA	NA	NA	NA	NA	NA	NA	NA	NA	NA	NA	NA	NA	NA | NA	NA | NA	NA | NA	NA | NA	NA | NA	No variant	No variant	No variant	No variant	No variant
NIC1323	NIC1323	4.556285972	-52.20881601	Rotting_nut/pod/seed/fruit	NA	NA	NA	NA	NA	NA	NA	NA	NA	NA	NA	NA	NA	NA	NA	NA | NA	NA | NA	NA | NA	NA | NA	NA | NA	No variant	No variant	No variant	No variant	No variant
NIC1328	NIC1328	4.048613962	-52.676549	Rotting_flower	NA	NA	NA	NA	NA	NA	NA	NA	NA	NA	NA	NA	NA	NA	NA	NA | NA	NA | NA	NA | NA	NA | NA	NA | NA	No variant	No variant	No variant	No variant	No variant
NIC1337	NIC1337	4.048613962	-52.676549	Rotting_flower	NA	NA	NA	NA	NA	NA	NA	NA	NA	NA	NA	NA	NA	NA	NA	NA | NA	NA | NA	NA | NA	NA | NA	NA | NA	No variant	No variant	No variant	No variant	No variant
NIC1338	NIC1338	4.048259994	-52.67714798	Rotting_flower	NA	NA	NA	NA	NA	NA	NA	NA	NA	NA	NA	NA	NA	NA	NA	NA | NA	NA | NA	NA | NA	NA | NA	NA | NA	No variant	No variant	No variant	No variant	No variant
NIC1341	NIC1341	4.047429012	-52.67763203	Rotting_nut/pod/seed/fruit	NA	NA	NA	NA	NA	NA	NA	NA	NA	NA	NA	NA	NA	NA	NA	NA | NA	NA | NA	NA | NA	NA | NA	NA | NA	No variant	No variant	No variant	No variant	No variant
NIC1343	NIC1343	4.048513966	-52.67673198	Rotting_flower	NA	NA	NA	NA	NA	NA	NA	NA	NA	NA	NA	NA	NA	NA	NA	NA | NA	NA | NA	NA | NA	NA | NA	NA | NA	No variant	No variant	No variant	No variant	No variant
NIC1344	NIC1344	4.055127036	-52.67816302	Rotting_flower	NA	NA	NA	NA	NA	NA	NA	NA	NA	NA	NA	NA	NA	NA	NA	NA | NA	NA | NA	NA | NA	NA | NA	NA | NA	No variant	No variant	No variant	No variant	No variant
NIC1354	NIC1354	4.071575012	-52.68970096	Rotting_nut/pod/seed/fruit	NA	NA	NA	NA	NA	NA	NA	NA	NA	NA	NA	NA	NA	NA	NA	NA | NA	NA | NA	NA | NA	NA | NA	NA | NA	No variant	No variant	No variant	No variant	No variant
NIC1355	NIC1355	4.057417978	-52.67890298	Rotting_flower	NA	NA	NA	NA	NA	NA	NA	NA	NA	NA	NA	NA	NA	NA	NA	NA | NA	NA | NA	NA | NA	NA | NA	NA | NA	No variant	No variant	No variant	No variant	No variant
NIC1359	NIC1359	4.053170029	-52.67738703	Rotting_stem	NA	NA	NA	NA	NA	NA	NA	NA	NA	NA	NA	NA	NA	NA	NA	NA | NA	NA | NA	NA | NA	NA | NA	NA | NA	No variant	No variant	No variant	No variant	No variant
NIC1363	NIC1363	4.058048967	-52.67827903	Rotting_flower	NA	NA	NA	NA	NA	NA	NA	NA	NA	NA	NA	NA	NA	NA	NA	NA | NA	NA | NA	NA | NA	NA | NA	NA | NA	No variant	No variant	No variant	No variant	No variant
NIC1372	NIC1372	4.081040025	-52.68228097	Rotting_flower	NA	NA	NA	NA	NA	NA	NA	NA	NA	NA	NA	NA	NA	NA	NA	NA | NA	NA | NA	NA | NA	NA | NA	NA | NA	No variant	No variant	No variant	No variant	No variant
NIC1376	NIC1376	4.083392993	-52.68151998	Rotting_flower	NA	NA	NA	NA	NA	NA	NA	NA	NA	NA	NA	NA	NA	NA	NA	NA | NA	NA | NA	NA | NA	NA | NA	NA | NA	No variant	No variant	No variant	No variant	No variant
NIC1378	NIC1378	4.0951	-52.686219	Rotting_flower	NA	NA	NA	NA	NA	NA	NA	NA	NA	NA	NA	NA	NA	NA	NA	NA | NA	NA | NA	NA | NA	NA | NA	NA | NA	No variant	No variant	No variant	No variant	No variant
NIC1381	NIC1381	4.039456984	-52.67586404	Rotting_flower	NA	NA	NA	NA	NA	NA	NA	NA	NA	NA	NA	NA	NA	NA	NA	NA | NA	NA | NA	NA | NA	NA | NA	NA | NA	No variant	No variant	No variant	No variant	No variant
NIC1382	NIC1382	4.038440008	-52.67334703	Rotting_nut/pod/seed/fruit	NA	NA	NA	NA	NA	NA	NA	NA	NA	NA	NA	NA	NA	NA	NA	NA | NA	NA | NA	NA | NA	NA | NA	NA | NA	No variant	No variant	No variant	No variant	No variant
NIC1383	NIC1383	4.038909981	-52.673385	Rotting_nut/pod/seed/fruit	NA	NA	NA	NA	NA	NA	NA	NA	NA	NA	NA	NA	NA	NA	NA	NA | NA	NA | NA	NA | NA	NA | NA	NA | NA	No variant	No variant	No variant	No variant	No variant
NIC1384	NIC1384	4.047968974	-52.67714404	Rotting_flower	NA	NA	NA	NA	NA	NA	NA	NA	NA	NA	NA	NA	NA	NA	NA	NA | NA	NA | NA	NA | NA	NA | NA	NA | NA	No variant	No variant	No variant	No variant	No variant
NIC1386	NIC1386	3.602447016	-53.19164	Rotting_nut/pod/seed/fruit	NA	NA	NA	NA	NA	NA	NA	NA	NA	NA	NA	NA	NA	NA	NA	NA | NA	NA | NA	NA | NA	NA | NA	NA | NA	No variant	No variant	No variant	No variant	No variant
NIC1387	NIC1387	3.603495006	-53.19458197	Rotting_flower	NA	NA	NA	NA	NA	NA	NA	NA	NA	NA	NA	NA	NA	NA	NA	NA | NA	NA | NA	NA | NA	NA | NA	NA | NA	No variant	No variant	No variant	No variant	No variant
NIC1389	NIC1389	3.616803959	-53.19629196	Rotting_flower	NA	NA	NA	NA	NA	NA	NA	NA	NA	NA	NA	NA	NA	NA	NA	NA | NA	NA | NA	NA | NA	NA | NA	NA | NA	No variant	No variant	No variant	No variant	No variant
NIC1391	NIC1391	3.596770959	-53.17791598	Rotting_flower	NA	NA	NA	NA	NA	NA	NA	NA	NA	NA	NA	NA	NA	NA	NA	NA | NA	NA | NA	NA | NA	NA | NA	NA | NA	No variant	No variant	No variant	No variant	No variant
NIC1392	NIC1392	3.601659033	-53.190647	Rotting_flower	NA	NA	NA	NA	NA	NA	NA	NA	NA	NA	NA	NA	NA	NA	NA	NA | NA	NA | NA	NA | NA	NA | NA	NA | NA	No variant	No variant	No variant	No variant	No variant
NIC1393	NIC1393	3.621482989	-53.21409596	Rotting_nut/pod/seed/fruit	NA	NA	NA	NA	NA	NA	NA	NA	NA	NA	NA	NA	NA	NA	NA	NA | NA	NA | NA	NA | NA	NA | NA	NA | NA	No variant	No variant	No variant	No variant	No variant
NIC1395	NIC1395	3.632552968	-53.20619199	Rotting_nut/pod/seed/fruit	NA	NA	NA	NA	NA	NA	NA	NA	NA	NA	NA	NA	NA	NA	NA	NA | NA	NA | NA	NA | NA	NA | NA	NA | NA	No variant	No variant	No variant	No variant	No variant
NIC1400	NIC1400	4.561057035	-52.18330602	Rotting_flower	NA	NA	NA	NA	NA	NA	NA	NA	NA	NA	NA	NA	NA	NA	NA	NA | NA	NA | NA	NA | NA	NA | NA	NA | NA	No variant	No variant	No variant	No variant	No variant
NIC1405	NIC1405	3.600050965	-53.18947999	Rotting_flower	NA	NA	NA	NA	NA	NA	NA	NA	NA	NA	NA	NA	NA	NA	NA	NA | NA	NA | NA	NA | NA	NA | NA	NA | NA	No variant	No variant	No variant	No variant	No variant
NIC1408	NIC1408	3.641236033	-53.18958099	Rotting_flower	NA	NA	NA	NA	NA	NA	NA	NA	NA	NA	NA	NA	NA	NA	NA	NA | NA	NA | NA	NA | NA	NA | NA	NA | NA	No variant	No variant	No variant	No variant	No variant
NIC1410	NIC1410	3.61230799	-53.21481999	Rotting_nut/pod/seed/fruit	NA	NA	NA	NA	NA	NA	NA	NA	NA	NA	NA	NA	NA	NA	NA	NA | NA	NA | NA	NA | NA	NA | NA	NA | NA	No variant	No variant	No variant	No variant	No variant
NIC1411	NIC1411	3.596770959	-53.17791598	Rotting_flower	NA	NA	NA	NA	NA	NA	NA	NA	NA	NA	NA	NA	NA	NA	NA	NA | NA	NA | NA	NA | NA	NA | NA	NA | NA	No variant	No variant	No variant	No variant	No variant
NIC1415	NIC1415	3.637292013	-53.20446499	Rotting_flower	NA	NA	NA	NA	NA	NA	NA	NA	NA	NA	NA	NA	NA	NA	NA	NA | NA	NA | NA	NA | NA	NA | NA	NA | NA	No variant	No variant	No variant	No variant	No variant
NIC1419	NIC1419	3.603130979	-53.19263603	Rotting_nut/pod/seed/fruit	NA	NA	NA	NA	NA	NA	NA	NA	NA	NA	NA	NA	NA	NA	NA	NA | NA	NA | NA	NA | NA	NA | NA	NA | NA	No variant	No variant	No variant	No variant	No variant
NIC1420	NIC1420	3.603495006	-53.19458197	Rotting_flower	NA	NA	NA	NA	NA	NA	NA	NA	NA	NA	NA	NA	NA	NA	NA	NA | NA	NA | NA	NA | NA	NA | NA	NA | NA	No variant	No variant	No variant	No variant	No variant
NIC1422	NIC1422	3.639726033	-53.20330401	Rotting_flower	NA	NA	NA	NA	NA	NA	NA	NA	NA	NA	NA	NA	NA	NA	NA	NA | NA	NA | NA	NA | NA	NA | NA	NA | NA	No variant	No variant	No variant	No variant	No variant
NIC1425	NIC1425	4.039971968	-52.674937	Rotting_nut/pod/seed/fruit	NA	NA	NA	NA	NA	NA	NA	NA	NA	NA	NA	NA	NA	NA	NA	NA | NA	NA | NA	NA | NA	NA | NA	NA | NA	No variant	No variant	No variant	No variant	No variant
NIC1430	NIC1430	4.049461037	-52.67627399	Rotting_nut/pod/seed/fruit	NA	NA	NA	NA	NA	NA	NA	NA	NA	NA	NA	NA	NA	NA	NA	NA | NA	NA | NA	NA | NA	NA | NA	NA | NA	No variant	No variant	No variant	No variant	No variant
NIC1432	NIC1432	4.087813022	-52.67992197	Rotting_nut/pod/seed/fruit	NA	NA	NA	NA	NA	NA	NA	NA	NA	NA	NA	NA	NA	NA	NA	NA | NA	NA | NA	NA | NA	NA | NA	NA | NA	No variant	No variant	No variant	No variant	No variant
NIC1433	NIC1433	4.055725001	-52.67804501	Rotting_nut/pod/seed/fruit	NA	NA	NA	NA	NA	NA	NA	NA	NA	NA	NA	NA	NA	NA	NA	NA | NA	NA | NA	NA | NA	NA | NA	NA | NA	No variant	No variant	No variant	No variant	No variant
NIC1438	NIC1438	4.08830001	-52.68124396	Rotting_flower	NA	NA	NA	NA	NA	NA	NA	NA	NA	NA	NA	NA	NA	NA	NA	NA | NA	NA | NA	NA | NA	NA | NA	NA | NA	No variant	No variant	No variant	No variant	No variant
NIC1453	NIC1453	4.554173984	-52.21073999	Rotting_nut/pod/seed/fruit	NA	NA	NA	NA	NA	NA	NA	NA	NA	NA	NA	NA	NA	NA	NA	NA | NA	NA | NA	NA | NA	NA | NA	NA | NA	No variant	No variant	No variant	No variant	No variant
NIC1470	NIC1470	4.090107987	-52.68292302	Rotting_flower	NA	NA	NA	NA	NA	NA	NA	NA	NA	NA	NA	NA	NA	NA	NA	NA | NA	NA | NA	NA | NA	NA | NA	NA | NA	No variant	No variant	No variant	No variant	No variant
NIC1476	NIC1476	4.086242002	-52.67756699	Rotting_flower	NA	NA	NA	NA	NA	NA	NA	NA	NA	NA	NA	NA	NA	NA	NA	NA | NA	NA | NA	NA | NA	NA | NA	NA | NA	No variant	No variant	No variant	No variant	No variant
NIC1477	NIC1477	4.086242002	-52.67756699	Rotting_flower	NA	NA	NA	NA	NA	NA	NA	NA	NA	NA	NA	NA	NA	NA	NA	NA | NA	NA | NA	NA | NA	NA | NA	NA | NA	No variant	No variant	No variant	No variant	No variant
NIC1478	NIC1478	4.086242002	-52.67756699	Bait	NA	NA	NA	NA	NA	NA	NA	NA	NA	NA	NA	NA	NA	NA	NA	NA | NA	NA | NA	NA | NA	NA | NA	NA | NA	No variant	No variant	No variant	No variant	No variant
NIC1514	NIC1514	4.085349999	-52.68294297	Rotting_flower	NA	NA	NA	NA	NA	NA	NA	NA	NA	NA	NA	NA	NA	NA	NA	NA | NA	NA | NA	NA | NA	NA | NA	NA | NA	No variant	No variant	No variant	No variant	No variant
NIC1526	NIC1526	-16.755721	49.99665	Vegetal_litter/mix	NA	NA	NA	NA	NA	NA	NA	NA	NA	NA	NA	NA	NA	NA	NA	NA | NA	NA | NA	NA | NA	NA | NA	NA | NA	No variant	No variant	No variant	No variant	No variant
NIC1531	NIC1531	-16.755873	49.996516	Compost	NA	NA	NA	NA	NA	NA	NA	NA	NA	NA	NA	NA	NA	NA	NA	NA | NA	NA | NA	NA | NA	NA | NA	NA | NA	No variant	No variant	No variant	No variant	No variant
NIC1534	NIC1534	-17.088793	49.827329	Rotting_flower	NA	NA	NA	NA	NA	NA	NA	NA	NA	NA	NA	NA	NA	NA	NA	NA | NA	NA | NA	NA | NA	NA | NA	NA | NA	No variant	No variant	No variant	No variant	No variant
NIC1541	NIC1541	25.05792	121.77076	Rotting_nut/pod/seed/fruit	NA	NA	NA	NA	NA	NA	NA	NA	NA	NA	NA	NA	NA	NA	NA	NA | NA	NA | NA	NA | NA	NA | NA	NA | NA	No variant	No variant	No variant	No variant	No variant
NIC1542	NIC1542	25.05704	121.77109	Rotting_nut/pod/seed/fruit	NA	NA	NA	NA	NA	NA	NA	NA	NA	NA	NA	NA	NA	NA	NA	NA | NA	NA | NA	NA | NA	NA | NA	NA | NA	No variant	No variant	No variant	No variant	No variant
NIC1543	NIC1543	25.05704	121.77109	Rotting_nut/pod/seed/fruit	NA	NA	NA	NA	NA	NA	NA	NA	NA	NA	NA	NA	NA	NA	NA	NA | NA	NA | NA	NA | NA	NA | NA	NA | NA	No variant	No variant	No variant	No variant	No variant
NIC1545	NIC1545	25.05343	121.77265	Rotting_nut/pod/seed/fruit	NA	NA	NA	NA	NA	NA	NA	NA	NA	NA	NA	NA	NA	NA	NA	NA | NA	NA | NA	NA | NA	NA | NA	NA | NA	No variant	No variant	No variant	No variant	No variant
NIC1546	NIC1546	25.05343	121.77265	Rotting_nut/pod/seed/fruit	NA	NA	NA	NA	NA	NA	NA	NA	NA	NA	NA	NA	NA	NA	NA	NA | NA	NA | NA	NA | NA	NA | NA	NA | NA	No variant	No variant	No variant	No variant	No variant
NIC1547	NIC1547	25.05343	121.77265	Rotting_nut/pod/seed/fruit	NA	NA	NA	NA	NA	NA	NA	NA	NA	NA	NA	NA	NA	NA	NA	NA | NA	NA | NA	NA | NA	NA | NA	NA | NA	No variant	No variant	No variant	No variant	No variant
NIC1548	NIC1548	25.05343	121.77265	Rotting_nut/pod/seed/fruit	NA	NA	NA	NA	NA	NA	NA	NA	NA	NA	NA	NA	NA	NA	NA	NA | NA	NA | NA	NA | NA	NA | NA	NA | NA	No variant	No variant	No variant	No variant	No variant
NIC1549	NIC1549	25.05343	121.77265	Rotting_nut/pod/seed/fruit	NA	NA	NA	NA	NA	NA	NA	NA	NA	NA	NA	NA	NA	NA	NA	NA | NA	NA | NA	NA | NA	NA | NA	NA | NA	No variant	No variant	No variant	No variant	No variant
NIC1550	NIC1550	25.05343	121.77265	Rotting_nut/pod/seed/fruit	NA	NA	NA	NA	NA	NA	NA	NA	NA	NA	NA	NA	NA	NA	NA	NA | NA	NA | NA	NA | NA	NA | NA	NA | NA	No variant	No variant	No variant	No variant	No variant
NIC1551	NIC1551	25.02212	121.73275	Rotting_nut/pod/seed/fruit	NA	NA	NA	NA	NA	NA	NA	NA	NA	NA	NA	NA	NA	NA	NA	NA | NA	NA | NA	NA | NA	NA | NA	NA | NA	No variant	No variant	No variant	No variant	No variant
NIC1553	NIC1553	25.02212	121.73275	Rotting_nut/pod/seed/fruit	NA	NA	NA	NA	NA	NA	NA	NA	NA	NA	NA	NA	NA	NA	NA	NA | NA	NA | NA	NA | NA	NA | NA	NA | NA	No variant	No variant	No variant	No variant	No variant
NIC1555	NIC1555	25.02132	121.73295	Rotting_nut/pod/seed/fruit	NA	NA	NA	NA	NA	NA	NA	NA	NA	NA	NA	NA	NA	NA	NA	NA | NA	NA | NA	NA | NA	NA | NA	NA | NA	No variant	No variant	No variant	No variant	No variant
NIC1556	NIC1556	25.02132	121.73295	Rotting_nut/pod/seed/fruit	NA	NA	NA	NA	missense_D433E	NA	NA	NA	NA	NA	NA	NA	NA	NA	NA	NA | NA	NA | NA	NA | NA	NA | NA	missense_D433E | NA	No variant	No variant	No variant	Missense	No variant
NIC1557	NIC1557	25.01713	121.73247	Rotting_nut/pod/seed/fruit	NA	NA	NA	NA	NA	NA	NA	NA	NA	NA	NA	NA	NA	NA	NA	NA | NA	NA | NA	NA | NA	NA | NA	NA | NA	No variant	No variant	No variant	No variant	No variant
NIC1559	NIC1559	25.01519	121.73311	Rotting_nut/pod/seed/fruit	NA	NA	NA	NA	NA	NA	NA	NA	NA	NA	NA	NA	NA	NA	NA	NA | NA	NA | NA	NA | NA	NA | NA	NA | NA	No variant	No variant	No variant	No variant	No variant
NIC1560	NIC1560	25.01519	121.73311	Rotting_nut/pod/seed/fruit	NA	NA	NA	NA	missense_D433E	NA	NA	NA	NA	NA	NA	NA	NA	NA	NA	NA | NA	NA | NA	NA | NA	NA | NA	missense_D433E | NA	No variant	No variant	No variant	Missense	No variant
NIC1561	NIC1561	25.00481	121.73369	Rotting_nut/pod/seed/fruit	NA	NA	NA	NA	NA	NA	NA	NA	NA	NA	NA	NA	NA	NA	NA	NA | NA	NA | NA	NA | NA	NA | NA	NA | NA	No variant	No variant	No variant	No variant	No variant
NIC1563	NIC1563	25.00481	121.73369	Rotting_nut/pod/seed/fruit	NA	missense_P80T	NA	NA	NA	NA	NA	NA	NA	NA	NA	NA	NA	NA	NA	NA | NA	missense_P80T | NA	NA | NA	NA | NA	NA | NA	No variant	No variant	Missense	No variant	No variant
NIC1564	NIC1564	25.00469	121.7343	Rotting_nut/pod/seed/fruit	NA	NA	NA	NA	NA	NA	NA	NA	NA	NA	NA	NA	NA	NA	NA	NA | NA	NA | NA	NA | NA	NA | NA	NA | NA	No variant	No variant	No variant	No variant	No variant
NIC1565	NIC1565	23.86597	120.90747	Rotting_flower	NA	NA	NA	NA	NA	NA	NA	NA	NA	NA	NA	NA	NA	NA	NA	NA | NA	NA | NA	NA | NA	NA | NA	NA | NA	No variant	No variant	No variant	No variant	No variant
NIC1583	NIC1583	23.58773	121.34154	Rotting_nut/pod/seed/fruit	NA	NA	NA	NA	NA	NA	NA	NA	NA	NA	NA	NA	NA	NA	NA	NA | NA	NA | NA	NA | NA	NA | NA	NA | NA	No variant	No variant	No variant	No variant	No variant
NIC1586	NIC1586	23.58878	121.33879	Rotting_nut/pod/seed/fruit	NA	NA	NA	NA	NA	NA	NA	NA	NA	NA	NA	NA	NA	NA	NA	NA | NA	NA | NA	NA | NA	NA | NA	NA | NA	No variant	No variant	No variant	No variant	No variant
NIC1587	NIC1587	23.58801	121.34578	Rotting_nut/pod/seed/fruit	NA	NA	NA	NA	NA	NA	NA	NA	NA	NA	NA	NA	NA	NA	NA	NA | NA	NA | NA	NA | NA	NA | NA	NA | NA	No variant	No variant	No variant	No variant	No variant
NIC1588	NIC1588	23.58801	121.34578	Rotting_nut/pod/seed/fruit	NA	NA	NA	NA	NA	NA	NA	NA	NA	NA	NA	NA	NA	NA	NA	NA | NA	NA | NA	NA | NA	NA | NA	NA | NA	No variant	No variant	No variant	No variant	No variant
NIC1592	NIC1592	24.68622	121.13734	Rotting_nut/pod/seed/fruit	NA	NA	NA	NA	NA	NA	NA	NA	NA	NA	NA	NA	NA	NA	NA	NA | NA	NA | NA	NA | NA	NA | NA	NA | NA	No variant	No variant	No variant	No variant	No variant
NIC1594	NIC1594	24.68622	121.13734	Rotting_nut/pod/seed/fruit	NA	NA	NA	NA	NA	NA	NA	NA	NA	NA	NA	NA	NA	NA	NA	NA | NA	NA | NA	NA | NA	NA | NA	NA | NA	No variant	No variant	No variant	No variant	No variant
NIC1596	NIC1596	24.6871	121.13633	Rotting_nut/pod/seed/fruit	NA	NA	NA	NA	NA	NA	NA	NA	NA	NA	NA	NA	NA	NA	NA	NA | NA	NA | NA	NA | NA	NA | NA	NA | NA	No variant	No variant	No variant	No variant	No variant
NIC1603	NIC1603	24.68897	121.13965	Rotting_nut/pod/seed/fruit	NA	NA	NA	NA	NA	NA	NA	NA	NA	NA	NA	NA	NA	NA	NA	NA | NA	NA | NA	NA | NA	NA | NA	NA | NA	No variant	No variant	No variant	No variant	No variant
NIC1644	NIC1644	25.06464	121.82481	Rotting_nut/pod/seed/fruit	NA	NA	NA	NA	NA	NA	NA	NA	NA	NA	NA	NA	NA	NA	NA	NA | NA	NA | NA	NA | NA	NA | NA	NA | NA	No variant	No variant	No variant	No variant	No variant
NIC1646	NIC1646	25.06549	121.82703	Rotting_nut/pod/seed/fruit	NA	NA	NA	NA	NA	NA	NA	NA	NA	NA	NA	NA	NA	NA	NA	NA | NA	NA | NA	NA | NA	NA | NA	NA | NA	No variant	No variant	No variant	No variant	No variant
NIC1647	NIC1647	25.06574	121.82753	Rotting_nut/pod/seed/fruit	NA	NA	NA	NA	NA	NA	NA	NA	NA	NA	NA	NA	NA	NA	NA	NA | NA	NA | NA	NA | NA	NA | NA	NA | NA	No variant	No variant	No variant	No variant	No variant
NIC1648	NIC1648	25.06574	121.82753	Rotting_nut/pod/seed/fruit	NA	NA	NA	NA	NA	NA	NA	NA	NA	NA	NA	NA	NA	NA	NA	NA | NA	NA | NA	NA | NA	NA | NA	NA | NA	No variant	No variant	No variant	No variant	No variant
NIC1649	NIC1649	25.06574	121.82753	Rotting_nut/pod/seed/fruit	NA	NA	NA	NA	NA	NA	NA	NA	NA	NA	NA	NA	NA	NA	NA	NA | NA	NA | NA	NA | NA	NA | NA	NA | NA	No variant	No variant	No variant	No variant	No variant
NIC1650	NIC1650	25.06574	121.82753	Rotting_nut/pod/seed/fruit	NA	NA	NA	NA	NA	NA	NA	NA	NA	NA	NA	NA	NA	NA	NA	NA | NA	NA | NA	NA | NA	NA | NA	NA | NA	No variant	No variant	No variant	No variant	No variant
NIC1651	NIC1651	25.02814	121.74912	Rotting_nut/pod/seed/fruit	NA	NA	NA	NA	NA	NA	NA	NA	NA	NA	NA	NA	NA	NA	NA	NA | NA	NA | NA	NA | NA	NA | NA	NA | NA	No variant	No variant	No variant	No variant	No variant
NIC1653	NIC1653	25.02814	121.74912	Rotting_nut/pod/seed/fruit	NA	NA	NA	NA	NA	NA	NA	NA	NA	NA	NA	NA	NA	NA	NA	NA | NA	NA | NA	NA | NA	NA | NA	NA | NA	No variant	No variant	No variant	No variant	No variant
NIC1656	NIC1656	25.02814	121.74912	Rotting_nut/pod/seed/fruit	NA	NA	NA	NA	NA	NA	NA	NA	NA	NA	NA	NA	NA	NA	NA	NA | NA	NA | NA	NA | NA	NA | NA	NA | NA	No variant	No variant	No variant	No variant	No variant
NIC1657	NIC1657	25.02814	121.74912	Rotting_nut/pod/seed/fruit	NA	NA	NA	NA	NA	NA	NA	NA	NA	NA	NA	NA	NA	NA	NA	NA | NA	NA | NA	NA | NA	NA | NA	NA | NA	No variant	No variant	No variant	No variant	No variant
NIC1658	NIC1658	25.02814	121.74912	Rotting_nut/pod/seed/fruit	NA	NA	NA	NA	NA	NA	NA	NA	NA	NA	NA	NA	NA	NA	NA	NA | NA	NA | NA	NA | NA	NA | NA	NA | NA	No variant	No variant	No variant	No variant	No variant
NIC1679	NIC1679	22.08922	120.84876	Rotting_nut/pod/seed/fruit	NA	NA	NA	NA	NA	NA	NA	NA	NA	NA	NA	NA	NA	NA	NA	NA | NA	NA | NA	NA | NA	NA | NA	NA | NA	No variant	No variant	No variant	No variant	No variant
NIC1694	NIC1694	25.02177	121.58537	Rotting_nut/pod/seed/fruit	NA	NA	NA	NA	missense_D433E	NA	NA	NA	NA	NA	NA	NA	NA	NA	NA	NA | NA	NA | NA	NA | NA	NA | NA	missense_D433E | NA	No variant	No variant	No variant	Missense	No variant
NIC1846	NIC1846	13.1938	-59.637	Vegetal_litter/mix	NA	NA	NA	NA	NA	NA	NA	NA	NA	NA	NA	NA	NA	NA	NA	NA | NA	NA | NA	NA | NA	NA | NA	NA | NA	No variant	No variant	No variant	No variant	No variant
NIC1851	NIC1851	14.72499	-61.105335	Rotting_flower	NA	NA	NA	NA	NA	NA	NA	NA	NA	NA	NA	NA	NA	NA	NA	NA | NA	NA | NA	NA | NA	NA | NA	NA | NA	No variant	No variant	No variant	No variant	No variant
NIC1855	NIC1855	14.675129	-61.095721	Rotting_nut/pod/seed/fruit	NA	NA	NA	NA	NA	NA	NA	NA	NA	NA	NA	NA	NA	NA	NA	NA | NA	NA | NA	NA | NA	NA | NA	NA | NA	No variant	No variant	No variant	No variant	No variant
NIC1856	NIC1856	14.674356	-61.095002	Rotting_flower	NA	NA	NA	NA	NA	NA	NA	NA	NA	NA	NA	NA	NA	NA	NA	NA | NA	NA | NA	NA | NA	NA | NA	NA | NA	No variant	No variant	No variant	No variant	No variant
NIC1862	NIC1862	14.843986	-61.214646	Rotting_flower	NA	NA	NA	NA	NA	NA	NA	NA	NA	NA	NA	NA	NA	NA	NA	NA | NA	NA | NA	NA | NA	NA | NA	NA | NA	No variant	No variant	No variant	No variant	No variant
NIC1877	NIC1877	14.744997	-61.092154	Rotting_nut/pod/seed/fruit	NA	NA	NA	NA	NA	NA	NA	NA	NA	NA	NA	NA	NA	NA	NA	NA | NA	NA | NA	NA | NA	NA | NA	NA | NA	No variant	No variant	No variant	No variant	No variant
NIC1879	NIC1879	14.746073	-61.086543	Rotting_nut/pod/seed/fruit	NA	NA	NA	NA	NA	NA	NA	NA	NA	NA	NA	NA	NA	NA	NA	NA | NA	NA | NA	NA | NA	NA | NA	NA | NA	No variant	No variant	No variant	No variant	No variant
NIC1881	NIC1881	14.744609	-61.094657	Rotting_flower	NA	NA	NA	NA	NA	NA	NA	NA	NA	NA	NA	NA	NA	NA	NA	NA | NA	NA | NA	NA | NA	NA | NA	NA | NA	No variant	No variant	No variant	No variant	No variant
NIC1886	NIC1886	14.705951	-61.092991	Rotting_flower	NA	NA	NA	NA	NA	NA	NA	NA	NA	NA	NA	NA	NA	NA	NA	NA | NA	NA | NA	NA | NA	NA | NA	NA | NA	No variant	No variant	No variant	No variant	No variant
NIC1911	NIC1911	14.804986	-61.146231	Rotting_flower	NA	NA	NA	NA	NA	NA	NA	NA	NA	NA	NA	NA	NA	NA	NA	NA | NA	NA | NA	NA | NA	NA | NA	NA | NA	No variant	No variant	No variant	No variant	No variant
NIC1912	NIC1912	14.724882	-61.105406	Rotting_nut/pod/seed/fruit	NA	NA	NA	NA	NA	NA	NA	NA	NA	NA	NA	NA	NA	NA	NA	NA | NA	NA | NA	NA | NA	NA | NA	NA | NA	No variant	No variant	No variant	No variant	No variant
NIC1913	NIC1913	14.724882	-61.105406	Rotting_nut/pod/seed/fruit	NA	NA	NA	NA	NA	NA	NA	NA	NA	NA	NA	NA	NA	NA	NA	NA | NA	NA | NA	NA | NA	NA | NA	NA | NA	No variant	No variant	No variant	No variant	No variant
NIC1914	NIC1914	14.724882	-61.105406	Rotting_nut/pod/seed/fruit	NA	NA	NA	NA	NA	NA	NA	NA	NA	NA	NA	NA	NA	NA	NA	NA | NA	NA | NA	NA | NA	NA | NA	NA | NA	No variant	No variant	No variant	No variant	No variant
NIC1915	NIC1915	14.67639	-61.090457	Rotting_flower	NA	NA	NA	NA	NA	NA	NA	NA	NA	NA	NA	NA	NA	NA	NA	NA | NA	NA | NA	NA | NA	NA | NA	NA | NA	No variant	No variant	No variant	No variant	No variant
NIC1916	NIC1916	14.67639	-61.090457	Rotting_flower	NA	NA	NA	NA	NA	NA	NA	NA	NA	NA	NA	NA	NA	NA	NA	NA | NA	NA | NA	NA | NA	NA | NA	NA | NA	No variant	No variant	No variant	No variant	No variant
NIC1917	NIC1917	14.67639	-61.090457	Rotting_flower	NA	NA	NA	NA	NA	NA	NA	NA	NA	NA	NA	NA	NA	NA	NA	NA | NA	NA | NA	NA | NA	NA | NA	NA | NA	No variant	No variant	No variant	No variant	No variant
NIC1918	NIC1918	14.676352	-61.090455	Rotting_flower	NA	NA	NA	NA	NA	NA	NA	NA	NA	NA	NA	NA	NA	NA	NA	NA | NA	NA | NA	NA | NA	NA | NA	NA | NA	No variant	No variant	No variant	No variant	No variant
NIC1919	NIC1919	14.676352	-61.090455	Rotting_flower	NA	NA	NA	NA	NA	NA	NA	NA	NA	NA	NA	NA	NA	NA	NA	NA | NA	NA | NA	NA | NA	NA | NA	NA | NA	No variant	No variant	No variant	No variant	No variant
NIC192	NIC192	16.0459	-61.6262	Rotting_nut/pod/seed/fruit	NA	NA	NA	NA	NA	NA	NA	NA	NA	NA	NA	NA	NA	NA	NA	NA | NA	NA | NA	NA | NA	NA | NA	NA | NA	No variant	No variant	No variant	No variant	No variant
NIC1927	NIC1927	14.719237	-61.100187	Rotting_flower	NA	NA	NA	NA	NA	NA	NA	NA	NA	NA	NA	NA	NA	NA	NA	NA | NA	NA | NA	NA | NA	NA | NA	NA | NA	No variant	No variant	No variant	No variant	No variant
NIC1928	NIC1928	14.719237	-61.100187	Rotting_flower	NA	NA	NA	NA	NA	NA	NA	NA	NA	NA	NA	NA	NA	NA	NA	NA | NA	NA | NA	NA | NA	NA | NA	NA | NA	No variant	No variant	No variant	No variant	No variant
NIC1929	NIC1929	14.670499	-61.09485	Rotting_nut/pod/seed/fruit	NA	NA	NA	NA	NA	NA	NA	NA	NA	NA	NA	NA	NA	NA	NA	NA | NA	NA | NA	NA | NA	NA | NA	NA | NA	No variant	No variant	No variant	No variant	No variant
NIC193	NIC193	16.0207	-61.597	Rotting_flower	NA	NA	NA	NA	NA	NA	NA	NA	NA	NA	NA	NA	NA	NA	NA	NA | NA	NA | NA	NA | NA	NA | NA	NA | NA	No variant	No variant	No variant	No variant	No variant
NIC1939	NIC1939	14.80577	-61.147328	Rotting_nut/pod/seed/fruit	NA	NA	NA	NA	NA	NA	NA	NA	NA	NA	NA	NA	NA	NA	NA	NA | NA	NA | NA	NA | NA	NA | NA	NA | NA	No variant	No variant	No variant	No variant	No variant
NIC1941	NIC1941	14.80577	-61.147328	Rotting_nut/pod/seed/fruit	NA	NA	NA	NA	NA	NA	NA	NA	NA	NA	NA	NA	NA	NA	NA	NA | NA	NA | NA	NA | NA	NA | NA	NA | NA	No variant	No variant	No variant	No variant	No variant
NIC1950	NIC1950	14.743477	-61.095204	Rotting_nut/pod/seed/fruit	NA	NA	NA	NA	NA	NA	NA	NA	NA	NA	NA	NA	NA	NA	NA	NA | NA	NA | NA	NA | NA	NA | NA	NA | NA	No variant	No variant	No variant	No variant	No variant
NIC1962	NIC1962	14.744117	-61.093023	Rotting_nut/pod/seed/fruit	NA	NA	NA	NA	NA	NA	NA	NA	NA	NA	NA	NA	NA	NA	NA	NA | NA	NA | NA	NA | NA	NA | NA	NA | NA	No variant	No variant	No variant	No variant	No variant
NIC1976	NIC1976	14.67639	-61.090457	Rotting_flower	NA	NA	NA	NA	NA	NA	NA	NA	NA	NA	NA	NA	NA	NA	NA	NA | NA	NA | NA	NA | NA	NA | NA	NA | NA	No variant	No variant	No variant	No variant	No variant
NIC203	NIC203	16.0459	-61.6262	Rotting_flower	NA	NA	NA	NA	NA	NA	NA	NA	NA	NA	NA	NA	NA	NA	NA	NA | NA	NA | NA	NA | NA	NA | NA	NA | NA	No variant	No variant	No variant	No variant	No variant
NIC247	NIC247	16.03608	-61.635025	Vegetal_litter/mix	NA	NA	NA	NA	NA	NA	NA	NA	NA	NA	NA	NA	NA	NA	NA	NA | NA	NA | NA	NA | NA	NA | NA	NA | NA	No variant	No variant	No variant	No variant	No variant
NIC249	NIC249	16.0207	-61.597	Rotting_flower	NA	NA	NA	NA	NA	NA	NA	NA	NA	NA	NA	NA	NA	NA	NA	NA | NA	NA | NA	NA | NA	NA | NA	NA | NA	No variant	No variant	No variant	No variant	No variant
NIC280	NIC280	4.08711	-52.67839	Rotting_nut/pod/seed/fruit	NA	NA	NA	NA	NA	NA	NA	NA	NA	NA	NA	NA	NA	NA	NA	NA | NA	NA | NA	NA | NA	NA | NA	NA | NA	No variant	No variant	No variant	No variant	No variant
NIC284	NIC284	4.07513	-52.6921	Rotting_nut/pod/seed/fruit	NA	NA	NA	NA	NA	NA	NA	NA	NA	NA	NA	NA	NA	NA	NA	NA | NA	NA | NA	NA | NA	NA | NA	NA | NA	No variant	No variant	No variant	No variant	No variant
NIC286	NIC286	4.08808	-52.67976	Rotting_flower	NA	NA	NA	NA	NA	NA	NA	NA	NA	NA	NA	NA	NA	NA	NA	NA | NA	NA | NA	NA | NA	NA | NA	NA | NA	No variant	No variant	No variant	No variant	No variant
NIC291	NIC291	4.092299	-52.675813	Rotting_flower	NA	NA	NA	NA	NA	NA	NA	NA	NA	NA	NA	NA	NA	NA	NA	NA | NA	NA | NA	NA | NA	NA | NA	NA | NA	No variant	No variant	No variant	No variant	No variant
NIC294	NIC294	4.09492	-52.68604	Rotting_nut/pod/seed/fruit	NA	NA	NA	NA	NA	NA	NA	NA	NA	NA	NA	NA	NA	NA	NA	NA | NA	NA | NA	NA | NA	NA | NA	NA | NA	No variant	No variant	No variant	No variant	No variant
NIC300	NIC300	4.08969	-52.67731	NA	NA	NA	NA	NA	NA	NA	NA	NA	NA	NA	NA	NA	NA	NA	NA	NA | NA	NA | NA	NA | NA	NA | NA	NA | NA	No variant	No variant	No variant	No variant	No variant
NIC311	NIC311	4.09125	-52.67489	NA	NA	NA	NA	NA	NA	NA	NA	NA	NA	NA	NA	NA	NA	NA	NA	NA | NA	NA | NA	NA | NA	NA | NA	NA | NA	No variant	No variant	No variant	No variant	No variant
NIC312	NIC312	4.03892	-52.67656	Rotting_stem	NA	NA	NA	NA	NA	NA	NA	NA	NA	NA	NA	NA	NA	NA	NA	NA | NA	NA | NA	NA | NA	NA | NA	NA | NA	No variant	No variant	No variant	No variant	No variant
NIC314	NIC314	4.03715	-52.67214	Rotting_flower	NA	NA	NA	NA	NA	NA	NA	NA	NA	NA	NA	NA	NA	NA	NA	NA | NA	NA | NA	NA | NA	NA | NA	NA | NA	No variant	No variant	No variant	No variant	No variant
NIC321	NIC321	5.53515	-53.56151	Rotting_nut/pod/seed/fruit	NA	NA	NA	NA	NA	NA	NA	NA	NA	NA	NA	NA	NA	NA	NA	NA | NA	NA | NA	NA | NA	NA | NA	NA | NA	No variant	No variant	No variant	No variant	No variant
NIC322	NIC322	5.29111	-53.05539	Rotting_nut/pod/seed/fruit	NA	NA	NA	NA	NA	NA	NA	NA	NA	NA	NA	NA	NA	NA	NA	NA | NA	NA | NA	NA | NA	NA | NA	NA | NA	No variant	No variant	No variant	No variant	No variant
NIC339	NIC339	5.41305	-53.65004	Rotting_nut/pod/seed/fruit	NA	NA	NA	NA	NA	NA	NA	NA	NA	NA	NA	NA	NA	NA	NA	NA | NA	NA | NA	NA | NA	NA | NA	NA | NA	No variant	No variant	No variant	No variant	No variant
NIC344	NIC344	5.41063	-53.6564	Rotting_nut/pod/seed/fruit	NA	NA	NA	NA	NA	NA	NA	NA	NA	NA	NA	NA	NA	NA	NA	NA | NA	NA | NA	NA | NA	NA | NA	NA | NA	No variant	No variant	No variant	No variant	No variant
NIC350	NIC350	4.0903	-52.6842	Rotting_nut/pod/seed/fruit	NA	NA	NA	NA	NA	NA	NA	NA	NA	NA	NA	NA	NA	NA	NA	NA | NA	NA | NA	NA | NA	NA | NA	NA | NA	No variant	No variant	No variant	No variant	No variant
NIC354	NIC354	4.0881	-52.6753	Rotting_nut/pod/seed/fruit	NA	NA	NA	NA	NA	NA	NA	NA	NA	NA	NA	NA	NA	NA	NA	NA | NA	NA | NA	NA | NA	NA | NA	NA | NA	No variant	No variant	No variant	No variant	No variant
NIC359	NIC359	4.0911	-52.68536	Rotting_nut/pod/seed/fruit	NA	NA	NA	NA	NA	NA	NA	NA	NA	NA	NA	NA	NA	NA	NA	NA | NA	NA | NA	NA | NA	NA | NA	NA | NA	No variant	No variant	No variant	No variant	No variant
NIC363	NIC363	4.95234	-52.49148	Rotting_nut/pod/seed/fruit	NA	NA	NA	NA	NA	NA	NA	NA	NA	NA	NA	NA	NA	NA	NA	NA | NA	NA | NA	NA | NA	NA | NA	NA | NA	No variant	No variant	No variant	No variant	No variant
NIC365	NIC365	4.03617	-52.67805	Rotting_nut/pod/seed/fruit	NA	NA	NA	NA	NA	NA	NA	NA	NA	NA	NA	NA	NA	NA	NA	NA | NA	NA | NA	NA | NA	NA | NA	NA | NA	No variant	No variant	No variant	No variant	No variant
NIC372	NIC372	4.03712	-52.67044	Rotting_nut/pod/seed/fruit	NA	NA	NA	NA	NA	NA	NA	NA	NA	NA	NA	NA	NA	NA	NA	NA | NA	NA | NA	NA | NA	NA | NA	NA | NA	No variant	No variant	No variant	No variant	No variant
NIC382	NIC382	4.03801	-52.67711	Rotting_nut/pod/seed/fruit	NA	NA	NA	NA	NA	NA	NA	NA	NA	NA	NA	NA	NA	NA	NA	NA | NA	NA | NA	NA | NA	NA | NA	NA | NA	No variant	No variant	No variant	No variant	No variant
NIC384	NIC384	4.06126	-52.67946	Rotting_nut/pod/seed/fruit	NA	NA	NA	NA	NA	NA	NA	NA	NA	NA	NA	NA	NA	NA	NA	NA | NA	NA | NA	NA | NA	NA | NA	NA | NA	No variant	No variant	No variant	No variant	No variant
NIC387	NIC387	4.03671	-52.67728	Rotting_nut/pod/seed/fruit	NA	NA	NA	NA	NA	NA	NA	NA	NA	NA	NA	NA	NA	NA	NA	NA | NA	NA | NA	NA | NA	NA | NA	NA | NA	No variant	No variant	No variant	No variant	No variant
NIC389	NIC389	5.29111	-53.05539	Rotting_nut/pod/seed/fruit	NA	missense_R121Q	NA	NA	NA	NA	NA	NA	NA	NA	NA	NA	NA	NA	NA	NA | NA	missense_R121Q | NA	NA | NA	NA | NA	NA | NA	No variant	No variant	Missense	No variant	No variant
NIC391	NIC391	4.03715	-52.67126	Rotting_nut/pod/seed/fruit	NA	NA	NA	NA	NA	NA	NA	NA	NA	NA	NA	NA	NA	NA	NA	NA | NA	NA | NA	NA | NA	NA | NA	NA | NA	No variant	No variant	No variant	No variant	No variant
NIC393	NIC393	4.04701	-52.67817	Rotting_nut/pod/seed/fruit	NA	NA	NA	NA	NA	NA	NA	NA	NA	NA	NA	NA	NA	NA	NA	NA | NA	NA | NA	NA | NA	NA | NA	NA | NA	No variant	No variant	No variant	No variant	No variant
NIC396	NIC396	4.03893	-52.67352	Rotting_nut/pod/seed/fruit	NA	NA	NA	NA	NA	NA	NA	NA	NA	NA	NA	NA	NA	NA	NA	NA | NA	NA | NA	NA | NA	NA | NA	NA | NA	No variant	No variant	No variant	No variant	No variant
NIC404	NIC404	5.41011	-53.65462	Rotting_flower	NA	NA	NA	NA	NA	NA	NA	NA	NA	NA	NA	NA	NA	NA	NA	NA | NA	NA | NA	NA | NA	NA | NA	NA | NA	No variant	No variant	No variant	No variant	No variant
NIC407	NIC407	5.41418	-53.65416	Rotting_nut/pod/seed/fruit	NA	NA	NA	NA	NA	NA	NA	NA	NA	NA	NA	NA	NA	NA	NA	NA | NA	NA | NA	NA | NA	NA | NA	NA | NA	No variant	No variant	No variant	No variant	No variant
NIC408	NIC408	5.40848	-53.65181	Rotting_nut/pod/seed/fruit	NA	NA	NA	NA	NA	NA	NA	NA	NA	NA	NA	NA	NA	NA	NA	NA | NA	NA | NA	NA | NA	NA | NA	NA | NA	No variant	No variant	No variant	No variant	No variant
NIC413	NIC413	4.07244	-52.69034	Rotting_nut/pod/seed/fruit	NA	NA	NA	NA	NA	NA	NA	NA	NA	NA	NA	NA	NA	NA	NA	NA | NA	NA | NA	NA | NA	NA | NA	NA | NA	No variant	No variant	No variant	No variant	No variant
NIC416	NIC416	4.03714	-52.67109	Rotting_nut/pod/seed/fruit	NA	NA	NA	NA	NA	NA	NA	NA	NA	NA	NA	NA	NA	NA	NA	NA | NA	NA | NA	NA | NA	NA | NA	NA | NA	No variant	No variant	No variant	No variant	No variant
NIC417	NIC417	4.07829	-52.68732	Rotting_nut/pod/seed/fruit	NA	NA	NA	NA	NA	NA	NA	NA	NA	NA	NA	NA	NA	NA	NA	NA | NA	NA | NA	NA | NA	NA | NA	NA | NA	No variant	No variant	No variant	No variant	No variant
NIC420	NIC420	5.41089	-53.6565	Rotting_flower	NA	NA	NA	NA	NA	NA	NA	NA	NA	NA	NA	NA	NA	NA	NA	NA | NA	NA | NA	NA | NA	NA | NA	NA | NA	No variant	No variant	No variant	No variant	No variant
NIC422	NIC422	4.03943	-52.67587	Rotting_nut/pod/seed/fruit	NA	NA	NA	NA	NA	NA	NA	NA	NA	NA	NA	NA	NA	NA	NA	NA | NA	NA | NA	NA | NA	NA | NA	NA | NA	No variant	No variant	No variant	No variant	No variant
NIC424	NIC424	5.41432	-53.65382	Rotting_nut/pod/seed/fruit	NA	NA	NA	NA	NA	NA	NA	NA	NA	NA	NA	NA	NA	NA	NA	NA | NA	NA | NA	NA | NA	NA | NA	NA | NA	No variant	No variant	No variant	No variant	No variant
NIC425	NIC425	5.53544	-53.5634	Rotting_flower	NA	NA	NA	NA	NA	NA	NA	NA	NA	NA	NA	NA	NA	NA	NA	NA | NA	NA | NA	NA | NA	NA | NA	NA | NA	No variant	No variant	No variant	No variant	No variant
NIC426	NIC426	5.41125	-53.65478	Vegetal_litter/mix	NA	NA	NA	NA	NA	NA	NA	NA	NA	NA	NA	NA	NA	NA	NA	NA | NA	NA | NA	NA | NA	NA | NA	NA | NA	No variant	No variant	No variant	No variant	No variant
NIC434	NIC434	4.08584	-52.67358	Rotting_nut/pod/seed/fruit	NA	NA	NA	NA	NA	NA	NA	NA	NA	NA	NA	NA	NA	NA	NA	NA | NA	NA | NA	NA | NA	NA | NA	NA | NA	No variant	No variant	No variant	No variant	No variant
NIC436	NIC436	4.08678	-52.67515	Vegetal_litter/mix	NA	NA	NA	NA	NA	NA	NA	NA	NA	NA	NA	NA	NA	NA	NA	NA | NA	NA | NA	NA | NA	NA | NA	NA | NA	No variant	No variant	No variant	No variant	No variant
NIC441	NIC441	4.08399	-52.67769	Rotting_nut/pod/seed/fruit	NA	NA	NA	NA	NA	NA	NA	NA	NA	NA	NA	NA	NA	NA	NA	NA | NA	NA | NA	NA | NA	NA | NA	NA | NA	No variant	No variant	No variant	No variant	No variant
NIC443	NIC443	4.08447	-52.67858	Rotting_nut/pod/seed/fruit	NA	NA	NA	NA	NA	NA	NA	NA	NA	NA	NA	NA	NA	NA	NA	NA | NA	NA | NA	NA | NA	NA | NA	NA | NA	No variant	No variant	No variant	No variant	No variant
NIC444	NIC444	4.08422	-52.67452	Rotting_nut/pod/seed/fruit	NA	NA	NA	NA	NA	NA	NA	NA	NA	NA	NA	NA	NA	NA	NA	NA | NA	NA | NA	NA | NA	NA | NA	NA | NA	No variant	No variant	No variant	No variant	No variant
NIC445	NIC445	4.08558	-52.67682	Vegetal_litter/mix	NA	NA	NA	NA	NA	NA	NA	NA	NA	NA	NA	NA	NA	NA	NA	NA | NA	NA | NA	NA | NA	NA | NA	NA | NA	No variant	No variant	No variant	No variant	No variant
NIC450	NIC450	4.08926	-52.67607	Rotting_nut/pod/seed/fruit	NA	NA	NA	NA	NA	NA	NA	NA	NA	NA	NA	NA	NA	NA	NA	NA | NA	NA | NA	NA | NA	NA | NA	NA | NA	No variant	No variant	No variant	No variant	No variant
NIC454	NIC454	4.08318	-52.68343	Rotting_nut/pod/seed/fruit	NA	NA	NA	NA	NA	NA	NA	NA	NA	NA	NA	NA	NA	NA	NA	NA | NA	NA | NA	NA | NA	NA | NA	NA | NA	No variant	No variant	No variant	No variant	No variant
NIC458	NIC458	4.08141	-52.68219	Rotting_nut/pod/seed/fruit	NA	NA	NA	NA	NA	NA	NA	NA	NA	NA	NA	NA	NA	NA	NA	NA | NA	NA | NA	NA | NA	NA | NA	NA | NA	No variant	No variant	No variant	No variant	No variant
NIC459	NIC459	4.08161	-52.68424	Vegetal_litter/mix	NA	NA	NA	NA	NA	NA	NA	NA	NA	NA	NA	NA	NA	NA	NA	NA | NA	NA | NA	NA | NA	NA | NA	NA | NA	No variant	No variant	No variant	No variant	No variant
NIC468	NIC468	4.0883	-52.67541	Rotting_nut/pod/seed/fruit	NA	NA	NA	NA	NA	NA	NA	NA	NA	NA	NA	NA	NA	NA	NA	NA | NA	NA | NA	NA | NA	NA | NA	NA | NA	No variant	No variant	No variant	No variant	No variant
NIC469	NIC469	4.0883	-52.67541	Rotting_nut/pod/seed/fruit	NA	NA	NA	NA	NA	NA	NA	NA	NA	NA	NA	NA	NA	NA	NA	NA | NA	NA | NA	NA | NA	NA | NA	NA | NA	No variant	No variant	No variant	No variant	No variant
NIC475	NIC475	4.08631	-52.67243	Rotting_nut/pod/seed/fruit	NA	NA	NA	NA	NA	NA	NA	NA	NA	NA	NA	NA	NA	NA	NA	NA | NA	NA | NA	NA | NA	NA | NA	NA | NA	No variant	No variant	No variant	No variant	No variant
NIC478	NIC478	4.08855	-52.67645	Vegetal_litter/mix	NA	NA	NA	NA	NA	NA	NA	NA	NA	NA	NA	NA	NA	NA	NA	NA | NA	NA | NA	NA | NA	NA | NA	NA | NA	No variant	No variant	No variant	No variant	No variant
NIC479	NIC479	4.08631	-52.67243	Rotting_nut/pod/seed/fruit	NA	NA	NA	NA	NA	NA	NA	NA	NA	NA	NA	NA	NA	NA	NA	NA | NA	NA | NA	NA | NA	NA | NA	NA | NA	No variant	No variant	No variant	No variant	No variant
NIC489	NIC489	4.08695	-52.67731	Vegetal_litter/mix	NA	NA	NA	NA	NA	NA	NA	NA	NA	NA	NA	NA	NA	NA	NA	NA | NA	NA | NA	NA | NA	NA | NA	NA | NA	No variant	No variant	No variant	No variant	No variant
NIC491	NIC491	4.08507	-52.68325	Rotting_nut/pod/seed/fruit	NA	NA	NA	NA	NA	NA	NA	NA	NA	NA	NA	NA	NA	NA	NA	NA | NA	NA | NA	NA | NA	NA | NA	NA | NA	No variant	No variant	No variant	No variant	No variant
NIC492	NIC492	4.0864	-52.67639	Rotting_nut/pod/seed/fruit	NA	NA	NA	NA	NA	NA	NA	NA	NA	NA	NA	NA	NA	NA	NA	NA | NA	NA | NA	NA | NA	NA | NA	NA | NA	No variant	No variant	No variant	No variant	No variant
NIC496	NIC496	4.08803	-52.67552	Rotting_nut/pod/seed/fruit	NA	NA	NA	NA	NA	NA	NA	NA	NA	NA	NA	NA	NA	NA	NA	NA | NA	NA | NA	NA | NA	NA | NA	NA | NA	No variant	No variant	No variant	No variant	No variant
NIC51	NIC51	4.08729	-52.68139	Rotting_nut/pod/seed/fruit	NA	NA	NA	NA	NA	NA	NA	NA	NA	NA	NA	NA	NA	NA	NA	NA | NA	NA | NA	NA | NA	NA | NA	NA | NA	No variant	No variant	No variant	No variant	No variant
NIC517	NIC517	25.00739	121.900472	Rotting_nut/pod/seed/fruit	NA	NA	NA	NA	NA	NA	NA	NA	NA	NA	NA	NA	NA	NA	NA	NA | NA	NA | NA	NA | NA	NA | NA	NA | NA	No variant	No variant	No variant	No variant	No variant
NIC530	NIC530	24.6	121	Rotting_nut/pod/seed/fruit	NA	NA	NA	NA	NA	NA	NA	NA	NA	NA	NA	NA	NA	NA	NA	NA | NA	NA | NA	NA | NA	NA | NA	NA | NA	No variant	No variant	No variant	No variant	No variant
NIC533	NIC533	16.01855	-61.597903	Rotting_nut/pod/seed/fruit	NA	NA	NA	NA	NA	NA	NA	NA	NA	NA	NA	NA	NA	NA	NA	NA | NA	NA | NA	NA | NA	NA | NA	NA | NA	No variant	No variant	No variant	No variant	No variant
NIC535	NIC535	15.23686	-61.34787	Rotting_nut/pod/seed/fruit	NA	NA	NA	NA	NA	NA	NA	NA	NA	NA	NA	NA	NA	NA	NA	NA | NA	NA | NA	NA | NA	NA | NA	NA | NA	No variant	No variant	No variant	No variant	No variant
NIC540	NIC540	15.23686	-61.34787	Rotting_nut/pod/seed/fruit	NA	NA	NA	NA	NA	NA	NA	NA	NA	NA	NA	NA	NA	NA	NA	NA | NA	NA | NA	NA | NA	NA | NA	NA | NA	No variant	No variant	No variant	No variant	No variant
NIC55	NIC55	4.08225	-52.67965	Rotting_nut/pod/seed/fruit	NA	NA	NA	NA	NA	NA	NA	NA	NA	NA	NA	NA	NA	NA	NA	NA | NA	NA | NA	NA | NA	NA | NA	NA | NA	No variant	No variant	No variant	No variant	No variant
NIC551	NIC551	15.56923	-61.3744	Rotting_nut/pod/seed/fruit	NA	NA	NA	NA	NA	NA	NA	NA	NA	NA	NA	NA	NA	NA	NA	NA | NA	NA | NA	NA | NA	NA | NA	NA | NA	No variant	No variant	No variant	No variant	No variant
NIC56	NIC56	4.08263	-52.67992	Rotting_flower	NA	NA	NA	NA	NA	NA	NA	NA	NA	NA	NA	NA	NA	NA	NA	NA | NA	NA | NA	NA | NA	NA | NA	NA | NA	No variant	No variant	No variant	No variant	No variant
NIC567	NIC567	15.37806	-61.33964	Vegetal_litter/mix	NA	NA	NA	NA	NA	NA	NA	NA	NA	NA	NA	NA	NA	NA	NA	NA | NA	NA | NA	NA | NA	NA | NA	NA | NA	No variant	No variant	No variant	No variant	No variant
NIC57	NIC57	4.08658	-52.67928	Rotting_flower	NA	NA	NA	NA	NA	NA	NA	NA	NA	NA	NA	NA	NA	NA	NA	NA | NA	NA | NA	NA | NA	NA | NA	NA | NA	No variant	No variant	No variant	No variant	No variant
NIC570	NIC570	15.47461	-61.29876	Rotting_flower	NA	NA	NA	NA	NA	NA	NA	NA	NA	NA	NA	NA	NA	NA	NA	NA | NA	NA | NA	NA | NA	NA | NA	NA | NA	No variant	No variant	No variant	No variant	No variant
NIC571	NIC571	15.47461	-61.29876	Rotting_flower	NA	NA	NA	NA	NA	NA	NA	NA	NA	NA	NA	NA	NA	NA	NA	NA | NA	NA | NA	NA | NA	NA | NA	NA | NA	No variant	No variant	No variant	No variant	No variant
NIC575	NIC575	15.40564	-61.34607	Rotting_flower	NA	NA	NA	NA	NA	NA	NA	NA	NA	NA	NA	NA	NA	NA	NA	NA | NA	NA | NA	NA | NA	NA | NA	NA | NA	No variant	No variant	No variant	No variant	No variant
NIC577	NIC577	15.40564	-61.34607	Rotting_flower	NA	NA	NA	NA	NA	NA	NA	NA	NA	NA	NA	NA	NA	NA	NA	NA | NA	NA | NA	NA | NA	NA | NA	NA | NA	No variant	No variant	No variant	No variant	No variant
NIC58	NIC58	4.08731	-52.67866	Rotting_nut/pod/seed/fruit	NA	NA	NA	NA	NA	NA	NA	NA	NA	NA	NA	NA	NA	NA	NA	NA | NA	NA | NA	NA | NA	NA | NA	NA | NA	No variant	No variant	No variant	No variant	No variant
NIC584	NIC584	15.40368	-61.34699	Rotting_nut/pod/seed/fruit	NA	NA	NA	NA	NA	NA	NA	NA	NA	NA	NA	NA	NA	NA	NA	NA | NA	NA | NA	NA | NA	NA | NA	NA | NA	No variant	No variant	No variant	No variant	No variant
NIC585	NIC585	15.40415	-61.34645	Rotting_nut/pod/seed/fruit	NA	NA	NA	NA	NA	NA	NA	NA	NA	NA	NA	NA	NA	NA	NA	NA | NA	NA | NA	NA | NA	NA | NA	NA | NA	No variant	No variant	No variant	No variant	No variant
NIC586	NIC586	15.40493	-61.34619	Rotting_flower	NA	NA	NA	NA	NA	NA	NA	NA	NA	NA	NA	NA	NA	NA	NA	NA | NA	NA | NA	NA | NA	NA | NA	NA | NA	No variant	No variant	No variant	No variant	No variant
NIC587	NIC587	15.40528	-61.34618	Rotting_nut/pod/seed/fruit	NA	NA	NA	NA	NA	NA	NA	NA	NA	NA	NA	NA	NA	NA	NA	NA | NA	NA | NA	NA | NA	NA | NA	NA | NA	No variant	No variant	No variant	No variant	No variant
NIC589	NIC589	15.40528	-61.34618	Rotting_nut/pod/seed/fruit	NA	NA	NA	NA	NA	NA	NA	NA	NA	NA	NA	NA	NA	NA	NA	NA | NA	NA | NA	NA | NA	NA | NA	NA | NA	No variant	No variant	No variant	No variant	No variant
NIC591	NIC591	15.40585	-61.34613	Rotting_nut/pod/seed/fruit	NA	NA	NA	NA	NA	NA	NA	NA	NA	NA	NA	NA	NA	NA	NA	NA | NA	NA | NA	NA | NA	NA | NA	NA | NA	No variant	No variant	No variant	No variant	No variant
NIC746	NIC746	15.31929	-61.30588	Rotting_flower	NA	NA	NA	NA	NA	NA	NA	NA	NA	NA	NA	NA	NA	NA	NA	NA | NA	NA | NA	NA | NA	NA | NA	NA | NA	No variant	No variant	No variant	No variant	No variant
NIC747	NIC747	15.31566	-61.2969	Rotting_nut/pod/seed/fruit	NA	NA	NA	NA	NA	NA	NA	NA	NA	NA	NA	NA	NA	NA	NA	NA | NA	NA | NA	NA | NA	NA | NA	NA | NA	No variant	No variant	No variant	No variant	No variant
NIC749	NIC749	15.31568	-61.29654	Rotting_nut/pod/seed/fruit	NA	NA	NA	NA	NA	NA	NA	NA	NA	NA	NA	NA	NA	NA	NA	NA | NA	NA | NA	NA | NA	NA | NA	NA | NA	No variant	No variant	No variant	No variant	No variant
NIC751	NIC751	15.39709	-61.31183	Rotting_nut/pod/seed/fruit	NA	NA	NA	NA	NA	NA	NA	NA	NA	NA	NA	NA	NA	NA	NA	NA | NA	NA | NA	NA | NA	NA | NA	NA | NA	No variant	No variant	No variant	No variant	No variant
NIC753	NIC753	15.39802	-61.31219	Rotting_nut/pod/seed/fruit	NA	NA	NA	NA	NA	NA	NA	NA	NA	NA	NA	NA	NA	NA	NA	NA | NA	NA | NA	NA | NA	NA | NA	NA | NA	No variant	No variant	No variant	No variant	No variant
NIC763	NIC763	15.33997	-61.30419	Rotting_stem	NA	NA	NA	NA	NA	NA	NA	NA	NA	NA	NA	NA	NA	NA	NA	NA | NA	NA | NA	NA | NA	NA | NA	NA | NA	No variant	No variant	No variant	No variant	No variant
NIC773	NIC773	15.3456	-61.30918	Rotting_nut/pod/seed/fruit	NA	NA	NA	NA	NA	NA	NA	NA	NA	NA	NA	NA	NA	NA	NA	NA | NA	NA | NA	NA | NA	NA | NA	NA | NA	No variant	No variant	No variant	No variant	No variant
NIC775	NIC775	15.34529	-61.31009	Rotting_flower	NA	NA	NA	NA	NA	NA	NA	NA	NA	NA	NA	NA	NA	NA	NA	NA | NA	NA | NA	NA | NA	NA | NA	NA | NA	No variant	No variant	No variant	No variant	No variant
NIC85	NIC85	4.08533	-52.6751	Rotting_nut/pod/seed/fruit	NA	NA	NA	NA	NA	NA	NA	NA	NA	NA	NA	NA	NA	NA	NA	NA | NA	NA | NA	NA | NA	NA | NA	NA | NA	No variant	No variant	No variant	No variant	No variant
NIC894	NIC894	22.01967	121.57357	Rotting_nut/pod/seed/fruit	NA	NA	NA	NA	NA	NA	NA	NA	NA	NA	NA	NA	NA	NA	NA	NA | NA	NA | NA	NA | NA	NA | NA	NA | NA	No variant	No variant	No variant	No variant	No variant
NIC895	NIC895	22.01967	121.57357	Rotting_nut/pod/seed/fruit	NA	NA	NA	NA	NA	NA	NA	NA	NA	NA	NA	NA	NA	NA	NA	NA | NA	NA | NA	NA | NA	NA | NA	NA | NA	No variant	No variant	No variant	No variant	No variant
NIC898	NIC898	22.01967	121.57357	Rotting_nut/pod/seed/fruit	NA	NA	NA	NA	NA	NA	NA	NA	NA	NA	NA	NA	NA	NA	NA	NA | NA	NA | NA	NA | NA	NA | NA	NA | NA	No variant	No variant	No variant	No variant	No variant
NIC903	NIC903	4.04877	-52.67666	Rotting_stem	NA	NA	NA	NA	NA	NA	NA	NA	NA	NA	NA	NA	NA	NA	NA	NA | NA	NA | NA	NA | NA	NA | NA	NA | NA	No variant	No variant	No variant	No variant	No variant
NIC904	NIC904	4.03117	-52.68019	Rotting_nut/pod/seed/fruit	NA	NA	NA	NA	NA	NA	NA	NA	NA	NA	NA	NA	NA	NA	NA	NA | NA	NA | NA	NA | NA	NA | NA	NA | NA	No variant	No variant	No variant	No variant	No variant
NIC905	NIC905	4.03799	-52.67317	Rotting_nut/pod/seed/fruit	NA	NA	NA	NA	NA	NA	NA	NA	NA	NA	NA	NA	NA	NA	NA	NA | NA	NA | NA	NA | NA	NA | NA	NA | NA	No variant	No variant	No variant	No variant	No variant
NIC907	NIC907	4.04842	-52.67683	Rotting_stem	NA	NA	NA	NA	NA	NA	NA	NA	NA	NA	NA	NA	NA	NA	NA	NA | NA	NA | NA	NA | NA	NA | NA	NA | NA	No variant	No variant	No variant	No variant	No variant
NIC908	NIC908	4.04372	-52.67704	Rotting_flower	NA	NA	NA	NA	NA	NA	NA	NA	NA	NA	NA	NA	NA	NA	NA	NA | NA	NA | NA	NA | NA	NA | NA	NA | NA	No variant	No variant	No variant	No variant	No variant
NIC909	NIC909	4.03955	-52.67374	Rotting_flower	NA	NA	NA	NA	NA	NA	NA	NA	NA	NA	NA	NA	NA	NA	NA	NA | NA	NA | NA	NA | NA	NA | NA	NA | NA	No variant	No variant	No variant	No variant	No variant
NIC91	NIC91	4.08747	-52.67394	Rotting_nut/pod/seed/fruit	NA	NA	NA	NA	NA	NA	NA	NA	NA	NA	NA	NA	NA	NA	NA	NA | NA	NA | NA	NA | NA	NA | NA	NA | NA	No variant	No variant	No variant	No variant	No variant
NIC917	NIC917	4.03446	-52.67816	Rotting_stem	NA	NA	NA	NA	NA	NA	NA	NA	NA	NA	NA	NA	NA	NA	NA	NA | NA	NA | NA	NA | NA	NA | NA	NA | NA	No variant	No variant	No variant	No variant	No variant
NIC920	NIC920	4.04232	-52.68144	Rotting_stem	NA	NA	NA	NA	NA	NA	NA	NA	NA	NA	NA	NA	NA	NA	NA	NA | NA	NA | NA	NA | NA	NA | NA	NA | NA	No variant	No variant	No variant	No variant	No variant
NIC925	NIC925	4.03975	-52.67435	Rotting_flower	NA	NA	NA	NA	NA	NA	NA	NA	NA	NA	NA	NA	NA	NA	NA	NA | NA	NA | NA	NA | NA	NA | NA	NA | NA	No variant	No variant	No variant	No variant	No variant
NIC926	NIC926	4.03837	-52.67075	Rotting_stem	NA	NA	NA	NA	NA	NA	NA	NA	NA	NA	NA	NA	NA	NA	NA	NA | NA	NA | NA	NA | NA	NA | NA	NA | NA	No variant	No variant	No variant	No variant	No variant
NIC927	NIC927	4.04213	-52.68083	Rotting_flower	NA	NA	NA	NA	NA	NA	NA	NA	NA	NA	NA	NA	NA	NA	NA	NA | NA	NA | NA	NA | NA	NA | NA	NA | NA	No variant	No variant	No variant	No variant	No variant
NIC929	NIC929	4.04027	-52.67537	Rotting_flower	NA	NA	NA	NA	NA	NA	NA	NA	NA	NA	NA	NA	NA	NA	NA	NA | NA	NA | NA	NA | NA	NA | NA	NA | NA	No variant	No variant	No variant	No variant	No variant
NIC933	NIC933	4.04237	-52.68256	Rotting_flower	NA	NA	NA	NA	NA	NA	NA	NA	NA	NA	NA	NA	NA	NA	NA	NA | NA	NA | NA	NA | NA	NA | NA	NA | NA	No variant	No variant	No variant	No variant	No variant
NIC934	NIC934	4.04783	-52.67766	Rotting_stem	NA	NA	NA	NA	NA	NA	NA	NA	NA	NA	NA	NA	NA	NA	NA	NA | NA	NA | NA	NA | NA	NA | NA	NA | NA	No variant	No variant	No variant	No variant	No variant
NIC936	NIC936	4.03149	-52.68573	Rotting_flower	NA	NA	missense_N89S	NA	NA	NA	NA	NA	NA	NA	NA	NA	NA	NA	NA	NA | NA	NA | NA	missense_N89S | NA	NA | NA	NA | NA	No variant	Missense	No variant	No variant	No variant
NIC938	NIC938	4.03397	-52.67852	Rotting_flower	NA	NA	NA	NA	NA	NA	NA	NA	NA	NA	NA	NA	NA	NA	NA	NA | NA	NA | NA	NA | NA	NA | NA	NA | NA	No variant	No variant	No variant	No variant	No variant
NIC939	NIC939	4.03128	-52.68028	Rotting_nut/pod/seed/fruit	NA	NA	NA	NA	NA	NA	NA	NA	NA	NA	NA	NA	NA	NA	NA	NA | NA	NA | NA	NA | NA	NA | NA	NA | NA	No variant	No variant	No variant	No variant	No variant
NIC94	NIC94	4.08747	-52.67394	Rotting_nut/pod/seed/fruit	NA	NA	NA	NA	NA	NA	NA	NA	NA	NA	NA	NA	NA	NA	NA	NA | NA	NA | NA	NA | NA	NA | NA	NA | NA	No variant	No variant	No variant	No variant	No variant
NIC940	NIC940	4.03091	-52.68124	Rotting_flower	NA	NA	NA	NA	NA	NA	NA	NA	NA	NA	NA	NA	NA	NA	NA	NA | NA	NA | NA	NA | NA	NA | NA	NA | NA	No variant	No variant	No variant	No variant	No variant
NIC941	NIC941	4.03687	-52.67743	Rotting_nut/pod/seed/fruit	NA	NA	NA	NA	NA	NA	NA	NA	NA	NA	NA	NA	NA	NA	NA	NA | NA	NA | NA	NA | NA	NA | NA	NA | NA	No variant	No variant	No variant	No variant	No variant
NIC942	NIC942	4.04007	-52.67494	Rotting_nut/pod/seed/fruit	NA	NA	NA	NA	NA	NA	NA	NA	NA	NA	NA	NA	NA	NA	NA	NA | NA	NA | NA	NA | NA	NA | NA	NA | NA	No variant	No variant	No variant	No variant	No variant
NIC944	NIC944	4.03799	-52.6772	Rotting_stem	NA	NA	NA	NA	NA	NA	NA	NA	NA	NA	NA	NA	NA	NA	NA	NA | NA	NA | NA	NA | NA	NA | NA	NA | NA	No variant	No variant	No variant	No variant	No variant
NIC945	NIC945	4.03707	-52.6772	Rotting_nut/pod/seed/fruit	NA	NA	NA	NA	NA	NA	NA	NA	NA	NA	NA	NA	NA	NA	NA	NA | NA	NA | NA	NA | NA	NA | NA	NA | NA	No variant	No variant	No variant	No variant	No variant
NIC947	NIC947	4.03997	-52.67496	Rotting_flower	NA	NA	NA	NA	NA	NA	NA	NA	NA	NA	NA	NA	NA	NA	NA	NA | NA	NA | NA	NA | NA	NA | NA	NA | NA	No variant	No variant	No variant	No variant	No variant
NIC948	NIC948	4.03711	-52.67206	Rotting_flower	NA	NA	NA	NA	NA	NA	NA	NA	NA	NA	NA	NA	NA	NA	NA	NA | NA	NA | NA	NA | NA	NA | NA	NA | NA	No variant	No variant	No variant	No variant	No variant
NIC952	NIC952	4.03894	-52.66867	Rotting_flower	NA	NA	NA	NA	NA	NA	NA	NA	NA	NA	NA	NA	NA	NA	NA	NA | NA	NA | NA	NA | NA	NA | NA	NA | NA	No variant	No variant	No variant	No variant	No variant
NIC953	NIC953	4.03828	-52.6715	Rotting_flower	NA	NA	NA	NA	NA	NA	NA	NA	NA	NA	NA	NA	NA	NA	NA	NA | NA	NA | NA	NA | NA	NA | NA	NA | NA	No variant	No variant	No variant	No variant	No variant
NIC955	NIC955	4.04973	-52.67652	Rotting_stem	NA	NA	NA	NA	NA	NA	NA	NA	NA	NA	NA	NA	NA	NA	NA	NA | NA	NA | NA	NA | NA	NA | NA	NA | NA	No variant	No variant	No variant	No variant	No variant
NIC956	NIC956	4.0401	-52.67504	Fungus	NA	NA	NA	NA	NA	NA	NA	NA	NA	NA	NA	NA	NA	NA	NA	NA | NA	NA | NA	NA | NA	NA | NA	NA | NA	No variant	No variant	No variant	No variant	No variant
NIC957	NIC957	4.03952	-52.67598	Rotting_nut/pod/seed/fruit	NA	NA	NA	NA	NA	NA	NA	NA	NA	NA	NA	NA	NA	NA	NA	NA | NA	NA | NA	NA | NA	NA | NA	NA | NA	No variant	No variant	No variant	No variant	No variant
NIC958	NIC958	4.03502	-52.67796	Rotting_stem	NA	NA	NA	NA	NA	NA	NA	NA	NA	NA	NA	NA	NA	NA	NA	NA | NA	NA | NA	NA | NA	NA | NA	NA | NA	No variant	No variant	No variant	No variant	No variant
NIC959	NIC959	4.03201	-52.68039	Rotting_flower	NA	NA	NA	NA	NA	NA	NA	NA	NA	NA	NA	NA	NA	NA	NA	NA | NA	NA | NA	NA | NA	NA | NA	NA | NA	No variant	No variant	No variant	No variant	No variant
NIC961	NIC961	4.03726	-52.67143	Rotting_flower	NA	NA	NA	NA	NA	NA	NA	NA	NA	NA	NA	NA	NA	NA	NA	NA | NA	NA | NA	NA | NA	NA | NA	NA | NA	No variant	No variant	No variant	No variant	No variant
NIC962	NIC962	4.03875	-52.6677	Rotting_flower	NA	NA	NA	NA	NA	NA	NA	NA	NA	NA	NA	NA	NA	NA	NA	NA | NA	NA | NA	NA | NA	NA | NA	NA | NA	No variant	No variant	No variant	No variant	No variant
NIC964	NIC964	4.03701	-52.67172	Rotting_stem	NA	NA	NA	NA	NA	NA	NA	NA	NA	NA	NA	NA	NA	NA	NA	NA | NA	NA | NA	NA | NA	NA | NA	NA | NA	No variant	No variant	No variant	No variant	No variant
NIC965	NIC965	4.03701	-52.67172	Rotting_stem	NA	NA	NA	NA	NA	NA	NA	NA	NA	NA	NA	NA	NA	NA	NA	NA | NA	NA | NA	NA | NA	NA | NA	NA | NA	No variant	No variant	No variant	No variant	No variant
NIC970	NIC970	4.03085	-52.68408	Rotting_nut/pod/seed/fruit	NA	NA	NA	NA	NA	NA	NA	NA	NA	NA	NA	NA	NA	NA	NA	NA | NA	NA | NA	NA | NA	NA | NA	NA | NA	No variant	No variant	No variant	No variant	No variant
NIC972	NIC972	4.03701	-52.67172	Rotting_stem	NA	NA	NA	NA	NA	NA	NA	NA	NA	NA	NA	NA	NA	NA	NA	NA | NA	NA | NA	NA | NA	NA | NA	NA | NA	No variant	No variant	No variant	No variant	No variant
NIC975	NIC975	4.03819	-52.67066	Bait	NA	NA	NA	NA	NA	NA	NA	NA	NA	NA	NA	NA	NA	NA	NA	NA | NA	NA | NA	NA | NA	NA | NA	NA | NA	No variant	No variant	No variant	No variant	No variant
NIC980	NIC980	4.03822	-52.67031	Bait	NA	NA	NA	NA	NA	NA	NA	NA	NA	NA	NA	NA	NA	NA	NA	NA | NA	NA | NA	NA | NA	NA | NA	NA | NA	No variant	No variant	No variant	No variant	No variant
NIC983	NIC983	4.03848	-52.67002	Bait	NA	NA	NA	NA	NA	NA	NA	NA	NA	NA	NA	NA	NA	NA	NA	NA | NA	NA | NA	NA | NA	NA | NA	NA | NA	No variant	No variant	No variant	No variant	No variant
NIC986	NIC986	4.03726	-52.67243	Bait	NA	NA	NA	NA	NA	NA	NA	NA	NA	NA	NA	NA	NA	NA	NA	NA | NA	NA | NA	NA | NA	NA | NA	NA | NA	No variant	No variant	No variant	No variant	No variant
NIC987	NIC987	4.03726	-52.67243	Bait	NA	NA	NA	NA	NA	NA	NA	NA	NA	NA	NA	NA	NA	NA	NA	NA | NA	NA | NA	NA | NA	NA | NA	NA | NA	No variant	No variant	No variant	No variant	No variant
NIC989	NIC989	4.03713	-52.67196	Bait	NA	NA	NA	NA	NA	NA	NA	NA	NA	NA	NA	NA	NA	NA	NA	NA | NA	NA | NA	NA | NA	NA | NA	NA | NA	No variant	No variant	No variant	No variant	No variant
NIC99	NIC99	4.08747	-52.67394	Rotting_nut/pod/seed/fruit	NA	NA	NA	NA	NA	NA	NA	NA	NA	NA	NA	NA	NA	NA	NA	NA | NA	NA | NA	NA | NA	NA | NA	NA | NA	No variant	No variant	No variant	No variant	No variant
NIC993	NIC993	4.04255	-52.67816	Bait	NA	NA	NA	NA	NA	NA	NA	NA	NA	NA	NA	NA	NA	NA	NA	NA | NA	NA | NA	NA | NA	NA | NA	NA | NA	No variant	No variant	No variant	No variant	No variant
NIC994	NIC994	4.04243	-52.67869	Bait	NA	NA	NA	NA	NA	NA	NA	NA	NA	NA	NA	NA	NA	NA	NA	NA | NA	NA | NA	NA | NA	NA | NA	NA | NA	No variant	No variant	No variant	No variant	No variant
NIC999	NIC999	4.03938	-52.67617	Bait	NA	NA	NA	NA	NA	NA	NA	NA	NA	NA	NA	NA	NA	NA	NA	NA | NA	NA | NA	NA | NA	NA | NA	NA | NA	No variant	No variant	No variant	No variant	No variant
QG1000	QG1000	9.170850606	-79.84289876	Rotting_nut/pod/seed/fruit	NA	NA	NA	NA	NA	NA	NA	NA	NA	NA	NA	NA	NA	NA	NA	NA | NA	NA | NA	NA | NA	NA | NA	NA | NA	No variant	No variant	No variant	No variant	No variant
QG1004	QG1004	9.164456	-79.844623	Rotting_nut/pod/seed/fruit	NA	NA	NA	NA	NA	NA	NA	NA	NA	NA	NA	NA	NA	NA	NA	NA | NA	NA | NA	NA | NA	NA | NA	NA | NA	No variant	No variant	No variant	No variant	No variant
QG131	QG131	22.22955	-159.4764	Rotting_nut/pod/seed/fruit	NA	NA	NA	NA	NA	NA	NA	NA	NA	NA	NA	NA	NA	NA	NA	NA | NA	NA | NA	NA | NA	NA | NA	NA | NA	No variant	No variant	No variant	No variant	No variant
QG2716	QG2716	9.16835	-79.839279	Bait	NA	NA	NA	NA	NA	NA	NA	NA	NA	NA	NA	NA	NA	NA	NA	NA | NA	NA | NA	NA | NA	NA | NA	NA | NA	No variant	No variant	No variant	No variant	No variant
QG2724	QG2724	9.1598	-79.8399	Bait	NA	NA	NA	NA	missense_P80F	NA	NA	NA	NA	NA	NA	NA	NA	NA	NA	NA | NA	NA | NA	NA | NA	NA | NA	missense_P80F | NA	No variant	No variant	No variant	Missense	No variant
QG2726	QG2726	9.1598	-79.8399	Bait	NA	NA	NA	NA	NA	NA	NA	NA	NA	NA	NA	NA	NA	NA	NA	NA | NA	NA | NA	NA | NA	NA | NA	NA | NA	No variant	No variant	No variant	No variant	No variant
QG2770	QG2770	9.1576	-79.83393333	Bait	NA	NA	NA	NA	NA	NA	NA	NA	NA	NA	NA	NA	NA	NA	NA	NA | NA	NA | NA	NA | NA	NA | NA	NA | NA	No variant	No variant	No variant	No variant	No variant
QG2896	QG2896	-16.10295	145.44645	Rotting_nut/pod/seed/fruit	NA	NA	NA	splice_region_NA + splice_region_NA	NA	NA	NA	NA	NA	NA	NA	NA	NA	NA	NA	NA | NA	NA | NA	NA | NA	splice_region_NA + splice_region_NA | NA	NA | NA	No variant	No variant	No variant	No variant	Splice donor
QG2897	QG2897	-16.10295	145.44645	Rotting_nut/pod/seed/fruit	NA	NA	NA	splice_region_NA + splice_region_NA	NA	NA	NA	NA	NA	NA	NA	NA	NA	NA	NA	NA | NA	NA | NA	NA | NA	splice_region_NA + splice_region_NA | NA	NA | NA	No variant	No variant	No variant	No variant	Splice donor
QG2898	QG2898	-16.103617	145.4467	Rotting_nut/pod/seed/fruit	NA	NA	NA	splice_region_NA + splice_region_NA	NA	NA	NA	NA	NA	NA	NA	NA	NA	NA	NA	NA | NA	NA | NA	NA | NA	splice_region_NA + splice_region_NA | NA	NA | NA	No variant	No variant	No variant	No variant	Splice donor
QG2899	QG2899	-16.103617	145.4467	Rotting_nut/pod/seed/fruit	NA	NA	NA	splice_region_NA + splice_region_NA	NA	NA	NA	NA	NA	NA	NA	NA	NA	NA	NA	NA | NA	NA | NA	NA | NA	splice_region_NA + splice_region_NA | NA	NA | NA	No variant	No variant	No variant	No variant	Splice donor
QG2904	QG2904	-16.10365	145.447317	Rotting_nut/pod/seed/fruit	NA	NA	NA	splice_region_NA + splice_region_NA	NA	NA	NA	NA	NA	NA	NA	NA	NA	NA	NA	NA | NA	NA | NA	NA | NA	splice_region_NA + splice_region_NA | NA	NA | NA	No variant	No variant	No variant	No variant	Splice donor
QG2905	QG2905	-16.10365	145.447317	Rotting_nut/pod/seed/fruit	NA	NA	NA	splice_region_NA + splice_region_NA	NA	NA	NA	NA	NA	NA	NA	NA	NA	NA	NA	NA | NA	NA | NA	NA | NA	splice_region_NA + splice_region_NA | NA	NA | NA	No variant	No variant	No variant	No variant	Splice donor
QG3008	QG3008	9.16005	-79.841	Rotting_stem	NA	NA	NA	NA	missense_P80F	NA	NA	NA	NA	NA	NA	NA	NA	NA	NA	NA | NA	NA | NA	NA | NA	NA | NA	missense_P80F | NA	No variant	No variant	No variant	Missense	No variant
QG3009	QG3009	9.16005	-79.841	Rotting_stem	NA	NA	NA	NA	NA	NA	NA	NA	NA	NA	NA	NA	NA	NA	NA	NA | NA	NA | NA	NA | NA	NA | NA	NA | NA	No variant	No variant	No variant	No variant	No variant
QG3010	QG3010	9.159966667	-79.84096667	Rotting_nut/pod/seed/fruit	NA	NA	NA	NA	NA	NA	NA	NA	NA	NA	NA	NA	NA	NA	NA	NA | NA	NA | NA	NA | NA	NA | NA	NA | NA	No variant	No variant	No variant	No variant	No variant
QG3011	QG3011	9.159966667	-79.84096667	Rotting_nut/pod/seed/fruit	NA	NA	NA	NA	missense_P80F	NA	NA	NA	NA	NA	NA	NA	NA	NA	NA	NA | NA	NA | NA	NA | NA	NA | NA	missense_P80F | NA	No variant	No variant	No variant	Missense	No variant
QG3013	QG3013	9.159766667	-79.841	Rotting_nut/pod/seed/fruit	NA	NA	NA	NA	NA	NA	NA	NA	NA	NA	NA	NA	NA	NA	NA	NA | NA	NA | NA	NA | NA	NA | NA	NA | NA	No variant	No variant	No variant	No variant	No variant
QG3024	QG3024	9.1584	-79.84555	Vegetal_litter/mix	NA	NA	NA	NA	NA	NA	NA	NA	NA	NA	NA	NA	NA	NA	NA	NA | NA	NA | NA	NA | NA	NA | NA	NA | NA	No variant	No variant	No variant	No variant	No variant
QG3037	QG3037	9.164533333	-79.84156667	Rotting_flower	NA	NA	NA	NA	NA	NA	NA	NA	NA	NA	NA	NA	NA	NA	NA	NA | NA	NA | NA	NA | NA	NA | NA	NA | NA	No variant	No variant	No variant	No variant	No variant
QG3038	QG3038	9.164533333	-79.84156667	Rotting_flower	NA	NA	NA	NA	NA	NA	NA	NA	NA	NA	NA	NA	NA	NA	NA	NA | NA	NA | NA	NA | NA	NA | NA	NA | NA	No variant	No variant	No variant	No variant	No variant
QG3055	QG3055	9.16484	-79.83659	Rotting_nut/pod/seed/fruit	NA	NA	NA	NA	missense_P80F	NA	NA	NA	NA	NA	NA	NA	NA	NA	NA	NA | NA	NA | NA	NA | NA	NA | NA	missense_P80F | NA	No variant	No variant	No variant	Missense	No variant
QG3064	QG3064	9.16092	-79.84046	Rotting_nut/pod/seed/fruit	NA	NA	NA	NA	missense_P80F	NA	NA	NA	NA	NA	NA	NA	NA	NA	NA	NA | NA	NA | NA	NA | NA	NA | NA	missense_P80F | NA	No variant	No variant	No variant	Missense	No variant
QG3514	QG3514	10.43089	-84.00684	Rotting_flower	NA	NA	NA	NA	NA	NA	NA	NA	NA	NA	NA	NA	NA	NA	NA	NA | NA	NA | NA	NA | NA	NA | NA	NA | NA	No variant	No variant	No variant	No variant	No variant
QG3521	QG3521	10.42643333	-84.01193333	Rotting_flower	NA	NA	NA	NA	NA	NA	NA	NA	NA	NA	NA	NA	NA	NA	NA	NA | NA	NA | NA	NA | NA	NA | NA	NA | NA	No variant	No variant	No variant	No variant	No variant
QG3522	QG3522	10.42974	-84.00938	Rotting_flower	NA	NA	NA	NA	NA	NA	NA	NA	NA	NA	NA	NA	NA	NA	NA	NA | NA	NA | NA	NA | NA	NA | NA	NA | NA	No variant	No variant	No variant	No variant	No variant
QG3526	QG3526	10.42643333	-84.01193333	Rotting_flower	NA	NA	NA	NA	NA	NA	NA	NA	NA	NA	NA	NA	NA	NA	NA	NA | NA	NA | NA	NA | NA	NA | NA	NA | NA	No variant	No variant	No variant	No variant	No variant
QG3529	QG3529	10.43288	-84.00678	Rotting_nut/pod/seed/fruit	NA	NA	NA	NA	NA	NA	NA	NA	NA	NA	NA	NA	NA	NA	NA	NA | NA	NA | NA	NA | NA	NA | NA	NA | NA	No variant	No variant	No variant	No variant	No variant
QG3533	QG3533	10.42641667	-84.01201667	Rotting_flower	NA	NA	NA	missense_A78V	NA	NA	NA	NA	NA	NA	NA	NA	NA	NA	NA	NA | NA	NA | NA	NA | NA	missense_A78V | NA	NA | NA	No variant	No variant	No variant	No variant	Missense
QG3539	QG3539	10.42332222	-84.00135556	Rotting_nut/pod/seed/fruit	NA	NA	NA	NA	NA	NA	NA	NA	NA	NA	NA	NA	NA	NA	NA	NA | NA	NA | NA	NA | NA	NA | NA	NA | NA	No variant	No variant	No variant	No variant	No variant
QG3543	QG3543	10.42641667	-84.01201667	Rotting_flower	NA	NA	NA	NA	NA	NA	NA	NA	NA	NA	NA	NA	NA	NA	NA	NA | NA	NA | NA	NA | NA	NA | NA	NA | NA	No variant	No variant	No variant	No variant	No variant
QG3545	QG3545	10.42361667	-84.00118611	Rotting_nut/pod/seed/fruit	NA	NA	NA	NA	NA	NA	NA	NA	NA	NA	NA	NA	NA	NA	NA	NA | NA	NA | NA	NA | NA	NA | NA	NA | NA	No variant	No variant	No variant	No variant	No variant
QG3546	QG3546	10.43288	-84.00678	Rotting_nut/pod/seed/fruit	NA	NA	NA	NA	NA	NA	NA	NA	NA	NA	NA	NA	NA	NA	NA	NA | NA	NA | NA	NA | NA	NA | NA	NA | NA	No variant	No variant	No variant	No variant	No variant
QG3547	QG3547	10.42551667	-84.01403333	Rotting_nut/pod/seed/fruit	NA	NA	NA	NA	NA	NA	NA	NA	NA	NA	NA	NA	NA	NA	NA	NA | NA	NA | NA	NA | NA	NA | NA	NA | NA	No variant	No variant	No variant	No variant	No variant
QG3785	QG3785	10.43082	-84.01138	Rotting_nut/pod/seed/fruit	NA	NA	NA	NA	NA	NA	NA	NA	NA	NA	NA	NA	NA	NA	NA	NA | NA	NA | NA	NA | NA	NA | NA	NA | NA	No variant	No variant	No variant	No variant	No variant
QG3786	QG3786	10.42963	-84.00833	NA	NA	NA	NA	NA	NA	NA	NA	NA	NA	NA	NA	NA	NA	NA	NA	NA | NA	NA | NA	NA | NA	NA | NA	NA | NA	No variant	No variant	No variant	No variant	No variant
QG3789	QG3789	10.42608333	-84.0092	Rotting_flower	NA	NA	NA	NA	NA	NA	NA	NA	NA	NA	NA	NA	NA	NA	NA	NA | NA	NA | NA	NA | NA	NA | NA	NA | NA	No variant	No variant	No variant	No variant	No variant
QG3790	QG3790	10.42551667	-84.01403333	Rotting_flower	NA	NA	NA	NA	NA	NA	NA	NA	NA	NA	NA	NA	NA	NA	NA	NA | NA	NA | NA	NA | NA	NA | NA	NA | NA	No variant	No variant	No variant	No variant	No variant
QG3793	QG3793	10.42583333	-84.00995	Rotting_nut/pod/seed/fruit	NA	NA	NA	NA	NA	NA	NA	NA	NA	NA	NA	NA	NA	NA	NA	NA | NA	NA | NA	NA | NA	NA | NA	NA | NA	No variant	No variant	No variant	No variant	No variant
QG3795	QG3795	10.42608333	-84.0092	Rotting_flower	NA	NA	NA	NA	NA	NA	NA	NA	NA	NA	NA	NA	NA	NA	NA	NA | NA	NA | NA	NA | NA	NA | NA	NA | NA	No variant	No variant	No variant	No variant	No variant
QG3797	QG3797	10.42974	-84.00938	NA	NA	NA	NA	NA	NA	NA	NA	NA	NA	NA	NA	NA	NA	NA	NA	NA | NA	NA | NA	NA | NA	NA | NA	NA | NA	No variant	No variant	No variant	No variant	No variant
QG3799	QG3799	10.43008	-84.00894	NA	NA	NA	NA	NA	NA	NA	NA	NA	NA	NA	NA	NA	NA	NA	NA	NA | NA	NA | NA	NA | NA	NA | NA	NA | NA	No variant	No variant	No variant	No variant	No variant
QG3800	QG3800	10.42974	-84.00938	NA	NA	NA	NA	NA	NA	NA	NA	NA	NA	NA	NA	NA	NA	NA	NA	NA | NA	NA | NA	NA | NA	NA | NA	NA | NA	No variant	No variant	No variant	No variant	No variant
QG3805	QG3805	10.42608333	-84.0092	Rotting_flower	NA	NA	NA	NA	NA	NA	NA	NA	NA	NA	NA	NA	NA	NA	NA	NA | NA	NA | NA	NA | NA	NA | NA	NA | NA	No variant	No variant	No variant	No variant	No variant
QG3807	QG3807	10.43182	-84.01499	NA	NA	NA	NA	NA	NA	NA	NA	NA	NA	NA	NA	NA	NA	NA	NA	NA | NA	NA | NA	NA | NA	NA | NA	NA | NA	No variant	No variant	No variant	No variant	No variant
QG3808	QG3808	10.43288	-84.00678	Rotting_nut/pod/seed/fruit	NA	NA	NA	NA	NA	NA	NA	NA	NA	NA	NA	NA	NA	NA	NA	NA | NA	NA | NA	NA | NA	NA | NA	NA | NA	No variant	No variant	No variant	No variant	No variant
QG3809	QG3809	10.43288	-84.00678	Rotting_nut/pod/seed/fruit	NA	NA	NA	NA	NA	NA	NA	NA	NA	NA	NA	NA	NA	NA	NA	NA | NA	NA | NA	NA | NA	NA | NA	NA | NA	No variant	No variant	No variant	No variant	No variant
QG3811	QG3811	10.43288	-84.00678	Rotting_nut/pod/seed/fruit	NA	NA	NA	NA	NA	NA	NA	NA	NA	NA	NA	NA	NA	NA	NA	NA | NA	NA | NA	NA | NA	NA | NA	NA | NA	No variant	No variant	No variant	No variant	No variant
QG3817	QG3817	10.42972	-84.00742	Rotting_nut/pod/seed/fruit	NA	NA	NA	NA	NA	NA	NA	NA	NA	NA	NA	NA	NA	NA	NA	NA | NA	NA | NA	NA | NA	NA | NA	NA | NA	No variant	No variant	No variant	No variant	No variant
QG3818	QG3818	10.4262	-84.0013167	Rotting_nut/pod/seed/fruit	NA	NA	NA	NA	NA	NA	NA	NA	NA	NA	NA	NA	NA	NA	NA	NA | NA	NA | NA	NA | NA	NA | NA	NA | NA	No variant	No variant	No variant	No variant	No variant
QG3821	QG3821	10.42540556	-84.00121667	Rotting_nut/pod/seed/fruit	NA	NA	NA	NA	NA	NA	NA	NA	NA	NA	NA	NA	NA	NA	NA	NA | NA	NA | NA	NA | NA	NA | NA	NA | NA	No variant	No variant	No variant	No variant	No variant
QG3824	QG3824	10.44022	-84.01188	Rotting_flower	NA	NA	NA	NA	NA	NA	NA	NA	NA	NA	NA	NA	NA	NA	NA	NA | NA	NA | NA	NA | NA	NA | NA	NA | NA	No variant	No variant	No variant	No variant	No variant
QG3828	QG3828	10.42346389	-84.00128333	Rotting_nut/pod/seed/fruit	NA	NA	NA	NA	NA	NA	NA	NA	NA	NA	NA	NA	NA	NA	NA	NA | NA	NA | NA	NA | NA	NA | NA	NA | NA	No variant	No variant	No variant	No variant	No variant
QG3829	QG3829	10.42346389	-84.00128333	Rotting_nut/pod/seed/fruit	NA	NA	NA	NA	NA	NA	NA	NA	NA	NA	NA	NA	NA	NA	NA	NA | NA	NA | NA	NA | NA	NA | NA	NA | NA	No variant	No variant	No variant	No variant	No variant
QG3831	QG3831	10.43182	-84.01499	Rotting_flower	NA	NA	NA	NA	NA	NA	NA	NA	NA	NA	NA	NA	NA	NA	NA	NA | NA	NA | NA	NA | NA	NA | NA	NA | NA	No variant	No variant	No variant	No variant	No variant
QG3834	QG3834	10.42972	-84.00718	Rotting_nut/pod/seed/fruit	NA	NA	NA	NA	NA	NA	NA	NA	NA	NA	NA	NA	NA	NA	NA	NA | NA	NA | NA	NA | NA	NA | NA	NA | NA	No variant	No variant	No variant	No variant	No variant
QG3839	QG3839	10.43792	-84.01132	Rotting_nut/pod/seed/fruit	NA	NA	NA	NA	NA	NA	NA	NA	NA	NA	NA	NA	NA	NA	NA	NA | NA	NA | NA	NA | NA	NA | NA	NA | NA	No variant	No variant	No variant	No variant	No variant
QG3843	QG3843	10.42963	-84.00833	Rotting_flower	NA	NA	NA	NA	NA	NA	NA	NA	NA	NA	NA	NA	NA	NA	NA	NA | NA	NA | NA	NA | NA	NA | NA	NA | NA	No variant	No variant	No variant	No variant	No variant
QG3845	QG3845	10.43082	-84.01138	Rotting_nut/pod/seed/fruit	NA	NA	NA	NA	NA	NA	NA	NA	NA	NA	NA	NA	NA	NA	NA	NA | NA	NA | NA	NA | NA	NA | NA	NA | NA	No variant	No variant	No variant	No variant	No variant
QG3847	QG3847	10.41828889	-84.00399167	Rotting_nut/pod/seed/fruit	NA	NA	NA	NA	NA	NA	NA	NA	NA	NA	NA	NA	NA	NA	NA	NA | NA	NA | NA	NA | NA	NA | NA	NA | NA	No variant	No variant	No variant	No variant	No variant
QG3848	QG3848	10.43082	-84.01138	Rotting_nut/pod/seed/fruit	NA	NA	NA	NA	NA	NA	NA	NA	NA	NA	NA	NA	NA	NA	NA	NA | NA	NA | NA	NA | NA	NA | NA	NA | NA	No variant	No variant	No variant	No variant	No variant
QG3849	QG3849	10.42551667	-84.01403333	Rotting_flower	NA	NA	NA	NA	NA	NA	NA	NA	NA	NA	NA	NA	NA	NA	NA	NA | NA	NA | NA	NA | NA	NA | NA	NA | NA	No variant	No variant	No variant	No variant	No variant
QG3850	QG3850	10.42972	-84.00718	NA	NA	NA	NA	NA	NA	NA	NA	NA	NA	NA	NA	NA	NA	NA	NA	NA | NA	NA | NA	NA | NA	NA | NA	NA | NA	No variant	No variant	No variant	No variant	No variant
QG3852	QG3852	10.41900556	-84.00699722	Rotting_nut/pod/seed/fruit	NA	NA	NA	NA	NA	NA	NA	NA	NA	NA	NA	NA	NA	NA	NA	NA | NA	NA | NA	NA | NA	NA | NA	NA | NA	No variant	No variant	No variant	No variant	No variant
QG3856	QG3856	10.42540556	-84.00121667	Rotting_flower	NA	NA	NA	NA	NA	NA	NA	NA	NA	NA	NA	NA	NA	NA	NA	NA | NA	NA | NA	NA | NA	NA | NA	NA | NA	No variant	No variant	No variant	No variant	No variant
QG3862	QG3862	10.42608333	-84.0092	Rotting_flower	NA	NA	NA	NA	NA	NA	NA	NA	NA	NA	NA	NA	NA	NA	NA	NA | NA	NA | NA	NA | NA	NA | NA	NA | NA	No variant	No variant	No variant	No variant	No variant
QG3863	QG3863	10.42974	-84.00938	Rotting_nut/pod/seed/fruit	NA	NA	NA	NA	NA	NA	NA	NA	NA	NA	NA	NA	NA	NA	NA	NA | NA	NA | NA	NA | NA	NA | NA	NA | NA	No variant	No variant	No variant	No variant	No variant
QG3868	QG3868	10.43888	-84.01353	Rotting_nut/pod/seed/fruit	NA	NA	NA	NA	NA	NA	NA	NA	NA	NA	NA	NA	NA	NA	NA	NA | NA	NA | NA	NA | NA	NA | NA	NA | NA	No variant	No variant	No variant	No variant	No variant
QG3871	QG3871	10.44027	-84.01227	Rotting_nut/pod/seed/fruit	NA	NA	NA	NA	NA	NA	NA	NA	NA	NA	NA	NA	NA	NA	NA	NA | NA	NA | NA	NA | NA	NA | NA	NA | NA	No variant	No variant	No variant	No variant	No variant
QG3872	QG3872	10.44027	-84.01227	Rotting_nut/pod/seed/fruit	NA	NA	NA	NA	NA	NA	NA	NA	NA	NA	NA	NA	NA	NA	NA	NA | NA	NA | NA	NA | NA	NA | NA	NA | NA	No variant	No variant	No variant	No variant	No variant
QG3873	QG3873	10.44027	-84.01227	Rotting_nut/pod/seed/fruit	NA	NA	NA	NA	NA	NA	NA	NA	NA	NA	NA	NA	NA	NA	NA	NA | NA	NA | NA	NA | NA	NA | NA	NA | NA	No variant	No variant	No variant	No variant	No variant
QG3877	QG3877	10.43008	-84.00894	Rotting_nut/pod/seed/fruit	NA	NA	NA	NA	NA	NA	NA	NA	NA	NA	NA	NA	NA	NA	NA	NA | NA	NA | NA	NA | NA	NA | NA	NA | NA	No variant	No variant	No variant	No variant	No variant
QG3880	QG3880	10.43089	-84.00684	Rotting_flower	NA	NA	NA	NA	NA	NA	NA	NA	NA	NA	NA	NA	NA	NA	NA	NA | NA	NA | NA	NA | NA	NA | NA	NA | NA	No variant	No variant	No variant	No variant	No variant
QG800	QG800	9.158057	-79.834221	Rotting_flower	NA	NA	NA	NA	NA	NA	NA	NA	NA	NA	NA	NA	NA	NA	NA	NA | NA	NA | NA	NA | NA	NA | NA	NA | NA	No variant	No variant	No variant	No variant	No variant
QG823	QG823	9.152413	-79.850852	Rotting_flower	NA	NA	NA	NA	NA	NA	NA	NA	NA	NA	NA	NA	NA	NA	NA	NA | NA	NA | NA	NA | NA	NA | NA	NA | NA	No variant	No variant	No variant	No variant	No variant
QG834	QG834	9.15385	-79.83077	Rotting_flower	NA	NA	NA	NA	NA	NA	NA	NA	NA	NA	NA	NA	NA	NA	NA	NA | NA	NA | NA	NA | NA	NA | NA	NA | NA	No variant	No variant	No variant	No variant	No variant
QG836	QG836	9.15447	-79.82758	Rotting_nut/pod/seed/fruit	NA	NA	NA	NA	NA	NA	NA	NA	NA	NA	NA	NA	NA	NA	NA	NA | NA	NA | NA	NA | NA	NA | NA	NA | NA	No variant	No variant	No variant	No variant	No variant
QG840	QG840	9.161421	-79.837195	Rotting_flower	NA	NA	NA	NA	NA	NA	NA	NA	NA	NA	NA	NA	NA	NA	NA	NA | NA	NA | NA	NA | NA	NA | NA	NA | NA	No variant	No variant	No variant	No variant	No variant
QG841	QG841	9.161421	-79.837195	Rotting_flower	NA	NA	NA	NA	missense_P80F	NA	NA	NA	NA	NA	NA	NA	NA	NA	NA	NA | NA	NA | NA	NA | NA	NA | NA	missense_P80F | NA	No variant	No variant	No variant	Missense	No variant
QG845	QG845	9.15443	-79.82735	Rotting_flower	NA	NA	NA	NA	NA	NA	NA	NA	NA	NA	NA	NA	NA	NA	NA	NA | NA	NA | NA	NA | NA	NA | NA	NA | NA	No variant	No variant	No variant	No variant	No variant
QG846	QG846	9.15443	-79.82735	Rotting_flower	NA	NA	NA	NA	NA	NA	NA	NA	NA	NA	NA	NA	NA	NA	NA	NA | NA	NA | NA	NA | NA	NA | NA	NA | NA	No variant	No variant	No variant	No variant	No variant
QG848	QG848	9.15445	-79.82763	Rotting_flower	NA	NA	NA	NA	NA	NA	NA	NA	NA	NA	NA	NA	NA	NA	NA	NA | NA	NA | NA	NA | NA	NA | NA	NA | NA	No variant	No variant	No variant	No variant	No variant
QG850	QG850	9.159436	-79.844493	Rotting_nut/pod/seed/fruit	NA	NA	NA	NA	NA	NA	NA	NA	NA	NA	NA	NA	NA	NA	NA	NA | NA	NA | NA	NA | NA	NA | NA	NA | NA	No variant	No variant	No variant	No variant	No variant
QG852	QG852	9.15443	-79.82735	Rotting_flower	NA	NA	NA	NA	NA	NA	NA	NA	NA	NA	NA	NA	NA	NA	NA	NA | NA	NA | NA	NA | NA	NA | NA	NA | NA	No variant	No variant	No variant	No variant	No variant
QG853	QG853	9.159372	-79.835975	Rotting_flower	NA	NA	NA	NA	NA	NA	NA	NA	NA	NA	NA	NA	NA	NA	NA	NA | NA	NA | NA	NA | NA	NA | NA	NA | NA	No variant	No variant	No variant	No variant	No variant
QG935	QG935	9.159499	-79.838839	Rotting_nut/pod/seed/fruit	NA	NA	NA	NA	NA	NA	NA	NA	NA	NA	NA	NA	NA	NA	NA	NA | NA	NA | NA	NA | NA	NA | NA	NA | NA	No variant	No variant	No variant	No variant	No variant
QG942	QG942	9.144538	-79.854772	Rotting_nut/pod/seed/fruit	NA	NA	NA	NA	NA	NA	NA	NA	NA	NA	NA	NA	NA	NA	NA	NA | NA	NA | NA	NA | NA	NA | NA	NA | NA	No variant	No variant	No variant	No variant	No variant
QG981	QG981	9.14576403	-79.8544232	Rotting_flower	NA	NA	NA	NA	NA	NA	NA	NA	NA	NA	NA	NA	NA	NA	NA	NA | NA	NA | NA	NA | NA	NA | NA	NA | NA	No variant	No variant	No variant	No variant	No variant
QG987	QG987	9.147419	-79.85312	Rotting_flower	NA	NA	NA	NA	NA	NA	NA	NA	NA	NA	NA	NA	NA	NA	NA	NA | NA	NA | NA	NA | NA	NA | NA	NA | NA	No variant	No variant	No variant	No variant	No variant
TWN2103	TWN2103	25.16666667	121.5166667	Soil	NA	NA	NA	NA	missense_D433E	NA	NA	NA	NA	NA	NA	NA	NA	NA	NA	NA | NA	NA | NA	NA | NA	NA | NA	missense_D433E | NA	No variant	No variant	No variant	Missense	No variant
