# Supplementary material for: Evaluating beta-tubulin variants as predictors of benzimidazole resistance across Caenorhabditis nematodes
Source: PLoS Pathog. 2026 Jun 5;22(6):e1014306. doi: 10.1371/journal.ppat.1014306 (PMC13262929; doi:10.1371/journal.ppat.1014306)
Supplement: S4 Table — (CSV) [file ppat.1014306.s031.csv]

var_strain	no_var_strain_match	species	gene_var_strain	variant_var_strain
ECA2115	ECA1657	briggsae	ben-1	Q94K
ECA2299	BRC20246	briggsae	ben-1	S218L
EG6271	EG6260	briggsae	ben-1	R359H
JU1346	NIC1667	briggsae	ben-1	V91
NIC1052	EG6267	briggsae	ben-1	Q134H
NIC1645	NIC1667	briggsae	ben-1	S218L
NIC828	NIC827	briggsae	ben-1	M299V
PE887	ECA2425	briggsae	ben-1	W21*
QG4097	QG2908	briggsae	ben-1	D128E
QG4233	JU1348	briggsae	ben-1	D128E
VT847	ECA2667	briggsae	ben-1	Q94K
	JU2472	briggsae	ben-1
	QG4070	briggsae	ben-1
BRC20238	BRC20232	briggsae	tbb-1	T35A
ECA163	ECA276	briggsae	tbb-1	L3771
NIC248	NIC532	briggsae	tbb-1	V64I
QR25	JU3416	briggsae	tbb-1	L3771
XZ1213	XZ1731	briggsae	tbb-1	A275T
	VX0034	briggsae	tbb-1
BRC20092	BRC20094	briggsae	tbb-2	E441A
ECA1206	ECA1997	elegans	mec-7	A9T
BRC20530	NIC1665	briggsae	mec-7	S388C
NIC96	NIC60	briggsae	mec-7	N165S
QG866	QG788	briggsae	mec-7	T136I
NIC1556	NIC1588	tropicalis	mec-7	D433E
QG2724	QG1004	tropicalis	mec-7	P80F
ECA593	XZ2019	elegans	tbb-4	Q8H
QG2896	QG131	tropicalis	tbb-4	Splice Donor
QG3533	QG3829	tropicalis	tbb-4	A78V
	EG5613	briggsae	tbb-4
	NIC58	tropicalis
	AF16	briggsae
	N2	elegans
NIC936	BRC20391	tropicalis	tbb-2	N89S
NIC1563	NIC957	tropicalis	ben-1	P80T
NIC389	NIC993	tropicalis	ben-1	R121Q
