# Supplementary material for: Evaluating beta-tubulin variants as predictors of benzimidazole resistance across Caenorhabditis nematodes
Source: PLoS Pathog. 2026 Jun 5;22(6):e1014306. doi: 10.1371/journal.ppat.1014306 (PMC13262929; doi:10.1371/journal.ppat.1014306)
Supplement: S5 Table — (CSV) [file ppat.1014306.s032.csv]

oligonucleotide name	sequence	purpose	direction		details
crECA228	GGCCAAGGGACACTACACCG	Cbr-ben-1 guide, exon2			Deletion of ben-1 in C. briggsae, part of exon 2 through part of exon 4, use with 229
crECA229	AGTTAATGCACGATACGCCT	Cbr-ben-1 guide, exon4			Deletion of ben-1 in C. briggsae, part of exon 2 through part of exon 4, use with 228
crECA230	UCCGGAAAUCGUACGGCUCG	Cbr-dpy-10 guide			Coinjection marker guide, Toker 2022
crECA231	GAATCCATGGGAAGCTCCGCTTCCATAAGCACCACAGGCGGTACGATTTCCGGATAGTTTCATTTTGCCGAATTG	Cbr-dpy-10 repair			Arg92Cys, Toker 2022
oECA2728	ctccgcccttgactctgccaat	External Cbr-ben-1 exon2 del primer	Forward		genotypes deletion of Cbr-ben 1, use with 2803, 710bp
oECA2730	GGGCCAAGGGACACTACACCGA	internal Cbr-ben-1 exon2 del primer	Forward		genotypes deletion of Cbr-ben 1, use with 2731, 731bp
oECA2731	gggggagcgGGAGGTGTAAGTT	external Cbr-ben-1 exon4 del primer	Reverse		genotypes deletion of Cbr-ben 1, use with 2730, 731bp
oECA2803	GCTGATGAACGGAGAGCGTGGC	Cb ben-1 exon 2 internal	Reverse		genotypes deletion of Cbr-ben 1, use with 2803, 710bp			2728, 710bp
crECA232	CGTACAGCTCGTGGTGCATA	Ctr-dpy-10 Guide			Coinjection marker guide, Bobinski 2023
crECA233	TTCAATACGGAAAAATGAAACTTTCTGGAAATCGTACAGCATGCGGTGCATATGGCAGTGGAGCTTCTCATGGTTTTAGACCAACTGCT	Ctr-dpy-10 repair			Arg92Cys, Bobinski 2023
crECA234	ACGACTTAACGTAAGAACAG	Ctr-ben-1 guide, intron 1			Deletion of ben-1 in C. tropicalis, all of exon 2 through part of exon 4,use with 235
crECA235	GTGTGTGACATTCCACCGCG	Ctr-ben-1 guide, exon 4			Deletion of ben-1 in C. tropicalis, all of exon 2 through part of exon 4, use with 234
oECA2732	CCAGTGGAGGAAAGCCTTGCGG	External fwd Ctr-ben1, around exon 4 del	Forward		genotypes deletion of Ctr-ben 1, use with 2733, 604bp
oECA2733	ACCTGTCTCCGTTTCCCAGGTCA	Internal rev Ctr-ben1, around exon 4 del	Reverse		genotypes deletion of Ctr-ben 1, use with 2732, 604bp
oECA2734	ACGGAGACAGGTAGTCACTCCCG	Internal fwd Ctr-ben1, around exon 2 del	Forward		genotypes deletion of Ctr-ben 1, use with 2735, 949bp
oECA2735	TGTGCGCACGGTTACACCATCA	External rev Ctr-ben1, around exon 2 del	Reverse		genotypes deletion of Ctr-ben 1, use with 2734, 949bp
