# Supplementary material for: Evaluating beta-tubulin variants as predictors of benzimidazole resistance across Caenorhabditis nematodes
Source: PLoS Pathog. 2026 Jun 5;22(6):e1014306. doi: 10.1371/journal.ppat.1014306 (PMC13262929; doi:10.1371/journal.ppat.1014306)
Supplement: S6 Table — (CSV) [file ppat.1014306.s033.csv]

sample	strain	replicate	total_offspring	lifetime_mean	lifetime_sd	group1	group2	estimate	conf.low	conf.high	p.adj	p.adj.signif
ECA3953.R1	ECA3953	1	179	202.12	21.76	ECA3953	PB420	-2.125	-41.62332	37.37332	0.99	ns
ECA3953.R2	ECA3953	2	206	202.12	21.76	ECA3953	PB420	-2.125	-41.62332	37.37332	0.99	ns
ECA3953.R3	ECA3953	5	193	202.12	21.76	ECA3953	PB420	-2.125	-41.62332	37.37332	0.99	ns
ECA3953.R4	ECA3953	6	225	202.12	21.76	ECA3953	PB420	-2.125	-41.62332	37.37332	0.99	ns
ECA3953.R5	ECA3953	7	234	202.12	21.76	ECA3953	PB420	-2.125	-41.62332	37.37332	0.99	ns
ECA3953.R6	ECA3953	8	181	202.12	21.76	ECA3953	PB420	-2.125	-41.62332	37.37332	0.99	ns
ECA3953.R7	ECA3953	9	181	202.12	21.76	ECA3953	PB420	-2.125	-41.62332	37.37332	0.99	ns
ECA3953.R8	ECA3953	10	218	202.12	21.76	ECA3953	PB420	-2.125	-41.62332	37.37332	0.99	ns
ECA3954.R1	ECA3954	1	207	199.17	37.97	ECA3954	PB420	0.8333333	-41.82973	43.4964	0.999	ns
ECA3954.R2	ECA3954	3	199	199.17	37.97	ECA3954	PB420	0.8333333	-41.82973	43.4964	0.999	ns
ECA3954.R3	ECA3954	4	187	199.17	37.97	ECA3954	PB420	0.8333333	-41.82973	43.4964	0.999	ns
ECA3954.R4	ECA3954	7	252	199.17	37.97	ECA3954	PB420	0.8333333	-41.82973	43.4964	0.999	ns
ECA3954.R5	ECA3954	8	136	199.17	37.97	ECA3954	PB420	0.8333333	-41.82973	43.4964	0.999	ns
ECA3954.R6	ECA3954	10	214	199.17	37.97	ECA3954	PB420	0.8333333	-41.82973	43.4964	0.999	ns
PB420.R1	PB420	1	212	200	33.47	PB420	PB420	NA	NA	NA	NA	NA
PB420.R2	PB420	2	243	200	33.47	PB420	PB420	NA	NA	NA	NA	NA
PB420.R3	PB420	3	182	200	33.47	PB420	PB420	NA	NA	NA	NA	NA
PB420.R4	PB420	5	190	200	33.47	PB420	PB420	NA	NA	NA	NA	NA
PB420.R5	PB420	6	137	200	33.47	PB420	PB420	NA	NA	NA	NA	NA
PB420.R6	PB420	7	236	200	33.47	PB420	PB420	NA	NA	NA	NA	NA
PB420.R7	PB420	8	209	200	33.47	PB420	PB420	NA	NA	NA	NA	NA
PB420.R8	PB420	10	191	200	33.47	PB420	PB420	NA	NA	NA	NA	NA
