# Supplementary material for: Evaluating beta-tubulin variants as predictors of benzimidazole resistance across Caenorhabditis nematodes
Source: PLoS Pathog. 2026 Jun 5;22(6):e1014306. doi: 10.1371/journal.ppat.1014306 (PMC13262929; doi:10.1371/journal.ppat.1014306)
Supplement: S7 Table — (CSV) [file ppat.1014306.s034.csv]

sample	strain	replicate	total_offspring	lifetime_mean	lifetime_sd	group1	group2	estimate	conf.low	conf.high	p.adj	p.adj.signif
ECA4247.R1	ECA4247	1	141	130.125	18.62746	ECA4247	NIC58	60.04167	12.80289	107.2804	0.0116	*
ECA4247.R2	ECA4247	2	111	130.125	18.62746	ECA4247	NIC58	60.04167	12.80289	107.2804	0.0116	*
ECA4247.R3	ECA4247	3	162	130.125	18.62746	ECA4247	NIC58	60.04167	12.80289	107.2804	0.0116	*
ECA4247.R4	ECA4247	4	145	130.125	18.62746	ECA4247	NIC58	60.04167	12.80289	107.2804	0.0116	*
ECA4247.R7	ECA4247	7	127	130.125	18.62746	ECA4247	NIC58	60.04167	12.80289	107.2804	0.0116	*
ECA4247.R8	ECA4247	8	132	130.125	18.62746	ECA4247	NIC58	60.04167	12.80289	107.2804	0.0116	*
ECA4247.R9	ECA4247	9	111	130.125	18.62746	ECA4247	NIC58	60.04167	12.80289	107.2804	0.0116	*
ECA4247.R10	ECA4247	10	112	130.125	18.62746	ECA4247	NIC58	60.04167	12.80289	107.2804	0.0116	*
ECA4248.R1	ECA4248	1	74	126.4444	33.89731	ECA4248	NIC58	63.72222	17.6219	109.8225	0.00614	**
ECA4248.R2	ECA4248	2	146	126.4444	33.89731	ECA4248	NIC58	63.72222	17.6219	109.8225	0.00614	**
ECA4248.R3	ECA4248	3	125	126.4444	33.89731	ECA4248	NIC58	63.72222	17.6219	109.8225	0.00614	**
ECA4248.R4	ECA4248	4	118	126.4444	33.89731	ECA4248	NIC58	63.72222	17.6219	109.8225	0.00614	**
ECA4248.R6	ECA4248	6	136	126.4444	33.89731	ECA4248	NIC58	63.72222	17.6219	109.8225	0.00614	**
ECA4248.R7	ECA4248	7	103	126.4444	33.89731	ECA4248	NIC58	63.72222	17.6219	109.8225	0.00614	**
ECA4248.R8	ECA4248	8	92	126.4444	33.89731	ECA4248	NIC58	63.72222	17.6219	109.8225	0.00614	**
ECA4248.R9	ECA4248	9	170	126.4444	33.89731	ECA4248	NIC58	63.72222	17.6219	109.8225	0.00614	**
ECA4248.R10	ECA4248	10	174	126.4444	33.89731	ECA4248	NIC58	63.72222	17.6219	109.8225	0.00614	**
NIC58.R1	NIC58	1	97	190.1667	49.5678	NIC58	NIC58	NA	NA	NA	NA	NA
NIC58.R3	NIC58	3	187	190.1667	49.5678	NIC58	NIC58	NA	NA	NA	NA	NA
NIC58.R4	NIC58	4	221	190.1667	49.5678	NIC58	NIC58	NA	NA	NA	NA	NA
NIC58.R7	NIC58	7	215	190.1667	49.5678	NIC58	NIC58	NA	NA	NA	NA	NA
NIC58.R8	NIC58	8	186	190.1667	49.5678	NIC58	NIC58	NA	NA	NA	NA	NA
NIC58.R9	NIC58	9	235	190.1667	49.5678	NIC58	NIC58	NA	NA	NA	NA	NA
