# Supplementary material for: Evaluating beta-tubulin variants as predictors of benzimidazole resistance across Caenorhabditis nematodes
Source: PLoS Pathog. 2026 Jun 5;22(6):e1014306. doi: 10.1371/journal.ppat.1014306 (PMC13262929; doi:10.1371/journal.ppat.1014306)
Supplement: S8 Table — (TXT) [file ppat.1014306.s035.txt]

strain	clean_var	snv_call	tubulin_id	GENE	AMINO_ACID_CHANGE	BLOSUM	Grantham	Percent_Protein	Species
ECA2151	Missense	missense_P80S	ben1	ben-1	80P>80S	-1	74	18.02	c_elegans
ECA928	Missense	missense_Y50C	ben1	ben-1	50Y>50C	-2	194	11.26	c_elegans
EG4724	Missense	missense_S145F	ben1	ben-1	145S>145F	-2	155	32.66	c_elegans
GXW1	Missense	missense_D404N	ben1	ben-1	404D>404N	1	23	90.99	c_elegans
JU1088	Missense	missense_M257I	ben1	ben-1	257M>257I	1	10	57.88	c_elegans
MY16	Missense	missense_A185P	ben1	ben-1	185A>185P	-1	27	41.67	c_elegans
MY23	Missense	missense_A185P	ben1	ben-1	185A>185P	-1	27	41.67	c_elegans
WN2002	Missense	missense_Q131L	ben1	ben-1	131Q>131L	-2	113	29.5	c_elegans
BRC20499	Missense	missense_S218L	ben1	ben-1	218S>218L	-2	145	49.1	c_briggsae
ECA1143	Missense	missense_Q94K	ben1	ben-1	94Q>94K	1	53	21.17	c_briggsae
ECA1637	Missense	missense_Q94K	ben1	ben-1	94Q>94K	1	53	21.17	c_briggsae
ECA2115	Missense	missense_Q94K	ben1	ben-1	94Q>94K	1	53	21.17	c_briggsae
ECA2299	Missense	missense_S218L	ben1	ben-1	218S>218L	-2	145	49.1	c_briggsae
EG6271	Missense	missense_R359H	ben1	ben-1	359R>359H	0	29	80.86	c_briggsae
JU1338	Missense	missense_V91I	ben1	ben-1	91V>91I	3	29	20.5	c_briggsae
JU1346	Missense	missense_V91I	ben1	ben-1	91V>91I	3	29	20.5	c_briggsae
NIC1052	Missense	missense_Q134H	ben1	ben-1	134Q>134H	0	24	30.18	c_briggsae
NIC1123	Missense	missense_V91I	ben1	ben-1	91V>91I	3	29	20.5	c_briggsae
NIC1598	Missense	missense_S218L	ben1	ben-1	218S>218L	-2	145	49.1	c_briggsae
NIC1645	Missense	missense_S218L	ben1	ben-1	218S>218L	-2	145	49.1	c_briggsae
NIC828	Missense	missense_M299V	ben1	ben-1	299M>299V	1	21	67.34	c_briggsae
QG4094	Missense	missense_D128E	ben1	ben-1	128D>128E	2	45	28.83	c_briggsae
QG4095	Missense	missense_D128E	ben1	ben-1	128D>128E	2	45	28.83	c_briggsae
QG4096	Missense	missense_D128E	ben1	ben-1	128D>128E	2	45	28.83	c_briggsae
QG4097	Missense	missense_D128E	ben1	ben-1	128D>128E	2	45	28.83	c_briggsae
QG4131	Missense	missense_D128E	ben1	ben-1	128D>128E	2	45	28.83	c_briggsae
QG4233	Missense	missense_D128E	ben1	ben-1	128D>128E	2	45	28.83	c_briggsae
QX1803	Missense	missense_Q94K	ben1	ben-1	94Q>94K	1	53	21.17	c_briggsae
VT847	Missense	missense_Q94K	ben1	ben-1	94Q>94K	1	53	21.17	c_briggsae
NIC1563	Missense	missense_P80T	ben1	ben-1	80P>80T	-1	38	18.02	c_tropicalis
NIC389	Missense	missense_R121Q	ben1	ben-1	121R>121Q	1	43	27.25	c_tropicalis
BRC20238	Missense	missense_T35A	tbb1	tbb-1	35T>35A	0	58	7.8	c_briggsae
ECA163	Missense	missense_L377I	tbb1	tbb-1	377L>377I	2	5	83.96	c_briggsae
NIC248	Missense	missense_V64I	tbb1	tbb-1	64V>64I	3	29	14.25	c_briggsae
QR25	Missense	missense_L377I	tbb1	tbb-1	377L>377I	2	5	83.96	c_briggsae
XZ1213	Missense	missense_A275T	tbb1	tbb-1	275A>275T	0	58	61.25	c_briggsae
BRC20092	Missense	missense_E441A	tbb2	tbb-2	441E>441A	-1	107	98.22	c_briggsae
NIC936	Missense	missense_N89S	tbb2	tbb-2	89N>89S	1	46	19.78	c_tropicalis
