# Supplementary material for: Evaluating beta-tubulin variants as predictors of benzimidazole resistance across Caenorhabditis nematodes
Source: PLoS Pathog. 2026 Jun 5;22(6):e1014306. doi: 10.1371/journal.ppat.1014306 (PMC13262929; doi:10.1371/journal.ppat.1014306)
Supplement: S9 Table — (CSV) [file ppat.1014306.s036.csv]

gene	cell_population	jsd_median	jsd_lower	jsd_upper
tbb-4	Terminal	0.303300029	0.287349309	0.318738137
tbb-2	Terminal	0.301315585	0.284858862	0.316187651
ben-1	Terminal	0.23964612	0.225340142	0.251749726
tbb-1	Terminal	0.268512182	0.252848503	0.282422204
mec-7	Terminal	0.294895314	0.275462069	0.311183302
tbb-4	Progenitor	0.436945308	0.420503866	0.45569133
tbb-2	Progenitor	0.333269208	0.324731897	0.34165822
ben-1	Progenitor	0.450897192	0.429656706	0.472274196
tbb-1	Progenitor	0.151003238	0.143282494	0.159928146
mec-7	Progenitor	0.49258633	0.469271932	0.514151121
tbb-4	Joint	0.333507638	0.320649812	0.346683845
tbb-2	Joint	0.357947813	0.350889448	0.365666774
ben-1	Joint	0.278052478	0.265704184	0.289810123
tbb-1	Joint	0.199107416	0.191733609	0.207020706
mec-7	Joint	0.309560967	0.294073861	0.324249335
