# Supplementary material for: Evaluating beta-tubulin variants as predictors of benzimidazole resistance across Caenorhabditis nematodes
Source: PLoS Pathog. 2026 Jun 5;22(6):e1014306. doi: 10.1371/journal.ppat.1014306 (PMC13262929; doi:10.1371/journal.ppat.1014306)
Supplement: S10 Table — Estimates range from zero (broad expression) to one (cell-type specific expression). The absolute difference between C. elegans and C. briggsae Tau is reported to reflect the divergence in cell-specificity across species for each beta-tubulin ortholog. (CSV) [file ppat.1014306.s037.csv]

gene	cell_population	cel_tau_median	cel_tau_lower	cel_tau_upper	cbr_tau_median	cbr_tau_lower	cbr_tau_upper	tau_diff
tbb-4	Terminal	0.63173823	0.621458048	0.641200268	0.579356386	0.569500779	0.589558771	0.052381844
tbb-2	Terminal	0.300698938	0.290347612	0.310273964	0.345899083	0.334984131	0.359826002	0.045200145
ben-1	Terminal	0.469026132	0.458985833	0.477991096	0.460957368	0.447145528	0.473815127	0.008068764
tbb-1	Terminal	0.215566456	0.202390985	0.241087168	0.277070858	0.268616852	0.292746411	0.061504403
mec-7	Terminal	0.615417952	0.6098002	0.621996532	0.642860637	0.635297049	0.65090315	0.027442686
tbb-4	Progenitor	0.716872689	0.704300565	0.728814485	0.635118917	0.625230784	0.645012336	0.081753773
tbb-2	Progenitor	0.211011852	0.202873036	0.224819247	0.325770234	0.31766908	0.334270035	0.114758382
ben-1	Progenitor	0.56354784	0.544507256	0.583137139	0.547426199	0.53446002	0.560688138	0.016121641
tbb-1	Progenitor	0.142925186	0.129177754	0.161134332	0.201475751	0.191230695	0.211691135	0.058550565
mec-7	Progenitor	0.724681868	0.714938255	0.734905785	0.694604988	0.684942593	0.704581631	0.03007688
tbb-4	Joint	0.685992017	0.678978707	0.69362275	0.624502271	0.616900903	0.631636343	0.061489746
tbb-2	Joint	0.311708767	0.304225565	0.323462109	0.434860529	0.427713878	0.441826619	0.123151763
ben-1	Joint	0.592910191	0.584617713	0.60129558	0.55457658	0.543286712	0.565017764	0.038333611
tbb-1	Joint	0.278884295	0.267157606	0.295495264	0.349333242	0.340742289	0.358434723	0.070448947
mec-7	Joint	0.659023368	0.654501262	0.66369043	0.678454962	0.673233742	0.68417789	0.019431594
