# Supplementary material for: Evaluating beta-tubulin variants as predictors of benzimidazole resistance across Caenorhabditis nematodes
Source: PLoS Pathog. 2026 Jun 5;22(6):e1014306. doi: 10.1371/journal.ppat.1014306 (PMC13262929; doi:10.1371/journal.ppat.1014306)
Supplement: S11 Table — Range from zero to one, where higher values (~1) indicate that a greater proportion of cell classes express the gene in only one or two species. (TXT) [file ppat.1014306.s038.txt]

Gene_triplet	Jaccard_dist	union	intersect	...5	...6
ben-1	0.64285700000000001	98	35	NA	NA
mec-7	0.54545500000000002	11	5	NA	NA
tbb-1	0	98	98	NA	NA
tbb-2	0	98	98	NA	NA
tbb-4	0.27777800000000002	18	13	NA	NA
