# Supplementary material for: Evaluating beta-tubulin variants as predictors of benzimidazole resistance across Caenorhabditis nematodes
Source: PLoS Pathog. 2026 Jun 5;22(6):e1014306. doi: 10.1371/journal.ppat.1014306 (PMC13262929; doi:10.1371/journal.ppat.1014306)
Supplement: S12 Table — (CSV) [file ppat.1014306.s039.csv]

isotype	latitude	longitude	substrate	tbb1_clean_call	tbb2_clean_call	ben1_clean_call	mec7_clean_call	tbb4_clean_call	species	high_var	high_impact_binary
JU3171	0.289	6.612	Compost	No variant	No variant	No variant	No variant	Missense	briggsae	HIGH	HIGH
ECA593	34.418632	-119.64216	Rotting_flower	No variant	No variant	No variant	No variant	Missense	elegans	HIGH	HIGH
QG3533	10.4264167	-84.012017	Rotting_flower	No variant	No variant	No variant	No variant	Missense	tropicalis	HIGH	HIGH
BRC20530	23.33725	120.712389	Vegetal_litter/mix	No variant	No variant	No variant	Missense	No variant	briggsae	HIGH	HIGH
NIC96	4.08747	-52.67394	Rotting_nut/pod/seed/fruit	No variant	No variant	No variant	Missense	No variant	briggsae	HIGH	HIGH
QG866	9.151852	-79.853543	Rotting_nut/pod/seed/fruit	No variant	No variant	No variant	Missense	No variant	briggsae	HIGH	HIGH
ECA1206	19.7189722	-155.94909	Vegetal_litter/mix	No variant	No variant	No variant	Missense	No variant	elegans	HIGH	HIGH
ECA1225	19.7188	-155.95448	Rotting_nut/pod/seed/fruit	No variant	No variant	No variant	Missense	No variant	elegans	HIGH	HIGH
ECA1969	19.719961	-155.94817	Rotting_flower	No variant	No variant	No variant	Missense	No variant	elegans	HIGH	HIGH
ECA744	19.719231	-155.94957	Vegetal_litter/mix	No variant	No variant	No variant	Missense	No variant	elegans	HIGH	HIGH
NIC1556	25.02132	121.73295	Rotting_nut/pod/seed/fruit	No variant	No variant	No variant	Missense	No variant	tropicalis	HIGH	HIGH
NIC1560	25.01519	121.73311	Rotting_nut/pod/seed/fruit	No variant	No variant	No variant	Missense	No variant	tropicalis	HIGH	HIGH
NIC1694	25.02177	121.58537	Rotting_nut/pod/seed/fruit	No variant	No variant	No variant	Missense	No variant	tropicalis	HIGH	HIGH
QG2724	9.1598	-79.8399	Bait	No variant	No variant	No variant	Missense	No variant	tropicalis	HIGH	HIGH
QG3008	9.16005	-79.841	Rotting_stem	No variant	No variant	No variant	Missense	No variant	tropicalis	HIGH	HIGH
QG3011	9.15996667	-79.840967	Rotting_nut/pod/seed/fruit	No variant	No variant	No variant	Missense	No variant	tropicalis	HIGH	HIGH
QG3055	9.16484	-79.83659	Rotting_nut/pod/seed/fruit	No variant	No variant	No variant	Missense	No variant	tropicalis	HIGH	HIGH
QG3064	9.16092	-79.84046	Rotting_nut/pod/seed/fruit	No variant	No variant	No variant	Missense	No variant	tropicalis	HIGH	HIGH
QG841	9.161421	-79.837195	Rotting_flower	No variant	No variant	No variant	Missense	No variant	tropicalis	HIGH	HIGH
TWN2103	25.1666667	121.516667	Soil	No variant	No variant	No variant	Missense	No variant	tropicalis	HIGH	HIGH
BRC20067	24.072954	121.169736	Rotting_nut/pod/seed/fruit	No variant	No variant	Deletion	No variant	No variant	elegans	HIGH	HIGH
JU2581	46.6	1.1	Rotting_nut/pod/seed/fruit	No variant	No variant	Deletion	No variant	No variant	elegans	HIGH	HIGH
JU2587	45.026713	3.872016	Compost	No variant	No variant	Deletion	No variant	No variant	elegans	HIGH	HIGH
JU2593	48.822556	2.222334	Compost	No variant	No variant	Deletion	No variant	No variant	elegans	HIGH	HIGH
JU2829	46.632	1.064	Rotting_nut/pod/seed/fruit	No variant	No variant	Deletion	No variant	No variant	elegans	HIGH	HIGH
JU751	48.84	2.5	Compost	No variant	No variant	Deletion	No variant	No variant	elegans	HIGH	HIGH
JU830	48.52	9.05	Compost	No variant	No variant	Deletion	No variant	No variant	elegans	HIGH	HIGH
NIC1832	47.367489	-2.528842	Compost	No variant	No variant	Deletion	No variant	No variant	elegans	HIGH	HIGH
JU4287	NA	NA	Compost	No variant	No variant	Deletion	No variant	No variant	elegans	HIGH	HIGH
ECA706	20.038831	-155.43892	Vegetal_litter/mix	No variant	No variant	Deletion	No variant	No variant	elegans	HIGH	HIGH
ECA710	20.039656	-155.4381	Vegetal_litter/mix	No variant	No variant	Deletion	No variant	No variant	elegans	HIGH	HIGH
ECA712	19.423864	-155.22248	Vegetal_litter/mix	No variant	No variant	Deletion	No variant	No variant	elegans	HIGH	HIGH
ECA778	20.039908	-155.4415	Rotting_nut/pod/seed/fruit	No variant	No variant	Deletion	No variant	No variant	elegans	HIGH	HIGH
ECA807	20.039869	-155.44153	Rotting_nut/pod/seed/fruit	No variant	No variant	Deletion	No variant	No variant	elegans	HIGH	HIGH
ECA812	20.039917	-155.44154	Vegetal_litter/mix	No variant	No variant	Deletion	No variant	No variant	elegans	HIGH	HIGH
JU1395	47.2199	0.04619	Compost	No variant	No variant	Deletion	No variant	No variant	elegans	HIGH	HIGH
QX1233	37.8804	-122.2838	Compost	No variant	No variant	Deletion	No variant	No variant	elegans	HIGH	HIGH
ECA2862	20.0398375	-155.44146	Rotting_nut/pod/seed/fruit	No variant	No variant	Deletion	No variant	No variant	elegans	HIGH	HIGH
ECA2888	20.0399357	-155.4409	Rotting_nut/pod/seed/fruit	No variant	No variant	Deletion	No variant	No variant	elegans	HIGH	HIGH
ECA3047	20.0402158	-155.44233	Rotting_nut/pod/seed/fruit	No variant	No variant	Deletion	No variant	No variant	elegans	HIGH	HIGH
NIC1107	43.716278	7.266935	Rotting_nut/pod/seed/fruit	No variant	No variant	Duplication	No variant	No variant	elegans	HIGH	HIGH
MY2453	51.950777	7.536628	Compost	No variant	No variant	Frameshift	No variant	No variant	elegans	HIGH	HIGH
ECA348	37.775334	-122.25389	Rotting_nut/pod/seed/fruit	No variant	No variant	Frameshift	No variant	No variant	elegans	HIGH	HIGH
JR4305	34.400556	-119.73111	Compost	No variant	No variant	Frameshift	No variant	No variant	elegans	HIGH	HIGH
QG556	34.421629	-119.70202	Rotting_nut/pod/seed/fruit	No variant	No variant	Frameshift	No variant	No variant	elegans	HIGH	HIGH
QG2075	33.951	-83.376	Fungus	No variant	No variant	Frameshift	No variant	No variant	elegans	HIGH	HIGH
WN2033	51.975	5.694	Rotting_stem	No variant	No variant	Frameshift	No variant	No variant	elegans	HIGH	HIGH
JU360	48.98	2.23	Compost	No variant	No variant	Frameshift	No variant	No variant	elegans	HIGH	HIGH
QX1212	37.7502	-122.4331	Rotting_nut/pod/seed/fruit	No variant	No variant	Frameshift	No variant	No variant	elegans	HIGH	HIGH
JU2862	52.1944	0.1264	Rotting_stem	No variant	No variant	Frameshift	No variant	No variant	elegans	HIGH	HIGH
JU3282	50.0711	14.42028	Rotting_stem	No variant	No variant	Frameshift	No variant	No variant	elegans	HIGH	HIGH
ED3005	55.94	-3.36	Compost	No variant	No variant	Frameshift	No variant	No variant	elegans	HIGH	HIGH
JU1808	48.81257	2.395372	Mollusk	No variant	No variant	Frameshift	No variant	No variant	elegans	HIGH	HIGH
MY18	51.96	7.53	Compost	No variant	No variant	Frameshift	No variant	No variant	elegans	HIGH	HIGH
MY795	54.346355	10.117737	Compost	No variant	No variant	Frameshift	No variant	No variant	elegans	HIGH	HIGH
TWN2530	24.086944	121.175722	Soil	No variant	No variant	Frameshift	No variant	No variant	elegans	HIGH	HIGH
TWN2542	24.086944	121.175722	Rotting_nut/pod/seed/fruit	No variant	No variant	Frameshift	No variant	No variant	elegans	HIGH	HIGH
ED3012	55.92	-3.19	Compost	No variant	No variant	Frameshift	No variant	No variant	elegans	HIGH	HIGH
KR314	49.28	-123.13	Rotting_nut/pod/seed/fruit	No variant	No variant	Frameshift	No variant	No variant	elegans	HIGH	HIGH
NIC2021	48.84	2.5	Compost	No variant	No variant	In frame deletion	No variant	No variant	elegans	HIGH	HIGH
NIC2076	48.84	2.5	Compost	No variant	No variant	In frame deletion	No variant	No variant	elegans	HIGH	HIGH
CB4856	21.33	-157.86	Rotting_nut/pod/seed/fruit	No variant	No variant	In frame deletion	No variant	No variant	elegans	HIGH	HIGH
ECA2549	-37.869936	144.983881	Rotting_nut/pod/seed/fruit	No variant	No variant	Inversion	No variant	No variant	elegans	HIGH	HIGH
MY518	51.964154	7.611719	Compost	No variant	No variant	Inversion	No variant	No variant	elegans	HIGH	HIGH
DL238	19.11	-155.81	Vegetal_litter/mix	No variant	No variant	Low ben-1 expression	No variant	No variant	elegans	HIGH	HIGH
ECA594	34.417532	-119.64067	Rotting_nut/pod/seed/fruit	No variant	No variant	Low ben-1 expression	No variant	No variant	elegans	HIGH	HIGH
JU1581	48.7015	2.1725	Rotting_nut/pod/seed/fruit	No variant	No variant	Low ben-1 expression	No variant	No variant	elegans	HIGH	HIGH
ECA1143	21.3419	-157.8099	Rotting_nut/pod/seed/fruit	No variant	No variant	Missense	No variant	No variant	briggsae	HIGH	HIGH
ECA1637	20.952098	-156.53317	Rotting_nut/pod/seed/fruit	No variant	No variant	Missense	No variant	No variant	briggsae	HIGH	HIGH
ECA2115	20.952098	-156.53317	Rotting_nut/pod/seed/fruit	No variant	No variant	Missense	No variant	No variant	briggsae	HIGH	HIGH
ECA2299	20.949184	-156.53637	Rotting_nut/pod/seed/fruit	No variant	No variant	Missense	No variant	No variant	briggsae	HIGH	HIGH
EG6271	18.3	-65.8	Rotting_nut/pod/seed/fruit	No variant	No variant	Missense	No variant	No variant	briggsae	HIGH	HIGH
JU1338	8.509	76.956	Rotting_nut/pod/seed/fruit	No variant	No variant	Missense	No variant	No variant	briggsae	HIGH	HIGH
JU1346	9.55	76.8	Rotting_nut/pod/seed/fruit	No variant	No variant	Missense	No variant	No variant	briggsae	HIGH	HIGH
NIC1052	20.51328	-87.24718	Rotting_nut/pod/seed/fruit	No variant	No variant	Missense	No variant	No variant	briggsae	HIGH	HIGH
NIC1123	-12.874358	-69.497246	Rotting_nut/pod/seed/fruit	No variant	No variant	Missense	No variant	No variant	briggsae	HIGH	HIGH
NIC1598	24.6871	121.13633	Rotting_nut/pod/seed/fruit	No variant	No variant	Missense	No variant	No variant	briggsae	HIGH	HIGH
NIC1645	25.06549	121.82703	Rotting_nut/pod/seed/fruit	No variant	No variant	Missense	No variant	No variant	briggsae	HIGH	HIGH
NIC828	23.60197	120.88157	Rotting_nut/pod/seed/fruit	No variant	No variant	Missense	No variant	No variant	briggsae	HIGH	HIGH
QG4094	-21.168622	148.508017	Fungus	No variant	No variant	Missense	No variant	No variant	briggsae	HIGH	HIGH
QG4095	-21.168622	148.508017	Fungus	No variant	No variant	Missense	No variant	No variant	briggsae	HIGH	HIGH
QG4096	-21.168794	148.506575	Rotting_nut/pod/seed/fruit	No variant	No variant	Missense	No variant	No variant	briggsae	HIGH	HIGH
QG4097	-21.168794	148.506575	Rotting_nut/pod/seed/fruit	No variant	No variant	Missense	No variant	No variant	briggsae	HIGH	HIGH
QG4131	-21.170347	148.508042	Rotting_nut/pod/seed/fruit	No variant	No variant	Missense	No variant	No variant	briggsae	HIGH	HIGH
QG4233	-21.168622	148.508017	Fungus	No variant	No variant	Missense	No variant	No variant	briggsae	HIGH	HIGH
QX1803	20.72027	-156.44406	Rotting_nut/pod/seed/fruit	No variant	No variant	Missense	No variant	No variant	briggsae	HIGH	HIGH
MY16	51.93	7.57	Compost	No variant	No variant	Missense	No variant	No variant	elegans	HIGH	HIGH
MY23	51.96	7.53	Compost	No variant	No variant	Missense	No variant	No variant	elegans	HIGH	HIGH
GXW1	30.542889	114.419828	Rotting_nut/pod/seed/fruit	No variant	No variant	Missense	No variant	No variant	elegans	HIGH	HIGH
JU1088	34.7613	138.0149	Soil	No variant	No variant	Missense	No variant	No variant	elegans	HIGH	HIGH
ECA2151	22.135358	-159.64829	Rotting_nut/pod/seed/fruit	No variant	No variant	Missense	No variant	No variant	elegans	HIGH	HIGH
WN2002	51.975285	5.694834	Compost	No variant	No variant	Missense	No variant	No variant	elegans	HIGH	HIGH
EG4724	41.6288	-8.3476	Rotting_nut/pod/seed/fruit	No variant	No variant	Missense	No variant	No variant	elegans	HIGH	HIGH
ECA928	21.290067	-157.70792	Fungus	No variant	No variant	Missense	No variant	No variant	elegans	HIGH	HIGH
NIC1563	25.00481	121.73369	Rotting_nut/pod/seed/fruit	No variant	No variant	Missense	No variant	No variant	tropicalis	HIGH	HIGH
NIC389	5.29111	-53.05539	Rotting_nut/pod/seed/fruit	No variant	No variant	Missense	No variant	No variant	tropicalis	HIGH	HIGH
BRC20092	25.016437	121.540237	Rotting_flower	No variant	Missense	No variant	No variant	No variant	briggsae	HIGH	HIGH
NIC936	4.03149	-52.68573	Rotting_flower	No variant	Missense	No variant	No variant	No variant	tropicalis	HIGH	HIGH
BRC20238	23.814211	120.856072	Rotting_nut/pod/seed/fruit	Missense	No variant	No variant	No variant	No variant	briggsae	HIGH	HIGH
ECA163	42.361025	-88.427841	Rotting_nut/pod/seed/fruit	Missense	No variant	No variant	No variant	No variant	briggsae	HIGH	HIGH
NIC248	15.853547	-61.631073	Rotting_nut/pod/seed/fruit	Missense	No variant	No variant	No variant	No variant	briggsae	HIGH	HIGH
QR25	45.545448	-73.639076	Soil	Missense	No variant	No variant	No variant	No variant	briggsae	HIGH	HIGH
XZ1213	NA	NA	Rotting_nut/pod/seed/fruit	Missense	No variant	No variant	No variant	No variant	briggsae	HIGH	HIGH
PE887	57.131806	-2.10514	Vegetal_litter/mix	No variant	No variant	Stop/start altering	No variant	No variant	briggsae	HIGH	HIGH
ECA923	21.290067	-157.70792	Fungus	No variant	No variant	Stop/start altering	No variant	No variant	elegans	HIGH	HIGH
XZ1734	-23.5	-46.7	Rotting_nut/pod/seed/fruit	No variant	No variant	Stop/start altering	No variant	No variant	elegans	HIGH	HIGH
MY679	54.346355	10.117737	Compost	No variant	No variant	Stop/start altering	No variant	No variant	elegans	HIGH	HIGH
EG4946	40.72596	-111.82184	Rotting_nut/pod/seed/fruit	No variant	No variant	Stop/start altering	No variant	No variant	elegans	HIGH	HIGH
CX11271	34.13712	-118.12532	Soil	No variant	No variant	Stop/start altering	No variant	No variant	elegans	HIGH	HIGH
JU346	44.42	4.4	Arthropod	No variant	No variant	Stop/start altering	No variant	No variant	elegans	HIGH	HIGH
JU3135	48.7015	2.1725	Rotting_nut/pod/seed/fruit	No variant	No variant	Stop/start altering	No variant	No variant	elegans	HIGH	HIGH
NIC1792	28.411121	-16.535468	Rotting_flower	No variant	No variant	Stop/start altering	Splice donor	No variant	elegans	HIGH	HIGH
JU1341	8.7633	77.114	Rotting_nut/pod/seed/fruit	No variant	No variant	No variant	No variant	Splice donor	briggsae	HIGH	HIGH
JU1348	9.55	77.2	Vegetal_litter/mix	No variant	No variant	No variant	No variant	Splice donor	briggsae	HIGH	HIGH
JU2801	45.53356	5.10234	Rotting_nut/pod/seed/fruit	No variant	No variant	No variant	No variant	Splice donor	briggsae	HIGH	HIGH
JU3200	13.0232	77.5668	Rotting_nut/pod/seed/fruit	No variant	No variant	No variant	No variant	Splice donor	briggsae	HIGH	HIGH
JU3201	13.0222	77.5676	Rotting_nut/pod/seed/fruit	No variant	No variant	No variant	No variant	Splice donor	briggsae	HIGH	HIGH
JU3202	13.02272	77.56866	Rotting_nut/pod/seed/fruit	No variant	No variant	No variant	No variant	Splice donor	briggsae	HIGH	HIGH
JU3203	13.0727	77.579	Rotting_flower	No variant	No variant	No variant	No variant	Splice donor	briggsae	HIGH	HIGH
JU3206	13.07251	77.57924	Rotting_nut/pod/seed/fruit	No variant	No variant	No variant	No variant	Splice donor	briggsae	HIGH	HIGH
JU3272	50.34886	14.475	Rotting_nut/pod/seed/fruit	No variant	No variant	No variant	No variant	Splice donor	briggsae	HIGH	HIGH
QG2896	-16.10295	145.44645	Rotting_nut/pod/seed/fruit	No variant	No variant	No variant	No variant	Splice donor	tropicalis	HIGH	HIGH
QG2897	-16.10295	145.44645	Rotting_nut/pod/seed/fruit	No variant	No variant	No variant	No variant	Splice donor	tropicalis	HIGH	HIGH
QG2898	-16.103617	145.4467	Rotting_nut/pod/seed/fruit	No variant	No variant	No variant	No variant	Splice donor	tropicalis	HIGH	HIGH
QG2899	-16.103617	145.4467	Rotting_nut/pod/seed/fruit	No variant	No variant	No variant	No variant	Splice donor	tropicalis	HIGH	HIGH
QG2904	-16.10365	145.447317	Rotting_nut/pod/seed/fruit	No variant	No variant	No variant	No variant	Splice donor	tropicalis	HIGH	HIGH
QG2905	-16.10365	145.447317	Rotting_nut/pod/seed/fruit	No variant	No variant	No variant	No variant	Splice donor	tropicalis	HIGH	HIGH
AF16	23.03	72.56	Soil	No variant	No variant	No variant	No variant	No variant	briggsae	NO	LOW_OR_NONE
BRC20069	25.0465556	121.614947	Rotting_nut/pod/seed/fruit	No variant	No variant	No variant	No variant	No variant	briggsae	NO	LOW_OR_NONE
BRC20073	25.0465556	121.614947	Rotting_nut/pod/seed/fruit	No variant	No variant	No variant	No variant	No variant	briggsae	NO	LOW_OR_NONE
BRC20075	24.790015	121.374604	Rotting_flower	No variant	No variant	No variant	No variant	No variant	briggsae	NO	LOW_OR_NONE
BRC20077	24.793571	121.364232	Compost	No variant	No variant	No variant	No variant	No variant	briggsae	NO	LOW_OR_NONE
BRC20081	24.602334	121.510549	Compost	No variant	No variant	No variant	No variant	No variant	briggsae	NO	LOW_OR_NONE
BRC20085	24.794443	121.364029	Compost	No variant	No variant	No variant	No variant	No variant	briggsae	NO	LOW_OR_NONE
BRC20088	25.1553333	121.546561	Rotting_nut/pod/seed/fruit	No variant	No variant	No variant	No variant	No variant	briggsae	NO	LOW_OR_NONE
BRC20089	25.1553333	121.546561	Rotting_nut/pod/seed/fruit	No variant	No variant	No variant	No variant	No variant	briggsae	NO	LOW_OR_NONE
BRC20090	24.744819	121.747742	Compost	No variant	No variant	No variant	No variant	No variant	briggsae	NO	LOW_OR_NONE
BRC20093	23.9499139	121.551892	Rotting_flower	No variant	No variant	No variant	No variant	No variant	briggsae	NO	LOW_OR_NONE
BRC20094	25.015958	121.541761	Rotting_nut/pod/seed/fruit	No variant	No variant	No variant	No variant	No variant	briggsae	NO	LOW_OR_NONE
BRC20095	24.74725	121.746266	Vegetal_litter/mix	No variant	No variant	No variant	No variant	No variant	briggsae	NO	LOW_OR_NONE
BRC20096	25.0437222	121.616064	Compost	No variant	No variant	No variant	No variant	No variant	briggsae	NO	LOW_OR_NONE
BRC20098	25.0437222	121.616064	Compost	No variant	No variant	No variant	No variant	No variant	briggsae	NO	LOW_OR_NONE
BRC20099	25.043399	121.616268	Compost	No variant	No variant	No variant	No variant	No variant	briggsae	NO	LOW_OR_NONE
BRC20100	24.70731	121.738054	Rotting_flower	No variant	No variant	No variant	No variant	No variant	briggsae	NO	LOW_OR_NONE
BRC20102	24.336532	120.607411	Rotting_flower	No variant	No variant	No variant	No variant	No variant	briggsae	NO	LOW_OR_NONE
BRC20103	25.0465556	121.614947	Rotting_nut/pod/seed/fruit	No variant	No variant	No variant	No variant	No variant	briggsae	NO	LOW_OR_NONE
BRC20105	NA	NA	Vegetal_litter/mix	No variant	No variant	No variant	No variant	No variant	briggsae	NO	LOW_OR_NONE
BRC20107	NA	NA	Vegetal_litter/mix	No variant	No variant	No variant	No variant	No variant	briggsae	NO	LOW_OR_NONE
BRC20115	24.114	120.8694	Rotting_nut/pod/seed/fruit	No variant	No variant	No variant	No variant	No variant	briggsae	NO	LOW_OR_NONE
BRC20119	23.836799	120.727025	Rotting_flower	No variant	No variant	No variant	No variant	No variant	briggsae	NO	LOW_OR_NONE
BRC20228	23.572084	120.900213	Rotting_flower	No variant	No variant	No variant	No variant	No variant	briggsae	NO	LOW_OR_NONE
BRC20229	23.572084	120.900213	Rotting_nut/pod/seed/fruit	No variant	No variant	No variant	No variant	No variant	briggsae	NO	LOW_OR_NONE
BRC20230	23.670695	120.798589	Rotting_flower	No variant	No variant	No variant	No variant	No variant	briggsae	NO	LOW_OR_NONE
BRC20232	23.60247	120.883862	Rotting_nut/pod/seed/fruit	No variant	No variant	No variant	No variant	No variant	briggsae	NO	LOW_OR_NONE
BRC20239	23.6009583	120.882188	Rotting_nut/pod/seed/fruit	No variant	No variant	No variant	No variant	No variant	briggsae	NO	LOW_OR_NONE
BRC20241	23.836415	120.725183	Rotting_nut/pod/seed/fruit	No variant	No variant	No variant	No variant	No variant	briggsae	NO	LOW_OR_NONE
BRC20242	23.836623	120.728049	Rotting_nut/pod/seed/fruit	No variant	No variant	No variant	No variant	No variant	briggsae	NO	LOW_OR_NONE
BRC20244	23.72641	120.758426	Rotting_nut/pod/seed/fruit	No variant	No variant	No variant	No variant	No variant	briggsae	NO	LOW_OR_NONE
BRC20246	23.600568	120.883395	Rotting_nut/pod/seed/fruit	No variant	No variant	No variant	No variant	No variant	briggsae	NO	LOW_OR_NONE
BRC20260	23.600208	120.883767	Rotting_nut/pod/seed/fruit	No variant	No variant	No variant	No variant	No variant	briggsae	NO	LOW_OR_NONE
BRC20270	25.0998	121.839	Rotting_nut/pod/seed/fruit	No variant	No variant	No variant	No variant	No variant	briggsae	NO	LOW_OR_NONE
BRC20289	25.0194778	121.9432	Rotting_flower	No variant	No variant	No variant	No variant	No variant	briggsae	NO	LOW_OR_NONE
BRC20290	25.0194778	121.9432	Rotting_flower	No variant	No variant	No variant	No variant	No variant	briggsae	NO	LOW_OR_NONE
BRC20308	24.7021083	121.73775	Rotting_nut/pod/seed/fruit	No variant	No variant	No variant	No variant	No variant	briggsae	NO	LOW_OR_NONE
BRC20312	24.7021083	121.73775	Rotting_nut/pod/seed/fruit	No variant	No variant	No variant	No variant	No variant	briggsae	NO	LOW_OR_NONE
BRC20324	24.0396528	121.155	Rotting_nut/pod/seed/fruit	No variant	No variant	No variant	No variant	No variant	briggsae	NO	LOW_OR_NONE
BRC20333	24.602334	121.510549	Rotting_nut/pod/seed/fruit	No variant	No variant	No variant	No variant	No variant	briggsae	NO	LOW_OR_NONE
BRC20334	24.70731	121.738054	Rotting_nut/pod/seed/fruit	No variant	No variant	No variant	No variant	No variant	briggsae	NO	LOW_OR_NONE
BRC20339	24.951309	121.630089	Rotting_nut/pod/seed/fruit	No variant	No variant	No variant	No variant	No variant	briggsae	NO	LOW_OR_NONE
BRC20366	25.11698	121.733184	Vegetal_litter/mix	No variant	No variant	No variant	No variant	No variant	briggsae	NO	LOW_OR_NONE
BRC20367	24.5467096	121.506917	Rotting_flower	No variant	No variant	No variant	No variant	No variant	briggsae	NO	LOW_OR_NONE
BRC20369	23.7132	120.785556	Rotting_flower	No variant	No variant	No variant	No variant	No variant	briggsae	NO	LOW_OR_NONE
BRC20401	25.017012	121.557477	Vegetal_litter/mix	No variant	No variant	No variant	No variant	No variant	briggsae	NO	LOW_OR_NONE
BRC20463	24.822658	121.735926	Vegetal_litter/mix	No variant	No variant	No variant	No variant	No variant	briggsae	NO	LOW_OR_NONE
BRC20492	21.958635	120.811847	Vegetal_litter/mix	No variant	No variant	No variant	No variant	No variant	briggsae	NO	LOW_OR_NONE
BRC20519	21.958778	120.811764	Rotting_nut/pod/seed/fruit	No variant	No variant	No variant	No variant	No variant	briggsae	NO	LOW_OR_NONE
BRC20520	21.958778	120.811764	Rotting_nut/pod/seed/fruit	No variant	No variant	No variant	No variant	No variant	briggsae	NO	LOW_OR_NONE
BRC20522	25.1839015	121.52063	Vegetal_litter/mix	No variant	No variant	No variant	No variant	No variant	briggsae	NO	LOW_OR_NONE
BRC20524	25.1839015	121.52063	Vegetal_litter/mix	No variant	No variant	No variant	No variant	No variant	briggsae	NO	LOW_OR_NONE
BRC20529	23.63725	120.685389	Rotting_stem	No variant	No variant	No variant	No variant	No variant	briggsae	NO	LOW_OR_NONE
BRC20531	23.792667	120.798083	Rotting_flower	No variant	No variant	No variant	No variant	No variant	briggsae	NO	LOW_OR_NONE
BRC20532	25.138139	121.672	Rotting_flower	No variant	No variant	No variant	No variant	No variant	briggsae	NO	LOW_OR_NONE
BRC20533	24.182667	121.626472	Rotting_flower	No variant	No variant	No variant	No variant	No variant	briggsae	NO	LOW_OR_NONE
BRC20534	24.182667	121.626472	Rotting_nut/pod/seed/fruit	No variant	No variant	No variant	No variant	No variant	briggsae	NO	LOW_OR_NONE
BRC20535	24.182667	121.626472	Rotting_nut/pod/seed/fruit	No variant	No variant	No variant	No variant	No variant	briggsae	NO	LOW_OR_NONE
BRC20536	24.182667	121.626472	Rotting_flower	No variant	No variant	No variant	No variant	No variant	briggsae	NO	LOW_OR_NONE
BRC20537	23.416972	121.275389	Rotting_nut/pod/seed/fruit	No variant	No variant	No variant	No variant	No variant	briggsae	NO	LOW_OR_NONE
BRC20541	22.924056	120.543	Rotting_nut/pod/seed/fruit	No variant	No variant	No variant	No variant	No variant	briggsae	NO	LOW_OR_NONE
BRC20543	23.792667	120.798083	Rotting_flower	No variant	No variant	No variant	No variant	No variant	briggsae	NO	LOW_OR_NONE
BRC20544	24.182667	121.626472	Rotting_nut/pod/seed/fruit	No variant	No variant	No variant	No variant	No variant	briggsae	NO	LOW_OR_NONE
BRC20545	23.416972	121.275389	Rotting_nut/pod/seed/fruit	No variant	No variant	No variant	No variant	No variant	briggsae	NO	LOW_OR_NONE
BRC20556	24.822538	121.73566	Vegetal_litter/mix	No variant	No variant	No variant	No variant	No variant	briggsae	NO	LOW_OR_NONE
BRC20557	24.822538	121.73566	Vegetal_litter/mix	No variant	No variant	No variant	No variant	No variant	briggsae	NO	LOW_OR_NONE
BRC20565	22.6749981	121.503295	Rotting_stem	No variant	No variant	No variant	No variant	No variant	briggsae	NO	LOW_OR_NONE
BRC20571	22.6715113	121.50634	Rotting_nut/pod/seed/fruit	No variant	No variant	No variant	No variant	No variant	briggsae	NO	LOW_OR_NONE
BRC20574	22.6724819	121.505358	Vegetal_litter/mix	No variant	No variant	No variant	No variant	No variant	briggsae	NO	LOW_OR_NONE
ECA1129	19.7186722	-155.10835	Soil	No variant	No variant	No variant	No variant	No variant	briggsae	NO	LOW_OR_NONE
ECA1146	21.3419	-157.8099	Rotting_nut/pod/seed/fruit	No variant	No variant	No variant	No variant	No variant	briggsae	NO	LOW_OR_NONE
ECA1149	21.34293	-157.8239	Rotting_nut/pod/seed/fruit	No variant	No variant	No variant	No variant	No variant	briggsae	NO	LOW_OR_NONE
ECA1160	21.34286	-157.8231	Rotting_nut/pod/seed/fruit	No variant	No variant	No variant	No variant	No variant	briggsae	NO	LOW_OR_NONE
ECA1164	21.34298	-157.8232	Rotting_nut/pod/seed/fruit	No variant	No variant	No variant	No variant	No variant	briggsae	NO	LOW_OR_NONE
ECA1170	21.40083	-157.8887	Vegetal_litter/mix	No variant	No variant	No variant	No variant	No variant	briggsae	NO	LOW_OR_NONE
ECA1174	20.0403	-155.442	Rotting_nut/pod/seed/fruit	No variant	No variant	No variant	No variant	No variant	briggsae	NO	LOW_OR_NONE
ECA1383	20.040312	-155.44211	Rotting_nut/pod/seed/fruit	No variant	No variant	No variant	No variant	No variant	briggsae	NO	LOW_OR_NONE
ECA1411	22.053192	-159.36522	Rotting_nut/pod/seed/fruit	No variant	No variant	No variant	No variant	No variant	briggsae	NO	LOW_OR_NONE
ECA1423	22.034251	-159.37915	Soil	No variant	No variant	No variant	No variant	No variant	briggsae	NO	LOW_OR_NONE
ECA1429	22.061725	-159.34631	Rotting_flower	No variant	No variant	No variant	No variant	No variant	briggsae	NO	LOW_OR_NONE
ECA1431	22.063133	-159.34715	Soil	No variant	No variant	No variant	No variant	No variant	briggsae	NO	LOW_OR_NONE
ECA1437	22.034472	-159.37943	Vegetal_litter/mix	No variant	No variant	No variant	No variant	No variant	briggsae	NO	LOW_OR_NONE
ECA1439	22.061908	-159.34675	Soil	No variant	No variant	No variant	No variant	No variant	briggsae	NO	LOW_OR_NONE
ECA1443	22.053315	-159.36556	Rotting_flower	No variant	No variant	No variant	No variant	No variant	briggsae	NO	LOW_OR_NONE
ECA1471	21.311842	-157.76172	Vegetal_litter/mix	No variant	No variant	No variant	No variant	No variant	briggsae	NO	LOW_OR_NONE
ECA1489	21.395558	-157.90104	Rotting_nut/pod/seed/fruit	No variant	No variant	No variant	No variant	No variant	briggsae	NO	LOW_OR_NONE
ECA1503	21.399	-157.8995	Fungus	No variant	No variant	No variant	No variant	No variant	briggsae	NO	LOW_OR_NONE
ECA1507	21.310911	-157.79492	Vegetal_litter/mix	No variant	No variant	No variant	No variant	No variant	briggsae	NO	LOW_OR_NONE
ECA1509	21.3184	-157.81864	Rotting_nut/pod/seed/fruit	No variant	No variant	No variant	No variant	No variant	briggsae	NO	LOW_OR_NONE
ECA1517	21.317117	-157.81976	Vegetal_litter/mix	No variant	No variant	No variant	No variant	No variant	briggsae	NO	LOW_OR_NONE
ECA1521	21.318231	-157.81974	Rotting_nut/pod/seed/fruit	No variant	No variant	No variant	No variant	No variant	briggsae	NO	LOW_OR_NONE
ECA1555	21.300119	-157.76264	Vegetal_litter/mix	No variant	No variant	No variant	No variant	No variant	briggsae	NO	LOW_OR_NONE
ECA1559	21.401228	-157.88682	Fungus	No variant	No variant	No variant	No variant	No variant	briggsae	NO	LOW_OR_NONE
ECA1563	21.307381	-157.79664	Rotting_nut/pod/seed/fruit	No variant	No variant	No variant	No variant	No variant	briggsae	NO	LOW_OR_NONE
ECA1571	21.392064	-157.90236	Rotting_flower	No variant	No variant	No variant	No variant	No variant	briggsae	NO	LOW_OR_NONE
ECA1587	21.308944	-157.7956	Rotting_nut/pod/seed/fruit	No variant	No variant	No variant	No variant	No variant	briggsae	NO	LOW_OR_NONE
ECA1605	21.395786	-157.90051	Vegetal_litter/mix	No variant	No variant	No variant	No variant	No variant	briggsae	NO	LOW_OR_NONE
ECA1609	21.329439	-157.82219	Rotting_nut/pod/seed/fruit	No variant	No variant	No variant	No variant	No variant	briggsae	NO	LOW_OR_NONE
ECA161	20.854584	-156.16931	Vegetal_litter/mix	No variant	No variant	No variant	No variant	No variant	briggsae	NO	LOW_OR_NONE
ECA1611	21.317486	-157.81858	Vegetal_litter/mix	No variant	No variant	No variant	No variant	No variant	briggsae	NO	LOW_OR_NONE
ECA1615	21.317486	-157.81858	Vegetal_litter/mix	No variant	No variant	No variant	No variant	No variant	briggsae	NO	LOW_OR_NONE
ECA162	20.79915	-156.03812	Vegetal_litter/mix	No variant	No variant	No variant	No variant	No variant	briggsae	NO	LOW_OR_NONE
ECA1621	21.301669	-157.76258	Vegetal_litter/mix	No variant	No variant	No variant	No variant	No variant	briggsae	NO	LOW_OR_NONE
ECA1657	20.948692	-156.53654	Vegetal_litter/mix	No variant	No variant	No variant	No variant	No variant	briggsae	NO	LOW_OR_NONE
ECA1701	19.110589	-155.82645	Rotting_flower	No variant	No variant	No variant	No variant	No variant	briggsae	NO	LOW_OR_NONE
ECA2083	21.320797	-157.81977	Rotting_nut/pod/seed/fruit	No variant	No variant	No variant	No variant	No variant	briggsae	NO	LOW_OR_NONE
ECA2093	20.948832	-156.53565	Rotting_nut/pod/seed/fruit	No variant	No variant	No variant	No variant	No variant	briggsae	NO	LOW_OR_NONE
ECA2373	20.837072	-156.28088	Rotting_nut/pod/seed/fruit	No variant	No variant	No variant	No variant	No variant	briggsae	NO	LOW_OR_NONE
ECA2385	19.120342	-155.8204	Rotting_nut/pod/seed/fruit	No variant	No variant	No variant	No variant	No variant	briggsae	NO	LOW_OR_NONE
ECA2425	20.038736	-155.44001	Rotting_nut/pod/seed/fruit	No variant	No variant	No variant	No variant	No variant	briggsae	NO	LOW_OR_NONE
ECA2617	-26.262144	152.829553	Rotting_nut/pod/seed/fruit	No variant	No variant	No variant	No variant	No variant	briggsae	NO	LOW_OR_NONE
ECA2618	-26.261977	152.829609	Rotting_nut/pod/seed/fruit	No variant	No variant	No variant	No variant	No variant	briggsae	NO	LOW_OR_NONE
ECA2621	-26.627565	152.840982	Rotting_nut/pod/seed/fruit	No variant	No variant	No variant	No variant	No variant	briggsae	NO	LOW_OR_NONE
ECA2623	12.17453	-61.62731	Rotting_nut/pod/seed/fruit	No variant	No variant	No variant	No variant	No variant	briggsae	NO	LOW_OR_NONE
ECA2625	-26.622822	152.690599	Rotting_flower	No variant	No variant	No variant	No variant	No variant	briggsae	NO	LOW_OR_NONE
ECA2626	-26.622214	152.691006	Rotting_nut/pod/seed/fruit	No variant	No variant	No variant	No variant	No variant	briggsae	NO	LOW_OR_NONE
ECA2636	-26.367484	152.585245	Rotting_nut/pod/seed/fruit	No variant	No variant	No variant	No variant	No variant	briggsae	NO	LOW_OR_NONE
ECA2637	-26.367484	152.585245	Rotting_nut/pod/seed/fruit	No variant	No variant	No variant	No variant	No variant	briggsae	NO	LOW_OR_NONE
ECA2639	-26.262049	152.829425	Rotting_nut/pod/seed/fruit	No variant	No variant	No variant	No variant	No variant	briggsae	NO	LOW_OR_NONE
ECA2647	-21.168387	148.507583	Rotting_nut/pod/seed/fruit	No variant	No variant	No variant	No variant	No variant	briggsae	NO	LOW_OR_NONE
ECA2663	-26.62134	152.692381	Rotting_nut/pod/seed/fruit	No variant	No variant	No variant	No variant	No variant	briggsae	NO	LOW_OR_NONE
ECA2664	12.17453	-61.62731	Rotting_nut/pod/seed/fruit	No variant	No variant	No variant	No variant	No variant	briggsae	NO	LOW_OR_NONE
ECA2666	-21.167716	148.504728	Rotting_nut/pod/seed/fruit	No variant	No variant	No variant	No variant	No variant	briggsae	NO	LOW_OR_NONE
ECA2667	-26.367411	152.585289	Rotting_nut/pod/seed/fruit	No variant	No variant	No variant	No variant	No variant	briggsae	NO	LOW_OR_NONE
ECA2670	-26.358857	152.635501	Rotting_nut/pod/seed/fruit	No variant	No variant	No variant	No variant	No variant	briggsae	NO	LOW_OR_NONE
ECA276	42.496411	-88.240099	Rotting_nut/pod/seed/fruit	No variant	No variant	No variant	No variant	No variant	briggsae	NO	LOW_OR_NONE
ECA278	42.496411	-88.240099	Rotting_nut/pod/seed/fruit	No variant	No variant	No variant	No variant	No variant	briggsae	NO	LOW_OR_NONE
ECA2808	29.642849	-82.34452	Vegetal_litter/mix	No variant	No variant	No variant	No variant	No variant	briggsae	NO	LOW_OR_NONE
ECA287	9.92666329	-84.042354	Rotting_nut/pod/seed/fruit	No variant	No variant	No variant	No variant	No variant	briggsae	NO	LOW_OR_NONE
ECA288	9.92666329	-84.042354	Rotting_nut/pod/seed/fruit	No variant	No variant	No variant	No variant	No variant	briggsae	NO	LOW_OR_NONE
ECA2883	21.3570225	-157.76429	Rotting_flower	No variant	No variant	No variant	No variant	No variant	briggsae	NO	LOW_OR_NONE
ECA2890	21.3557721	-157.76535	Rotting_nut/pod/seed/fruit	No variant	No variant	No variant	No variant	No variant	briggsae	NO	LOW_OR_NONE
ECA2894	21.3570225	-157.76429	Rotting_flower	No variant	No variant	No variant	No variant	No variant	briggsae	NO	LOW_OR_NONE
ECA2975	22.0638967	-159.35228	Rotting_nut/pod/seed/fruit	No variant	No variant	No variant	No variant	No variant	briggsae	NO	LOW_OR_NONE
ECA3091	21.3291451	-157.8212	Rotting_nut/pod/seed/fruit	No variant	No variant	No variant	No variant	No variant	briggsae	NO	LOW_OR_NONE
ECA343	21.3166667	-157.82028	Rotting_nut/pod/seed/fruit	No variant	No variant	No variant	No variant	No variant	briggsae	NO	LOW_OR_NONE
ECA346	26.461525	-82.055497	Rotting_flower	No variant	No variant	No variant	No variant	No variant	briggsae	NO	LOW_OR_NONE
ECA371	22.0286111	-159.3825	Vegetal_litter/mix	No variant	No variant	No variant	No variant	No variant	briggsae	NO	LOW_OR_NONE
ECA569	42.361085	-88.427868	Rotting_nut/pod/seed/fruit	No variant	No variant	No variant	No variant	No variant	briggsae	NO	LOW_OR_NONE
ED3032	25.158056	121.515831	Soil	No variant	No variant	No variant	No variant	No variant	briggsae	NO	LOW_OR_NONE
ED3037	25.123667	121.532982	Rotting_wood	No variant	No variant	No variant	No variant	No variant	briggsae	NO	LOW_OR_NONE
ED3088	-26.166667	28.016667	Compost	No variant	No variant	No variant	No variant	No variant	briggsae	NO	LOW_OR_NONE
ED3102	-1.316667	36.8	Vegetal_litter/mix	No variant	No variant	No variant	No variant	No variant	briggsae	NO	LOW_OR_NONE
EG4360	40.6	-111.8	Rotting_nut/pod/seed/fruit	No variant	No variant	No variant	No variant	No variant	briggsae	NO	LOW_OR_NONE
EG5612	-23.18	-44.19	Rotting_nut/pod/seed/fruit	No variant	No variant	No variant	No variant	No variant	briggsae	NO	LOW_OR_NONE
EG5613	-23.18234	-44.19456	Rotting_nut/pod/seed/fruit	No variant	No variant	No variant	No variant	No variant	briggsae	NO	LOW_OR_NONE
EG6179	-17.53	-149.83	Rotting_nut/pod/seed/fruit	No variant	No variant	No variant	No variant	No variant	briggsae	NO	LOW_OR_NONE
EG6260	18.11	-66.16	Rotting_nut/pod/seed/fruit	No variant	No variant	No variant	No variant	No variant	briggsae	NO	LOW_OR_NONE
EG6261	18.11	-66.16	Rotting_nut/pod/seed/fruit	No variant	No variant	No variant	No variant	No variant	briggsae	NO	LOW_OR_NONE
EG6265	18.11	-66.16	Rotting_nut/pod/seed/fruit	No variant	No variant	No variant	No variant	No variant	briggsae	NO	LOW_OR_NONE
EG6267	18.45	-66	Rotting_nut/pod/seed/fruit	No variant	No variant	No variant	No variant	No variant	briggsae	NO	LOW_OR_NONE
EG6268	18.3	-65.8	Rotting_nut/pod/seed/fruit	No variant	No variant	No variant	No variant	No variant	briggsae	NO	LOW_OR_NONE
EG6272	18.45	-66	Rotting_nut/pod/seed/fruit	No variant	No variant	No variant	No variant	No variant	briggsae	NO	LOW_OR_NONE
EG6274	-23.5	-46.7	Moss	No variant	No variant	No variant	No variant	No variant	briggsae	NO	LOW_OR_NONE
EG6275	-23.5	-46.7	Rotting_nut/pod/seed/fruit	No variant	No variant	No variant	No variant	No variant	briggsae	NO	LOW_OR_NONE
EG6276	-23.5	-46.7	Rotting_nut/pod/seed/fruit	No variant	No variant	No variant	No variant	No variant	briggsae	NO	LOW_OR_NONE
EG6329	18.3	-65.8	Rotting_nut/pod/seed/fruit	No variant	No variant	No variant	No variant	No variant	briggsae	NO	LOW_OR_NONE
GUN124	42.4675	-76.487222	Rotting_nut/pod/seed/fruit	No variant	No variant	No variant	No variant	No variant	briggsae	NO	LOW_OR_NONE
GXW22	23.15	113.35	Soil	No variant	No variant	No variant	No variant	No variant	briggsae	NO	LOW_OR_NONE
GXW23	30.54	114.42	Soil	No variant	No variant	No variant	No variant	No variant	briggsae	NO	LOW_OR_NONE
JU1257	49.1255	1.951	Rotting_nut/pod/seed/fruit	No variant	No variant	No variant	No variant	No variant	briggsae	NO	LOW_OR_NONE
JU1337	8.32	77.075	Rotting_nut/pod/seed/fruit	No variant	No variant	No variant	No variant	No variant	briggsae	NO	LOW_OR_NONE
JU1344	8.7629	77.1155	Rotting_nut/pod/seed/fruit	No variant	No variant	No variant	No variant	No variant	briggsae	NO	LOW_OR_NONE
JU1347	9.6	77.13	Vegetal_litter/mix	No variant	No variant	No variant	No variant	No variant	briggsae	NO	LOW_OR_NONE
JU1375	-21.0469	55.6885	Mollusk	No variant	No variant	No variant	No variant	No variant	briggsae	NO	LOW_OR_NONE
JU1377	-21.0476	55.6905	Rotting_flower	No variant	No variant	No variant	No variant	No variant	briggsae	NO	LOW_OR_NONE
JU1378	-21.0478	55.6878	Rotting_nut/pod/seed/fruit	No variant	No variant	No variant	No variant	No variant	briggsae	NO	LOW_OR_NONE
JU1392	-22.916	-43.173	Rotting_nut/pod/seed/fruit	No variant	No variant	No variant	No variant	No variant	briggsae	NO	LOW_OR_NONE
JU1399	5.9	-75.9	Rotting_nut/pod/seed/fruit	No variant	No variant	No variant	No variant	No variant	briggsae	NO	LOW_OR_NONE
JU1424	22.4	105.6	Rotting_nut/pod/seed/fruit	No variant	No variant	No variant	No variant	No variant	briggsae	NO	LOW_OR_NONE
JU1435	-21.05	55.27	Rotting_nut/pod/seed/fruit	No variant	No variant	No variant	No variant	No variant	briggsae	NO	LOW_OR_NONE
JU1564	40.86	-73.47	Rotting_nut/pod/seed/fruit	No variant	No variant	No variant	No variant	No variant	briggsae	NO	LOW_OR_NONE
JU1637	17.1363	-25.0682	Vegetal_litter/mix	No variant	No variant	No variant	No variant	No variant	briggsae	NO	LOW_OR_NONE
JU1638	17.13768	-25.06689	Soil	No variant	No variant	No variant	No variant	No variant	briggsae	NO	LOW_OR_NONE
JU1794	-16.8	-151.5	Compost	No variant	No variant	No variant	No variant	No variant	briggsae	NO	LOW_OR_NONE
JU1795	-16.8	-151.5	Compost	No variant	No variant	No variant	No variant	No variant	briggsae	NO	LOW_OR_NONE
JU1799	-21.12	55.778	Rotting_nut/pod/seed/fruit	No variant	No variant	No variant	No variant	No variant	briggsae	NO	LOW_OR_NONE
JU1802	-21.12	55.778	Rotting_nut/pod/seed/fruit	No variant	No variant	No variant	No variant	No variant	briggsae	NO	LOW_OR_NONE
JU1814	4.9459	-52.316883	Rotting_stem	No variant	No variant	No variant	No variant	No variant	briggsae	NO	LOW_OR_NONE
JU1884	15.7	-88.8	Rotting_nut/pod/seed/fruit	No variant	No variant	No variant	No variant	No variant	briggsae	NO	LOW_OR_NONE
JU1885	7.2995	80.6437	Rotting_nut/pod/seed/fruit	No variant	No variant	No variant	No variant	No variant	briggsae	NO	LOW_OR_NONE
JU1907	-17.495	145.612	Rotting_nut/pod/seed/fruit	No variant	No variant	No variant	No variant	No variant	briggsae	NO	LOW_OR_NONE
JU1908	-17.495	145.612	Rotting_nut/pod/seed/fruit	No variant	No variant	No variant	No variant	No variant	briggsae	NO	LOW_OR_NONE
JU1909	-18.5245	146.3327	Rotting_nut/pod/seed/fruit	No variant	No variant	No variant	No variant	No variant	briggsae	NO	LOW_OR_NONE
JU1913	-20.37	148.85	Rotting_nut/pod/seed/fruit	No variant	No variant	No variant	No variant	No variant	briggsae	NO	LOW_OR_NONE
JU2053	21.96385	-159.35838	Rotting_nut/pod/seed/fruit	No variant	No variant	No variant	No variant	No variant	briggsae	NO	LOW_OR_NONE
JU2054	21.96385	-159.35838	Rotting_nut/pod/seed/fruit	No variant	No variant	No variant	No variant	No variant	briggsae	NO	LOW_OR_NONE
JU2056	22.219	-159.5763	Rotting_nut/pod/seed/fruit	No variant	No variant	No variant	No variant	No variant	briggsae	NO	LOW_OR_NONE
JU2057	-12.77	45.14	Fungus	No variant	No variant	No variant	No variant	No variant	briggsae	NO	LOW_OR_NONE
JU2160	-6.2709	39.417	Rotting_nut/pod/seed/fruit	No variant	No variant	No variant	No variant	No variant	briggsae	NO	LOW_OR_NONE
JU2162	-6.2715	39.416	Rotting_nut/pod/seed/fruit	No variant	No variant	No variant	No variant	No variant	briggsae	NO	LOW_OR_NONE
JU2214	-6.462863	-76.335715	Rotting_nut/pod/seed/fruit	No variant	No variant	No variant	No variant	No variant	briggsae	NO	LOW_OR_NONE
JU2216	-6.480251	-76.356593	Rotting_nut/pod/seed/fruit	No variant	No variant	No variant	No variant	No variant	briggsae	NO	LOW_OR_NONE
JU2457	-12.801653	-69.289488	Rotting_nut/pod/seed/fruit	No variant	No variant	No variant	No variant	No variant	briggsae	NO	LOW_OR_NONE
JU2470	-12.732834	45.186209	Rotting_flower	No variant	No variant	No variant	No variant	No variant	briggsae	NO	LOW_OR_NONE
JU2472	-12.732834	45.186209	Rotting_stem	No variant	No variant	No variant	No variant	No variant	briggsae	NO	LOW_OR_NONE
JU2506	48.7015	2.1725	Rotting_nut/pod/seed/fruit	No variant	No variant	No variant	No variant	No variant	briggsae	NO	LOW_OR_NONE
JU2507	8.893	98.512	Rotting_nut/pod/seed/fruit	No variant	No variant	No variant	No variant	No variant	briggsae	NO	LOW_OR_NONE
JU2518	48.7015	2.1725	Rotting_nut/pod/seed/fruit	No variant	No variant	No variant	No variant	No variant	briggsae	NO	LOW_OR_NONE
JU2536	47.645976	19.274783	Vegetal_litter/mix	No variant	No variant	No variant	No variant	No variant	briggsae	NO	LOW_OR_NONE
JU2597	43.8812	5.1072	Rotting_nut/pod/seed/fruit	No variant	No variant	No variant	No variant	No variant	briggsae	NO	LOW_OR_NONE
JU2747	16.1761	-61.6951	Rotting_nut/pod/seed/fruit	No variant	No variant	No variant	No variant	No variant	briggsae	NO	LOW_OR_NONE
JU2767	48.50481	3.246	Rotting_stem	No variant	No variant	No variant	No variant	No variant	briggsae	NO	LOW_OR_NONE
JU2799	51.5378	9.9359	Rotting_nut/pod/seed/fruit	No variant	No variant	No variant	No variant	No variant	briggsae	NO	LOW_OR_NONE
JU2836	20.66143	-105.2532	Rotting_nut/pod/seed/fruit	No variant	No variant	No variant	No variant	No variant	briggsae	NO	LOW_OR_NONE
JU2849	-20.382477	-43.505978	Rotting_nut/pod/seed/fruit	No variant	No variant	No variant	No variant	No variant	briggsae	NO	LOW_OR_NONE
JU2861	52.1944	0.1264	Rotting_flower	No variant	No variant	No variant	No variant	No variant	briggsae	NO	LOW_OR_NONE
JU2868	48.2053	16.3666	Soil	No variant	No variant	No variant	No variant	No variant	briggsae	NO	LOW_OR_NONE
JU2872	48.2121	16.3592	Rotting_nut/pod/seed/fruit	No variant	No variant	No variant	No variant	No variant	briggsae	NO	LOW_OR_NONE
JU3207	13.07206	77.58014	Rotting_nut/pod/seed/fruit	No variant	No variant	No variant	No variant	No variant	briggsae	NO	LOW_OR_NONE
JU3237	-12.76	45.09	Rotting_nut/pod/seed/fruit	No variant	No variant	No variant	No variant	No variant	briggsae	NO	LOW_OR_NONE
JU3281	50.0711	14.42028	Rotting_stem	No variant	No variant	No variant	No variant	No variant	briggsae	NO	LOW_OR_NONE
JU3319	31.2306	121.4718	Vegetal_litter/mix	No variant	No variant	No variant	No variant	No variant	briggsae	NO	LOW_OR_NONE
JU3321	31.15	121.44305	Rotting_flower	No variant	No variant	No variant	No variant	No variant	briggsae	NO	LOW_OR_NONE
JU3326	31.23025	121.3955	Rotting_nut/pod/seed/fruit	No variant	No variant	No variant	No variant	No variant	briggsae	NO	LOW_OR_NONE
JU3327	31.23025	121.3955	Rotting_flower	No variant	No variant	No variant	No variant	No variant	briggsae	NO	LOW_OR_NONE
JU3416	38.2541	140.8508	Rotting_nut/pod/seed/fruit	No variant	No variant	No variant	No variant	No variant	briggsae	NO	LOW_OR_NONE
JU4042	21.03892	105.83122	Rotting_nut/pod/seed/fruit	No variant	No variant	No variant	No variant	No variant	briggsae	NO	LOW_OR_NONE
JU4051	22.3228	103.8841	Rotting_nut/pod/seed/fruit	No variant	No variant	No variant	No variant	No variant	briggsae	NO	LOW_OR_NONE
JU4058	22.301	103.9218	Vegetal_litter/mix	No variant	No variant	No variant	No variant	No variant	briggsae	NO	LOW_OR_NONE
JU4060	22.2901	103.9332	Rotting_nut/pod/seed/fruit	No variant	No variant	No variant	No variant	No variant	briggsae	NO	LOW_OR_NONE
JU4062	22.2898	103.9338	Vegetal_litter/mix	No variant	No variant	No variant	No variant	No variant	briggsae	NO	LOW_OR_NONE
JU4064	22.2883	103.9369	Rotting_nut/pod/seed/fruit	No variant	No variant	No variant	No variant	No variant	briggsae	NO	LOW_OR_NONE
JU4080	12.0641	108.5043	Rotting_stem	No variant	No variant	No variant	No variant	No variant	briggsae	NO	LOW_OR_NONE
JU4084	12.1639	108.6667	Rotting_nut/pod/seed/fruit	No variant	No variant	No variant	No variant	No variant	briggsae	NO	LOW_OR_NONE
JU4097	12.15426	108.65825	Rotting_nut/pod/seed/fruit	No variant	No variant	No variant	No variant	No variant	briggsae	NO	LOW_OR_NONE
JU725	24.75	110.5	Compost	No variant	No variant	No variant	No variant	No variant	briggsae	NO	LOW_OR_NONE
MY2716	54.3491	10.11505	Arthropod	No variant	No variant	No variant	No variant	No variant	briggsae	NO	LOW_OR_NONE
MY539	54.3491	10.11505	Compost	No variant	No variant	No variant	No variant	No variant	briggsae	NO	LOW_OR_NONE
MY681	51.9641	7.6082	Compost	No variant	No variant	No variant	No variant	No variant	briggsae	NO	LOW_OR_NONE
NIC1050	20.51328	-87.24718	Rotting_nut/pod/seed/fruit	No variant	No variant	No variant	No variant	No variant	briggsae	NO	LOW_OR_NONE
NIC1054	20.48991	-87.72797	Rotting_nut/pod/seed/fruit	No variant	No variant	No variant	No variant	No variant	briggsae	NO	LOW_OR_NONE
NIC1055	20.48978	-87.72502	Rotting_nut/pod/seed/fruit	No variant	No variant	No variant	No variant	No variant	briggsae	NO	LOW_OR_NONE
NIC1057	20.48756	-87.72532	Rotting_nut/pod/seed/fruit	No variant	No variant	No variant	No variant	No variant	briggsae	NO	LOW_OR_NONE
NIC1058	20.48756	-87.72532	Rotting_nut/pod/seed/fruit	No variant	No variant	No variant	No variant	No variant	briggsae	NO	LOW_OR_NONE
NIC1059	20.48627	-87.72449	Rotting_nut/pod/seed/fruit	No variant	No variant	No variant	No variant	No variant	briggsae	NO	LOW_OR_NONE
NIC1060	20.48529	-87.72361	Rotting_nut/pod/seed/fruit	No variant	No variant	No variant	No variant	No variant	briggsae	NO	LOW_OR_NONE
NIC1062	20.68576	-88.20927	Vegetal_litter/mix	No variant	No variant	No variant	No variant	No variant	briggsae	NO	LOW_OR_NONE
NIC1069	20.67859	-88.56941	Rotting_nut/pod/seed/fruit	No variant	No variant	No variant	No variant	No variant	briggsae	NO	LOW_OR_NONE
NIC1103	18.0383007	-89.673892	Rotting_nut/pod/seed/fruit	No variant	No variant	No variant	No variant	No variant	briggsae	NO	LOW_OR_NONE
NIC1104	3.638367	-76.198343	Rotting_nut/pod/seed/fruit	No variant	No variant	No variant	No variant	No variant	briggsae	NO	LOW_OR_NONE
NIC1106	3.45893	-76.531944	Rotting_nut/pod/seed/fruit	No variant	No variant	No variant	No variant	No variant	briggsae	NO	LOW_OR_NONE
NIC1117	-12.837789	-71.365833	Soil	No variant	No variant	No variant	No variant	No variant	briggsae	NO	LOW_OR_NONE
NIC1124	-12.874341	-69.497087	Rotting_nut/pod/seed/fruit	No variant	No variant	No variant	No variant	No variant	briggsae	NO	LOW_OR_NONE
NIC1135	-12.87314	-69.496877	Rotting_nut/pod/seed/fruit	No variant	No variant	No variant	No variant	No variant	briggsae	NO	LOW_OR_NONE
NIC1138	-12.872112	-69.498227	Rotting_nut/pod/seed/fruit	No variant	No variant	No variant	No variant	No variant	briggsae	NO	LOW_OR_NONE
NIC1141	-12.872155	-69.497811	Rotting_nut/pod/seed/fruit	No variant	No variant	No variant	No variant	No variant	briggsae	NO	LOW_OR_NONE
NIC115	16.0207	-61.597	Rotting_nut/pod/seed/fruit	No variant	No variant	No variant	No variant	No variant	briggsae	NO	LOW_OR_NONE
NIC117	16.1779	-61.6563	Rotting_nut/pod/seed/fruit	No variant	No variant	No variant	No variant	No variant	briggsae	NO	LOW_OR_NONE
NIC1183	-12.8845	-69.485778	Rotting_nut/pod/seed/fruit	No variant	No variant	No variant	No variant	No variant	briggsae	NO	LOW_OR_NONE
NIC119	16.1779	-61.6563	Rotting_stem	No variant	No variant	No variant	No variant	No variant	briggsae	NO	LOW_OR_NONE
NIC1190	-12.880593	-69.487069	Rotting_nut/pod/seed/fruit	No variant	No variant	No variant	No variant	No variant	briggsae	NO	LOW_OR_NONE
NIC1202	26.22481	119.99506	Rotting_nut/pod/seed/fruit	No variant	No variant	No variant	No variant	No variant	briggsae	NO	LOW_OR_NONE
NIC1204	26.22481	119.99506	Rotting_nut/pod/seed/fruit	No variant	No variant	No variant	No variant	No variant	briggsae	NO	LOW_OR_NONE
NIC1205	26.22481	119.99506	Rotting_nut/pod/seed/fruit	No variant	No variant	No variant	No variant	No variant	briggsae	NO	LOW_OR_NONE
NIC1218	25.95224	119.9771	Rotting_nut/pod/seed/fruit	No variant	No variant	No variant	No variant	No variant	briggsae	NO	LOW_OR_NONE
NIC1220	25.95224	119.9771	Rotting_nut/pod/seed/fruit	No variant	No variant	No variant	No variant	No variant	briggsae	NO	LOW_OR_NONE
NIC1221	25.95147	119.96883	Rotting_nut/pod/seed/fruit	No variant	No variant	No variant	No variant	No variant	briggsae	NO	LOW_OR_NONE
NIC123	16.1779	-61.6563	Rotting_nut/pod/seed/fruit	No variant	No variant	No variant	No variant	No variant	briggsae	NO	LOW_OR_NONE
NIC1267	3.62238597	-53.215477	Rotting_flower	No variant	No variant	No variant	No variant	No variant	briggsae	NO	LOW_OR_NONE
NIC1283	3.64033397	-53.202345	Rotting_nut/pod/seed/fruit	No variant	No variant	No variant	No variant	No variant	briggsae	NO	LOW_OR_NONE
NIC1288	3.64127903	-53.201392	Rotting_flower	No variant	No variant	No variant	No variant	No variant	briggsae	NO	LOW_OR_NONE
NIC1292	3.63041097	-53.205728	Rotting_flower	No variant	No variant	No variant	No variant	No variant	briggsae	NO	LOW_OR_NONE
NIC1302	3.61645603	-53.20972	Rotting_nut/pod/seed/fruit	No variant	No variant	No variant	No variant	No variant	briggsae	NO	LOW_OR_NONE
NIC1304	3.61713404	-53.196348	Rotting_flower	No variant	No variant	No variant	No variant	No variant	briggsae	NO	LOW_OR_NONE
NIC1308	4.86442099	-52.34596	Rotting_nut/pod/seed/fruit	No variant	No variant	No variant	No variant	No variant	briggsae	NO	LOW_OR_NONE
NIC1407	3.63041097	-53.205728	Rotting_nut/pod/seed/fruit	No variant	No variant	No variant	No variant	No variant	briggsae	NO	LOW_OR_NONE
NIC1421	4.86785498	-52.345146	Rotting_nut/pod/seed/fruit	No variant	No variant	No variant	No variant	No variant	briggsae	NO	LOW_OR_NONE
NIC1423	3.64429903	-53.198033	Rotting_nut/pod/seed/fruit	No variant	No variant	No variant	No variant	No variant	briggsae	NO	LOW_OR_NONE
NIC1525	-17.088793	49.827329	Rotting_nut/pod/seed/fruit	No variant	No variant	No variant	No variant	No variant	briggsae	NO	LOW_OR_NONE
NIC1528	-16.755721	49.99665	Rotting_nut/pod/seed/fruit	No variant	No variant	No variant	No variant	No variant	briggsae	NO	LOW_OR_NONE
NIC1529	-16.755873	49.996516	Compost	No variant	No variant	No variant	No variant	No variant	briggsae	NO	LOW_OR_NONE
NIC1533	-16.75706	49.993077	Rotting_flower	No variant	No variant	No variant	No variant	No variant	briggsae	NO	LOW_OR_NONE
NIC1535	-17.088793	49.827329	Rotting_flower	No variant	No variant	No variant	No variant	No variant	briggsae	NO	LOW_OR_NONE
NIC1539	25.06052	121.76957	Rotting_nut/pod/seed/fruit	No variant	No variant	No variant	No variant	No variant	briggsae	NO	LOW_OR_NONE
NIC1540	25.05792	121.77076	Rotting_nut/pod/seed/fruit	No variant	No variant	No variant	No variant	No variant	briggsae	NO	LOW_OR_NONE
NIC1562	25.00481	121.73369	Rotting_nut/pod/seed/fruit	No variant	No variant	No variant	No variant	No variant	briggsae	NO	LOW_OR_NONE
NIC1589	24.68622	121.13734	Rotting_nut/pod/seed/fruit	No variant	No variant	No variant	No variant	No variant	briggsae	NO	LOW_OR_NONE
NIC1590	24.68622	121.13734	Rotting_nut/pod/seed/fruit	No variant	No variant	No variant	No variant	No variant	briggsae	NO	LOW_OR_NONE
NIC1591	24.68622	121.13734	Rotting_nut/pod/seed/fruit	No variant	No variant	No variant	No variant	No variant	briggsae	NO	LOW_OR_NONE
NIC1593	24.68622	121.13734	Rotting_nut/pod/seed/fruit	No variant	No variant	No variant	No variant	No variant	briggsae	NO	LOW_OR_NONE
NIC1595	24.6871	121.13633	Rotting_nut/pod/seed/fruit	No variant	No variant	No variant	No variant	No variant	briggsae	NO	LOW_OR_NONE
NIC1602	24.68897	121.13965	Rotting_nut/pod/seed/fruit	No variant	No variant	No variant	No variant	No variant	briggsae	NO	LOW_OR_NONE
NIC1607	22.0861	120.84222	Rotting_nut/pod/seed/fruit	No variant	No variant	No variant	No variant	No variant	briggsae	NO	LOW_OR_NONE
NIC1628	25.02113	121.58315	Rotting_nut/pod/seed/fruit	No variant	No variant	No variant	No variant	No variant	briggsae	NO	LOW_OR_NONE
NIC1630	25.02782	121.57627	Rotting_nut/pod/seed/fruit	No variant	No variant	No variant	No variant	No variant	briggsae	NO	LOW_OR_NONE
NIC1631	25.02782	121.57627	Rotting_nut/pod/seed/fruit	No variant	No variant	No variant	No variant	No variant	briggsae	NO	LOW_OR_NONE
NIC1632	34.88358	135.81659	Rotting_nut/pod/seed/fruit	No variant	No variant	No variant	No variant	No variant	briggsae	NO	LOW_OR_NONE
NIC1633	34.88358	135.81659	Rotting_nut/pod/seed/fruit	No variant	No variant	No variant	No variant	No variant	briggsae	NO	LOW_OR_NONE
NIC1635	34.88328	135.81733	Rotting_nut/pod/seed/fruit	No variant	No variant	No variant	No variant	No variant	briggsae	NO	LOW_OR_NONE
NIC1660	25.03808	121.74625	Rotting_nut/pod/seed/fruit	No variant	No variant	No variant	No variant	No variant	briggsae	NO	LOW_OR_NONE
NIC1661	23.66552	120.79794	Rotting_flower	No variant	No variant	No variant	No variant	No variant	briggsae	NO	LOW_OR_NONE
NIC1662	23.66543	120.79964	Rotting_nut/pod/seed/fruit	No variant	No variant	No variant	No variant	No variant	briggsae	NO	LOW_OR_NONE
NIC1663	23.66543	120.79964	Rotting_nut/pod/seed/fruit	No variant	No variant	No variant	No variant	No variant	briggsae	NO	LOW_OR_NONE
NIC1664	23.66109	120.7967	Rotting_flower	No variant	No variant	No variant	No variant	No variant	briggsae	NO	LOW_OR_NONE
NIC1665	23.66654	120.79295	Rotting_nut/pod/seed/fruit	No variant	No variant	No variant	No variant	No variant	briggsae	NO	LOW_OR_NONE
NIC1666	23.6694	120.78929	Rotting_nut/pod/seed/fruit	No variant	No variant	No variant	No variant	No variant	briggsae	NO	LOW_OR_NONE
NIC1667	25.10869	121.83743	Rotting_nut/pod/seed/fruit	No variant	No variant	No variant	No variant	No variant	briggsae	NO	LOW_OR_NONE
NIC1681	22.08922	120.84876	Rotting_nut/pod/seed/fruit	No variant	No variant	No variant	No variant	No variant	briggsae	NO	LOW_OR_NONE
NIC1688	25.03266	121.587	Rotting_nut/pod/seed/fruit	No variant	No variant	No variant	No variant	No variant	briggsae	NO	LOW_OR_NONE
NIC1692	25.03488	121.58864	Rotting_nut/pod/seed/fruit	No variant	No variant	No variant	No variant	No variant	briggsae	NO	LOW_OR_NONE
NIC1693	25.03488	121.58864	Rotting_nut/pod/seed/fruit	No variant	No variant	No variant	No variant	No variant	briggsae	NO	LOW_OR_NONE
NIC17	-21.027	55.538	Rotting_nut/pod/seed/fruit	No variant	No variant	No variant	No variant	No variant	briggsae	NO	LOW_OR_NONE
NIC174	47.1575	7.64673	Rotting_nut/pod/seed/fruit	No variant	No variant	No variant	No variant	No variant	briggsae	NO	LOW_OR_NONE
NIC187	15.8552	-61.5976	Rotting_nut/pod/seed/fruit	No variant	No variant	No variant	No variant	No variant	briggsae	NO	LOW_OR_NONE
NIC188	16.0455	-61.6938	Rotting_flower	No variant	No variant	No variant	No variant	No variant	briggsae	NO	LOW_OR_NONE
NIC19	25.15219	121.54461	Rotting_nut/pod/seed/fruit	No variant	No variant	No variant	No variant	No variant	briggsae	NO	LOW_OR_NONE
NIC191	16.0455	-61.6938	Rotting_nut/pod/seed/fruit	No variant	No variant	No variant	No variant	No variant	briggsae	NO	LOW_OR_NONE
NIC20	24.47058	120.97781	Rotting_nut/pod/seed/fruit	No variant	No variant	No variant	No variant	No variant	briggsae	NO	LOW_OR_NONE
NIC21	24.47605	120.99481	Vegetal_litter/mix	No variant	No variant	No variant	No variant	No variant	briggsae	NO	LOW_OR_NONE
NIC22	24.19177	121.01531	Rotting_nut/pod/seed/fruit	No variant	No variant	No variant	No variant	No variant	briggsae	NO	LOW_OR_NONE
NIC250	16.0207	-61.597	Rotting_nut/pod/seed/fruit	No variant	No variant	No variant	No variant	No variant	briggsae	NO	LOW_OR_NONE
NIC309	5.53529	-53.56336	Rotting_flower	No variant	No variant	No variant	No variant	No variant	briggsae	NO	LOW_OR_NONE
NIC325	5.53529	-53.56336	Rotting_nut/pod/seed/fruit	No variant	No variant	No variant	No variant	No variant	briggsae	NO	LOW_OR_NONE
NIC327	5.72877	-53.88992	Rotting_nut/pod/seed/fruit	No variant	No variant	No variant	No variant	No variant	briggsae	NO	LOW_OR_NONE
NIC329	5.72963	-53.89118	Rotting_nut/pod/seed/fruit	No variant	No variant	No variant	No variant	No variant	briggsae	NO	LOW_OR_NONE
NIC330	5.72889	-53.8901	Rotting_nut/pod/seed/fruit	No variant	No variant	No variant	No variant	No variant	briggsae	NO	LOW_OR_NONE
NIC331	5.73057	-53.89241	Rotting_nut/pod/seed/fruit	No variant	No variant	No variant	No variant	No variant	briggsae	NO	LOW_OR_NONE
NIC332	5.72914	-53.89023	Rotting_nut/pod/seed/fruit	No variant	No variant	No variant	No variant	No variant	briggsae	NO	LOW_OR_NONE
NIC333	5.72705	-53.89122	Rotting_nut/pod/seed/fruit	No variant	No variant	No variant	No variant	No variant	briggsae	NO	LOW_OR_NONE
NIC343	5.41134	-53.65517	Rotting_flower	No variant	No variant	No variant	No variant	No variant	briggsae	NO	LOW_OR_NONE
NIC392	5.40779	-53.64583	Rotting_nut/pod/seed/fruit	No variant	No variant	No variant	No variant	No variant	briggsae	NO	LOW_OR_NONE
NIC400	5.72711	-53.89076	Rotting_nut/pod/seed/fruit	No variant	No variant	No variant	No variant	No variant	briggsae	NO	LOW_OR_NONE
NIC402	5.72896	-53.89008	Rotting_nut/pod/seed/fruit	No variant	No variant	No variant	No variant	No variant	briggsae	NO	LOW_OR_NONE
NIC419	4.03617	-52.67805	Rotting_nut/pod/seed/fruit	No variant	No variant	No variant	No variant	No variant	briggsae	NO	LOW_OR_NONE
NIC504	23.5347	120.6775	Rotting_nut/pod/seed/fruit	No variant	No variant	No variant	No variant	No variant	briggsae	NO	LOW_OR_NONE
NIC505	23.5347	120.6775	Rotting_nut/pod/seed/fruit	No variant	No variant	No variant	No variant	No variant	briggsae	NO	LOW_OR_NONE
NIC518	25.00739	121.900472	Rotting_nut/pod/seed/fruit	No variant	No variant	No variant	No variant	No variant	briggsae	NO	LOW_OR_NONE
NIC519	25.00739	121.900472	Rotting_nut/pod/seed/fruit	No variant	No variant	No variant	No variant	No variant	briggsae	NO	LOW_OR_NONE
NIC532	16.018756	-61.593654	Rotting_nut/pod/seed/fruit	No variant	No variant	No variant	No variant	No variant	briggsae	NO	LOW_OR_NONE
NIC541	15.21123	-61.36602	Rotting_flower	No variant	No variant	No variant	No variant	No variant	briggsae	NO	LOW_OR_NONE
NIC549	15.56923	-61.3744	Rotting_nut/pod/seed/fruit	No variant	No variant	No variant	No variant	No variant	briggsae	NO	LOW_OR_NONE
NIC552	15.56962	-61.37537	Rotting_nut/pod/seed/fruit	No variant	No variant	No variant	No variant	No variant	briggsae	NO	LOW_OR_NONE
NIC555	15.58933	-61.47222	Arthropod	No variant	No variant	No variant	No variant	No variant	briggsae	NO	LOW_OR_NONE
NIC561	15.52532	-61.41796	Rotting_nut/pod/seed/fruit	No variant	No variant	No variant	No variant	No variant	briggsae	NO	LOW_OR_NONE
NIC574	15.47461	-61.29876	Rotting_nut/pod/seed/fruit	No variant	No variant	No variant	No variant	No variant	briggsae	NO	LOW_OR_NONE
NIC578	15.40502	-61.34623	Rotting_nut/pod/seed/fruit	No variant	No variant	No variant	No variant	No variant	briggsae	NO	LOW_OR_NONE
NIC583	15.40368	-61.34699	Rotting_nut/pod/seed/fruit	No variant	No variant	No variant	No variant	No variant	briggsae	NO	LOW_OR_NONE
NIC590	15.40585	-61.34613	Rotting_nut/pod/seed/fruit	No variant	No variant	No variant	No variant	No variant	briggsae	NO	LOW_OR_NONE
NIC593	15.4071	-61.3453	Rotting_nut/pod/seed/fruit	No variant	No variant	No variant	No variant	No variant	briggsae	NO	LOW_OR_NONE
NIC60	5.07382	-52.69551	Rotting_nut/pod/seed/fruit	No variant	No variant	No variant	No variant	No variant	briggsae	NO	LOW_OR_NONE
NIC61	5.07384	-52.69537	Rotting_nut/pod/seed/fruit	No variant	No variant	No variant	No variant	No variant	briggsae	NO	LOW_OR_NONE
NIC62	5.07358	-52.69523	Rotting_nut/pod/seed/fruit	No variant	No variant	No variant	No variant	No variant	briggsae	NO	LOW_OR_NONE
NIC67	4.08533	-52.6751	Rotting_nut/pod/seed/fruit	No variant	No variant	No variant	No variant	No variant	briggsae	NO	LOW_OR_NONE
NIC758	15.35802	-61.3537	Rotting_nut/pod/seed/fruit	No variant	No variant	No variant	No variant	No variant	briggsae	NO	LOW_OR_NONE
NIC777	15.5868	-61.47083	Rotting_nut/pod/seed/fruit	No variant	No variant	No variant	No variant	No variant	briggsae	NO	LOW_OR_NONE
NIC779	23.72791	120.76594	Rotting_stem	No variant	No variant	No variant	No variant	No variant	briggsae	NO	LOW_OR_NONE
NIC790	23.83645	120.7249	Rotting_nut/pod/seed/fruit	No variant	No variant	No variant	No variant	No variant	briggsae	NO	LOW_OR_NONE
NIC791	23.83633	120.72447	Rotting_flower	No variant	No variant	No variant	No variant	No variant	briggsae	NO	LOW_OR_NONE
NIC792	23.83633	120.72447	Rotting_flower	No variant	No variant	No variant	No variant	No variant	briggsae	NO	LOW_OR_NONE
NIC793	23.83631	120.72486	Rotting_nut/pod/seed/fruit	No variant	No variant	No variant	No variant	No variant	briggsae	NO	LOW_OR_NONE
NIC795	23.83617	120.72563	Mollusk	No variant	No variant	No variant	No variant	No variant	briggsae	NO	LOW_OR_NONE
NIC796	23.83617	120.72563	Rotting_flower	No variant	No variant	No variant	No variant	No variant	briggsae	NO	LOW_OR_NONE
NIC802	23.83701	120.72771	Rotting_flower	No variant	No variant	No variant	No variant	No variant	briggsae	NO	LOW_OR_NONE
NIC803	23.81441	120.85687	Rotting_nut/pod/seed/fruit	No variant	No variant	No variant	No variant	No variant	briggsae	NO	LOW_OR_NONE
NIC805	23.81441	120.85687	Rotting_nut/pod/seed/fruit	No variant	No variant	No variant	No variant	No variant	briggsae	NO	LOW_OR_NONE
NIC811	23.81433	120.85649	Rotting_flower	No variant	No variant	No variant	No variant	No variant	briggsae	NO	LOW_OR_NONE
NIC814	23.81411	120.85654	Vegetal_litter/mix	No variant	No variant	No variant	No variant	No variant	briggsae	NO	LOW_OR_NONE
NIC815	23.81407	120.8564	Rotting_stem	No variant	No variant	No variant	No variant	No variant	briggsae	NO	LOW_OR_NONE
NIC816	23.81417	120.856	Rotting_nut/pod/seed/fruit	No variant	No variant	No variant	No variant	No variant	briggsae	NO	LOW_OR_NONE
NIC819	23.81418	120.85581	Rotting_nut/pod/seed/fruit	No variant	No variant	No variant	No variant	No variant	briggsae	NO	LOW_OR_NONE
NIC821	23.60283	120.88416	Rotting_stem	No variant	No variant	No variant	No variant	No variant	briggsae	NO	LOW_OR_NONE
NIC822	25.168	121.56254	Rotting_nut/pod/seed/fruit	No variant	No variant	No variant	No variant	No variant	briggsae	NO	LOW_OR_NONE
NIC824	23.60248	120.88317	Fungus	No variant	No variant	No variant	No variant	No variant	briggsae	NO	LOW_OR_NONE
NIC825	23.60246	120.88278	Rotting_nut/pod/seed/fruit	No variant	No variant	No variant	No variant	No variant	briggsae	NO	LOW_OR_NONE
NIC827	23.60233	120.88182	Rotting_nut/pod/seed/fruit	No variant	No variant	No variant	No variant	No variant	briggsae	NO	LOW_OR_NONE
NIC863	23.72763	120.76625	Rotting_stem	No variant	No variant	No variant	No variant	No variant	briggsae	NO	LOW_OR_NONE
NIC864	23.72733	120.76653	Rotting_flower	No variant	No variant	No variant	No variant	No variant	briggsae	NO	LOW_OR_NONE
NIC865	23.72717	120.76673	Rotting_stem	No variant	No variant	No variant	No variant	No variant	briggsae	NO	LOW_OR_NONE
NIC871	25.16734	121.55651	Rotting_nut/pod/seed/fruit	No variant	No variant	No variant	No variant	No variant	briggsae	NO	LOW_OR_NONE
NIC883	23.67108	120.8	Rotting_nut/pod/seed/fruit	No variant	No variant	No variant	No variant	No variant	briggsae	NO	LOW_OR_NONE
NIC889	23.81433	120.85649	Rotting_nut/pod/seed/fruit	No variant	No variant	No variant	No variant	No variant	briggsae	NO	LOW_OR_NONE
NIC893	22.00932	121.57214	Rotting_nut/pod/seed/fruit	No variant	No variant	No variant	No variant	No variant	briggsae	NO	LOW_OR_NONE
NIC897	22.01967	121.57357	Rotting_nut/pod/seed/fruit	No variant	No variant	No variant	No variant	No variant	briggsae	NO	LOW_OR_NONE
NIC899	35.661062	139.684827	Rotting_nut/pod/seed/fruit	No variant	No variant	No variant	No variant	No variant	briggsae	NO	LOW_OR_NONE
NIC901	-22.222833	166.485438	Rotting_nut/pod/seed/fruit	No variant	No variant	No variant	No variant	No variant	briggsae	NO	LOW_OR_NONE
NIC911	4.03721	-52.67052	Rotting_flower	No variant	No variant	No variant	No variant	No variant	briggsae	NO	LOW_OR_NONE
NIC984	4.03746	-52.67236	Rotting_nut/pod/seed/fruit	No variant	No variant	No variant	No variant	No variant	briggsae	NO	LOW_OR_NONE
NIC985	4.03726	-52.67243	Rotting_nut/pod/seed/fruit	No variant	No variant	No variant	No variant	No variant	briggsae	NO	LOW_OR_NONE
PB857	39.784	84.0554	Mollusk	No variant	No variant	No variant	No variant	No variant	briggsae	NO	LOW_OR_NONE
QG1005	9.170573	-79.84316	Rotting_flower	No variant	No variant	No variant	No variant	No variant	briggsae	NO	LOW_OR_NONE
QG1007	9.164456	-79.844623	Rotting_nut/pod/seed/fruit	No variant	No variant	No variant	No variant	No variant	briggsae	NO	LOW_OR_NONE
QG1111	9.16835	-79.839279	Rotting_flower	No variant	No variant	No variant	No variant	No variant	briggsae	NO	LOW_OR_NONE
QG1126	9.16835	-79.839279	Rotting_flower	No variant	No variant	No variant	No variant	No variant	briggsae	NO	LOW_OR_NONE
QG1141	9.160449	-79.840373	Rotting_flower	No variant	No variant	No variant	No variant	No variant	briggsae	NO	LOW_OR_NONE
QG1155	9.160449	-79.840373	Rotting_flower	No variant	No variant	No variant	No variant	No variant	briggsae	NO	LOW_OR_NONE
QG130	22.2202	-159.5829	Rotting_nut/pod/seed/fruit	No variant	No variant	No variant	No variant	No variant	briggsae	NO	LOW_OR_NONE
QG132	22.0804	-159.4124	Rotting_nut/pod/seed/fruit	No variant	No variant	No variant	No variant	No variant	briggsae	NO	LOW_OR_NONE
QG133	22.2065	-159.4978	Rotting_flower	No variant	No variant	No variant	No variant	No variant	briggsae	NO	LOW_OR_NONE
QG2641	9.15393333	-79.831667	Bait	No variant	No variant	No variant	No variant	No variant	briggsae	NO	LOW_OR_NONE
QG2648	9.15393333	-79.831667	Bait	No variant	No variant	No variant	No variant	No variant	briggsae	NO	LOW_OR_NONE
QG2659	9.15393333	-79.831667	Bait	No variant	No variant	No variant	No variant	No variant	briggsae	NO	LOW_OR_NONE
QG2663	9.15393333	-79.831667	Bait	No variant	No variant	No variant	No variant	No variant	briggsae	NO	LOW_OR_NONE
QG2665	9.15393333	-79.831667	Bait	No variant	No variant	No variant	No variant	No variant	briggsae	NO	LOW_OR_NONE
QG2683	9.15393333	-79.831667	Bait	No variant	No variant	No variant	No variant	No variant	briggsae	NO	LOW_OR_NONE
QG2736	9.1598	-79.8399	Bait	No variant	No variant	No variant	No variant	No variant	briggsae	NO	LOW_OR_NONE
QG2814	-30.644517	153.009033	Rotting_flower	No variant	No variant	No variant	No variant	No variant	briggsae	NO	LOW_OR_NONE
QG2820	-27.472653	152.989786	Rotting_nut/pod/seed/fruit	No variant	No variant	No variant	No variant	No variant	briggsae	NO	LOW_OR_NONE
QG2848	-27.462778	152.990556	Rotting_nut/pod/seed/fruit	No variant	No variant	No variant	No variant	No variant	briggsae	NO	LOW_OR_NONE
QG2849	-27.462778	152.990556	Rotting_nut/pod/seed/fruit	No variant	No variant	No variant	No variant	No variant	briggsae	NO	LOW_OR_NONE
QG2880	-16.8999	145.748983	Rotting_nut/pod/seed/fruit	No variant	No variant	No variant	No variant	No variant	briggsae	NO	LOW_OR_NONE
QG2881	-16.8999	145.748983	Rotting_nut/pod/seed/fruit	No variant	No variant	No variant	No variant	No variant	briggsae	NO	LOW_OR_NONE
QG2883	-16.900117	145.749583	Rotting_flower	No variant	No variant	No variant	No variant	No variant	briggsae	NO	LOW_OR_NONE
QG2884	-16.095017	145.466533	Rotting_nut/pod/seed/fruit	No variant	No variant	No variant	No variant	No variant	briggsae	NO	LOW_OR_NONE
QG2891	-16.1026	145.446733	Rotting_nut/pod/seed/fruit	No variant	No variant	No variant	No variant	No variant	briggsae	NO	LOW_OR_NONE
QG2892	-16.1026	145.446733	Rotting_nut/pod/seed/fruit	No variant	No variant	No variant	No variant	No variant	briggsae	NO	LOW_OR_NONE
QG2893	-16.1026	145.446733	Rotting_nut/pod/seed/fruit	No variant	No variant	No variant	No variant	No variant	briggsae	NO	LOW_OR_NONE
QG2895	-16.10295	145.44645	Rotting_nut/pod/seed/fruit	No variant	No variant	No variant	No variant	No variant	briggsae	NO	LOW_OR_NONE
QG2902	-16.10365	145.447317	Rotting_nut/pod/seed/fruit	No variant	No variant	No variant	No variant	No variant	briggsae	NO	LOW_OR_NONE
QG2903	-16.10365	145.447317	Rotting_nut/pod/seed/fruit	No variant	No variant	No variant	No variant	No variant	briggsae	NO	LOW_OR_NONE
QG2906	-16.10275	145.448283	Rotting_nut/pod/seed/fruit	No variant	No variant	No variant	No variant	No variant	briggsae	NO	LOW_OR_NONE
QG2908	-17.264383	145.488483	Rotting_flower	No variant	No variant	No variant	No variant	No variant	briggsae	NO	LOW_OR_NONE
QG2910	-17.264383	145.488483	Rotting_flower	No variant	No variant	No variant	No variant	No variant	briggsae	NO	LOW_OR_NONE
QG2919	-20.28785	148.7653	Vegetal_litter/mix	No variant	No variant	No variant	No variant	No variant	briggsae	NO	LOW_OR_NONE
QG2923	-20.285267	148.7647	Rotting_stem	No variant	No variant	No variant	No variant	No variant	briggsae	NO	LOW_OR_NONE
QG2925	-16.237536	145.428728	Rotting_nut/pod/seed/fruit	No variant	No variant	No variant	No variant	No variant	briggsae	NO	LOW_OR_NONE
QG2964	9.16616667	-79.84	Vegetal_litter/mix	No variant	No variant	No variant	No variant	No variant	briggsae	NO	LOW_OR_NONE
QG2966	9.16616667	-79.84	Rotting_nut/pod/seed/fruit	No variant	No variant	No variant	No variant	No variant	briggsae	NO	LOW_OR_NONE
QG2969	9.16641667	-79.84025	Rotting_nut/pod/seed/fruit	No variant	No variant	No variant	No variant	No variant	briggsae	NO	LOW_OR_NONE
QG2972	9.16743333	-79.8397	Vegetal_litter/mix	No variant	No variant	No variant	No variant	No variant	briggsae	NO	LOW_OR_NONE
QG2996	9.16376667	-79.844017	Rotting_nut/pod/seed/fruit	No variant	No variant	No variant	No variant	No variant	briggsae	NO	LOW_OR_NONE
QG3004	9.16925	-79.838017	Rotting_nut/pod/seed/fruit	No variant	No variant	No variant	No variant	No variant	briggsae	NO	LOW_OR_NONE
QG3006	9.16925	-79.838017	Rotting_nut/pod/seed/fruit	No variant	No variant	No variant	No variant	No variant	briggsae	NO	LOW_OR_NONE
QG3019	9.16311667	-79.8372	Rotting_nut/pod/seed/fruit	No variant	No variant	No variant	No variant	No variant	briggsae	NO	LOW_OR_NONE
QG3025	9.1581	-79.847433	Vegetal_litter/mix	No variant	No variant	No variant	No variant	No variant	briggsae	NO	LOW_OR_NONE
QG3030	9.1594	-79.847883	Rotting_nut/pod/seed/fruit	No variant	No variant	No variant	No variant	No variant	briggsae	NO	LOW_OR_NONE
QG3032	9.16336667	-79.844733	Rotting_nut/pod/seed/fruit	No variant	No variant	No variant	No variant	No variant	briggsae	NO	LOW_OR_NONE
QG3034	9.16336667	-79.844733	Rotting_nut/pod/seed/fruit	No variant	No variant	No variant	No variant	No variant	briggsae	NO	LOW_OR_NONE
QG3041	9.16421667	-79.837367	Rotting_nut/pod/seed/fruit	No variant	No variant	No variant	No variant	No variant	briggsae	NO	LOW_OR_NONE
QG3053	9.16484	-79.83659	Rotting_nut/pod/seed/fruit	No variant	No variant	No variant	No variant	No variant	briggsae	NO	LOW_OR_NONE
QG3056	9.1674	-79.83967	Vegetal_litter/mix	No variant	No variant	No variant	No variant	No variant	briggsae	NO	LOW_OR_NONE
QG3057	9.16336667	-79.837233	Rotting_nut/pod/seed/fruit	No variant	No variant	No variant	No variant	No variant	briggsae	NO	LOW_OR_NONE
QG3058	9.16311667	-79.8372	Rotting_nut/pod/seed/fruit	No variant	No variant	No variant	No variant	No variant	briggsae	NO	LOW_OR_NONE
QG3527	10.4262333	-84.0126	Rotting_flower	No variant	No variant	No variant	No variant	No variant	briggsae	NO	LOW_OR_NONE
QG3661	41.62083	-73.58889	Rotting_nut/pod/seed/fruit	No variant	No variant	No variant	No variant	No variant	briggsae	NO	LOW_OR_NONE
QG3783	10.4297	-84.00853	Rotting_nut/pod/seed/fruit	No variant	No variant	No variant	No variant	No variant	briggsae	NO	LOW_OR_NONE
QG3815	10.4236167	-84.001186	Rotting_nut/pod/seed/fruit	No variant	No variant	No variant	No variant	No variant	briggsae	NO	LOW_OR_NONE
QG3816	10.43803	-84.0112	Rotting_flower	No variant	No variant	No variant	No variant	No variant	briggsae	NO	LOW_OR_NONE
QG3823	10.4254056	-84.001217	Rotting_flower	No variant	No variant	No variant	No variant	No variant	briggsae	NO	LOW_OR_NONE
QG3825	10.43026	-84.00905	Rotting_nut/pod/seed/fruit	No variant	No variant	No variant	No variant	No variant	briggsae	NO	LOW_OR_NONE
QG3826	10.43018	-84.0065	Rotting_flower	No variant	No variant	No variant	No variant	No variant	briggsae	NO	LOW_OR_NONE
QG3837	10.4254056	-84.001217	Rotting_nut/pod/seed/fruit	No variant	No variant	No variant	No variant	No variant	briggsae	NO	LOW_OR_NONE
QG3851	10.4190056	-84.006997	Rotting_nut/pod/seed/fruit	No variant	No variant	No variant	No variant	No variant	briggsae	NO	LOW_OR_NONE
QG3861	10.42972	-84.00742	Rotting_nut/pod/seed/fruit	No variant	No variant	No variant	No variant	No variant	briggsae	NO	LOW_OR_NONE
QG3867	10.4236167	-84.001186	Rotting_nut/pod/seed/fruit	No variant	No variant	No variant	No variant	No variant	briggsae	NO	LOW_OR_NONE
QG3874	10.44027	-84.01227	Rotting_nut/pod/seed/fruit	No variant	No variant	No variant	No variant	No variant	briggsae	NO	LOW_OR_NONE
QG3875	10.44027	-84.01227	Rotting_nut/pod/seed/fruit	No variant	No variant	No variant	No variant	No variant	briggsae	NO	LOW_OR_NONE
QG3876	10.44027	-84.01227	Rotting_nut/pod/seed/fruit	No variant	No variant	No variant	No variant	No variant	briggsae	NO	LOW_OR_NONE
QG3878	10.25937	-84.00514	Rotting_nut/pod/seed/fruit	No variant	No variant	No variant	No variant	No variant	briggsae	NO	LOW_OR_NONE
QG3920	13.225206	-59.588132	Rotting_nut/pod/seed/fruit	No variant	No variant	No variant	No variant	No variant	briggsae	NO	LOW_OR_NONE
QG3921	13.225206	-59.588132	Rotting_nut/pod/seed/fruit	No variant	No variant	No variant	No variant	No variant	briggsae	NO	LOW_OR_NONE
QG3923	13.225206	-59.588132	Mollusk	No variant	No variant	No variant	No variant	No variant	briggsae	NO	LOW_OR_NONE
QG3924	13.234279	-59.587888	Soil	No variant	No variant	No variant	No variant	No variant	briggsae	NO	LOW_OR_NONE
QG3925	13.233538	-59.587865	Arthropod	No variant	No variant	No variant	No variant	No variant	briggsae	NO	LOW_OR_NONE
QG3926	13.233413	-59.587901	Arthropod	No variant	No variant	No variant	No variant	No variant	briggsae	NO	LOW_OR_NONE
QG3927	13.233413	-59.587901	Arthropod	No variant	No variant	No variant	No variant	No variant	briggsae	NO	LOW_OR_NONE
QG3931	13.225422	-59.589477	Mollusk	No variant	No variant	No variant	No variant	No variant	briggsae	NO	LOW_OR_NONE
QG3932	13.225206	-59.588132	Rotting_nut/pod/seed/fruit	No variant	No variant	No variant	No variant	No variant	briggsae	NO	LOW_OR_NONE
QG3933	13.225497	-59.588268	Soil	No variant	No variant	No variant	No variant	No variant	briggsae	NO	LOW_OR_NONE
QG4026	-26.261931	152.829672	Rotting_nut/pod/seed/fruit	No variant	No variant	No variant	No variant	No variant	briggsae	NO	LOW_OR_NONE
QG4028	-26.261931	152.829672	Rotting_nut/pod/seed/fruit	No variant	No variant	No variant	No variant	No variant	briggsae	NO	LOW_OR_NONE
QG4031	-26.261931	152.829672	Rotting_nut/pod/seed/fruit	No variant	No variant	No variant	No variant	No variant	briggsae	NO	LOW_OR_NONE
QG4063	-21.146174	148.499892	Rotting_nut/pod/seed/fruit	No variant	No variant	No variant	No variant	No variant	briggsae	NO	LOW_OR_NONE
QG4064	-21.145373	148.499734	Rotting_nut/pod/seed/fruit	No variant	No variant	No variant	No variant	No variant	briggsae	NO	LOW_OR_NONE
QG4067	-21.145373	148.499734	Rotting_nut/pod/seed/fruit	No variant	No variant	No variant	No variant	No variant	briggsae	NO	LOW_OR_NONE
QG4068	-21.145373	148.499734	Rotting_nut/pod/seed/fruit	No variant	No variant	No variant	No variant	No variant	briggsae	NO	LOW_OR_NONE
QG4070	-21.117678	148.516041	Rotting_nut/pod/seed/fruit	No variant	No variant	No variant	No variant	No variant	briggsae	NO	LOW_OR_NONE
QG4093	-21.168622	148.508017	Fungus	No variant	No variant	No variant	No variant	No variant	briggsae	NO	LOW_OR_NONE
QG4104	-21.144889	148.498225	Rotting_nut/pod/seed/fruit	No variant	No variant	No variant	No variant	No variant	briggsae	NO	LOW_OR_NONE
QG4114	-21.144475	148.499922	Rotting_nut/pod/seed/fruit	No variant	No variant	No variant	No variant	No variant	briggsae	NO	LOW_OR_NONE
QG4132	-21.170347	148.508042	Rotting_nut/pod/seed/fruit	No variant	No variant	No variant	No variant	No variant	briggsae	NO	LOW_OR_NONE
QG4208	-21.169501	148.507943	Rotting_nut/pod/seed/fruit	No variant	No variant	No variant	No variant	No variant	briggsae	NO	LOW_OR_NONE
QG4214	-21.144826	148.498493	Rotting_nut/pod/seed/fruit	No variant	No variant	No variant	No variant	No variant	briggsae	NO	LOW_OR_NONE
QG4225	-21.145594	148.499353	Rotting_nut/pod/seed/fruit	No variant	No variant	No variant	No variant	No variant	briggsae	NO	LOW_OR_NONE
QG4232	-21.168622	148.508017	Fungus	No variant	No variant	No variant	No variant	No variant	briggsae	NO	LOW_OR_NONE
QG547	40.783	-73.985	Bait	No variant	No variant	No variant	No variant	No variant	briggsae	NO	LOW_OR_NONE
QG550	26.4758	127.834	Rotting_flower	No variant	No variant	No variant	No variant	No variant	briggsae	NO	LOW_OR_NONE
QG581	45.5423	-74.01235	Rotting_nut/pod/seed/fruit	No variant	No variant	No variant	No variant	No variant	briggsae	NO	LOW_OR_NONE
QG588	41.5250306	-70.672714	Rotting_nut/pod/seed/fruit	No variant	No variant	No variant	No variant	No variant	briggsae	NO	LOW_OR_NONE
QG700	9.14549291	-79.826138	Rotting_nut/pod/seed/fruit	No variant	No variant	No variant	No variant	No variant	briggsae	NO	LOW_OR_NONE
QG727	9.14141	-79.8285	Rotting_flower	No variant	No variant	No variant	No variant	No variant	briggsae	NO	LOW_OR_NONE
QG733	9.152583	-79.852998	Rotting_flower	No variant	No variant	No variant	No variant	No variant	briggsae	NO	LOW_OR_NONE
QG736	9.155514	-79.848903	Rotting_nut/pod/seed/fruit	No variant	No variant	No variant	No variant	No variant	briggsae	NO	LOW_OR_NONE
QG737	9.155514	-79.848903	Rotting_nut/pod/seed/fruit	No variant	No variant	No variant	No variant	No variant	briggsae	NO	LOW_OR_NONE
QG739	9.15447	-79.82758	Rotting_nut/pod/seed/fruit	No variant	No variant	No variant	No variant	No variant	briggsae	NO	LOW_OR_NONE
QG761	9.161421	-79.837195	Rotting_flower	No variant	No variant	No variant	No variant	No variant	briggsae	NO	LOW_OR_NONE
QG763	9.161421	-79.837195	Rotting_flower	No variant	No variant	No variant	No variant	No variant	briggsae	NO	LOW_OR_NONE
QG776	9.160652	-79.820831	Rotting_flower	No variant	No variant	No variant	No variant	No variant	briggsae	NO	LOW_OR_NONE
QG781	9.159031	-79.830326	Rotting_nut/pod/seed/fruit	No variant	No variant	No variant	No variant	No variant	briggsae	NO	LOW_OR_NONE
QG784	9.14576403	-79.854423	Rotting_flower	No variant	No variant	No variant	No variant	No variant	briggsae	NO	LOW_OR_NONE
QG786	9.14576403	-79.854423	Rotting_flower	No variant	No variant	No variant	No variant	No variant	briggsae	NO	LOW_OR_NONE
QG788	NA	NA	Rotting_nut/pod/seed/fruit	No variant	No variant	No variant	No variant	No variant	briggsae	NO	LOW_OR_NONE
QG790	9.14718536	-79.852847	Rotting_nut/pod/seed/fruit	No variant	No variant	No variant	No variant	No variant	briggsae	NO	LOW_OR_NONE
QG791	9.14576403	-79.854423	Rotting_flower	No variant	No variant	No variant	No variant	No variant	briggsae	NO	LOW_OR_NONE
QG795	9.159222	-79.836495	Rotting_flower	No variant	No variant	No variant	No variant	No variant	briggsae	NO	LOW_OR_NONE
QG797	9.152688	-79.851539	Fungus	No variant	No variant	No variant	No variant	No variant	briggsae	NO	LOW_OR_NONE
QG802	9.158057	-79.834221	Rotting_flower	No variant	No variant	No variant	No variant	No variant	briggsae	NO	LOW_OR_NONE
QG804	9.152943	-79.851689	Rotting_flower	No variant	No variant	No variant	No variant	No variant	briggsae	NO	LOW_OR_NONE
QG806	9.14718536	-79.852847	Rotting_nut/pod/seed/fruit	No variant	No variant	No variant	No variant	No variant	briggsae	NO	LOW_OR_NONE
QG807	9.14718536	-79.852847	Rotting_nut/pod/seed/fruit	No variant	No variant	No variant	No variant	No variant	briggsae	NO	LOW_OR_NONE
QG808	9.1491	-79.856143	Rotting_flower	No variant	No variant	No variant	No variant	No variant	briggsae	NO	LOW_OR_NONE
QG809	9.1491	-79.856143	Rotting_flower	No variant	No variant	No variant	No variant	No variant	briggsae	NO	LOW_OR_NONE
QG825	9.16485	-79.8391	Rotting_flower	No variant	No variant	No variant	No variant	No variant	briggsae	NO	LOW_OR_NONE
QG827	9.1537	-79.82607	Rotting_flower	No variant	No variant	No variant	No variant	No variant	briggsae	NO	LOW_OR_NONE
QG828	9.15885	-79.83537	Rotting_flower	No variant	No variant	No variant	No variant	No variant	briggsae	NO	LOW_OR_NONE
QG833	9.15388	-79.83167	Rotting_flower	No variant	No variant	No variant	No variant	No variant	briggsae	NO	LOW_OR_NONE
QG855	9.152583	-79.852998	Rotting_flower	No variant	No variant	No variant	No variant	No variant	briggsae	NO	LOW_OR_NONE
QG856	9.156459	-79.848792	Rotting_stem	No variant	No variant	No variant	No variant	No variant	briggsae	NO	LOW_OR_NONE
QG858	9.155694	-79.848988	Rotting_nut/pod/seed/fruit	No variant	No variant	No variant	No variant	No variant	briggsae	NO	LOW_OR_NONE
QG860	9.14141	-79.8285	Rotting_flower	No variant	No variant	No variant	No variant	No variant	briggsae	NO	LOW_OR_NONE
QG864	9.152583	-79.852998	Rotting_nut/pod/seed/fruit	No variant	No variant	No variant	No variant	No variant	briggsae	NO	LOW_OR_NONE
QG865	9.16272	-79.84097	Rotting_flower	No variant	No variant	No variant	No variant	No variant	briggsae	NO	LOW_OR_NONE
QG868	9.14141	-79.8285	Rotting_nut/pod/seed/fruit	No variant	No variant	No variant	No variant	No variant	briggsae	NO	LOW_OR_NONE
QG874	9.16478	-79.83927	Rotting_flower	No variant	No variant	No variant	No variant	No variant	briggsae	NO	LOW_OR_NONE
QG875	9.1543	-79.82672	Rotting_nut/pod/seed/fruit	No variant	No variant	No variant	No variant	No variant	briggsae	NO	LOW_OR_NONE
QG878	9.15383	-79.82763	Rotting_flower	No variant	No variant	No variant	No variant	No variant	briggsae	NO	LOW_OR_NONE
QG879	9.16152	-79.83633	Rotting_flower	No variant	No variant	No variant	No variant	No variant	briggsae	NO	LOW_OR_NONE
QG880	9.15445	-79.83205	Rotting_flower	No variant	No variant	No variant	No variant	No variant	briggsae	NO	LOW_OR_NONE
QG881	9.14460707	-79.826315	Rotting_flower	No variant	No variant	No variant	No variant	No variant	briggsae	NO	LOW_OR_NONE
QG887	9.14576403	-79.854423	Rotting_flower	No variant	No variant	No variant	No variant	No variant	briggsae	NO	LOW_OR_NONE
QG888	9.14576403	-79.854423	Rotting_flower	No variant	No variant	No variant	No variant	No variant	briggsae	NO	LOW_OR_NONE
QG926	9.170573	-79.84316	Rotting_flower	No variant	No variant	No variant	No variant	No variant	briggsae	NO	LOW_OR_NONE
QG927	9.17085061	-79.842899	Rotting_nut/pod/seed/fruit	No variant	No variant	No variant	No variant	No variant	briggsae	NO	LOW_OR_NONE
QG933	9.164456	-79.844623	Rotting_nut/pod/seed/fruit	No variant	No variant	No variant	No variant	No variant	briggsae	NO	LOW_OR_NONE
QG937	9.16936	-79.844397	Rotting_nut/pod/seed/fruit	No variant	No variant	No variant	No variant	No variant	briggsae	NO	LOW_OR_NONE
QG945	9.147419	-79.85312	Rotting_flower	No variant	No variant	No variant	No variant	No variant	briggsae	NO	LOW_OR_NONE
QG946	9.147419	-79.85312	Rotting_flower	No variant	No variant	No variant	No variant	No variant	briggsae	NO	LOW_OR_NONE
QG947	9.154377	-79.833165	Rotting_nut/pod/seed/fruit	No variant	No variant	No variant	No variant	No variant	briggsae	NO	LOW_OR_NONE
QG948	9.14549291	-79.826138	Rotting_nut/pod/seed/fruit	No variant	No variant	No variant	No variant	No variant	briggsae	NO	LOW_OR_NONE
QG952	9.160461	-79.822633	Rotting_flower	No variant	No variant	No variant	No variant	No variant	briggsae	NO	LOW_OR_NONE
QG978	9.1491	-79.856143	Rotting_flower	No variant	No variant	No variant	No variant	No variant	briggsae	NO	LOW_OR_NONE
QG980	9.1491	-79.856143	Rotting_flower	No variant	No variant	No variant	No variant	No variant	briggsae	NO	LOW_OR_NONE
QG986	9.147419	-79.85312	Rotting_flower	No variant	No variant	No variant	No variant	No variant	briggsae	NO	LOW_OR_NONE
QG991	9.16163	-79.83895	Rotting_nut/pod/seed/fruit	No variant	No variant	No variant	No variant	No variant	briggsae	NO	LOW_OR_NONE
QG994	9.154377	-79.833165	Rotting_nut/pod/seed/fruit	No variant	No variant	No variant	No variant	No variant	briggsae	NO	LOW_OR_NONE
QG995	9.158893	-79.835315	Rotting_flower	No variant	No variant	No variant	No variant	No variant	briggsae	NO	LOW_OR_NONE
QG997	9.160461	-79.822633	Rotting_flower	No variant	No variant	No variant	No variant	No variant	briggsae	NO	LOW_OR_NONE
QG998	9.170573	-79.84316	Rotting_flower	No variant	No variant	No variant	No variant	No variant	briggsae	NO	LOW_OR_NONE
QX1410	13.821844	-61.049778	Rotting_flower	No variant	No variant	No variant	No variant	No variant	briggsae	NO	LOW_OR_NONE
QX1547	35.931125	-84.931125	Rotting_nut/pod/seed/fruit	No variant	No variant	No variant	No variant	No variant	briggsae	NO	LOW_OR_NONE
QX1795	20.9818	-156.5463	Rotting_flower	No variant	No variant	No variant	No variant	No variant	briggsae	NO	LOW_OR_NONE
QX1796	20.8795	-156.1965	Rotting_flower	No variant	No variant	No variant	No variant	No variant	briggsae	NO	LOW_OR_NONE
QX1798	20.8742	-156.1856	Rotting_nut/pod/seed/fruit	No variant	No variant	No variant	No variant	No variant	briggsae	NO	LOW_OR_NONE
QX1800	20.8715	-156.1694	Rotting_nut/pod/seed/fruit	No variant	No variant	No variant	No variant	No variant	briggsae	NO	LOW_OR_NONE
QX1801	20.8189	-156.0904	Rotting_flower	No variant	No variant	No variant	No variant	No variant	briggsae	NO	LOW_OR_NONE
QX1802	20.6299	-156.3948	Rotting_nut/pod/seed/fruit	No variant	No variant	No variant	No variant	No variant	briggsae	NO	LOW_OR_NONE
QX1804	20.7894	-156.0043	Rotting_flower	No variant	No variant	No variant	No variant	No variant	briggsae	NO	LOW_OR_NONE
TWN1772	24.6964167	121.418056	Soil	No variant	No variant	No variant	No variant	No variant	briggsae	NO	LOW_OR_NONE
TWN1824	24.6902778	121.405556	Soil	No variant	No variant	No variant	No variant	No variant	briggsae	NO	LOW_OR_NONE
TWN1899	25.1666667	121.516667	Soil	No variant	No variant	No variant	No variant	No variant	briggsae	NO	LOW_OR_NONE
TWN1907	24.85	121.55	Soil	No variant	No variant	No variant	No variant	No variant	briggsae	NO	LOW_OR_NONE
TWN2919	24.1739444	121.617222	Soil	No variant	No variant	No variant	No variant	No variant	briggsae	NO	LOW_OR_NONE
TWN3077	25.19	121.783333	Soil	No variant	No variant	No variant	No variant	No variant	briggsae	NO	LOW_OR_NONE
UH1	19.6	-155.05	Soil	No variant	No variant	No variant	No variant	No variant	briggsae	NO	LOW_OR_NONE
VX0034	31.750834	113.98333	Vegetal_litter/mix	No variant	No variant	No variant	No variant	No variant	briggsae	NO	LOW_OR_NONE
XZ1204	NA	NA	Rotting_nut/pod/seed/fruit	No variant	No variant	No variant	No variant	No variant	briggsae	NO	LOW_OR_NONE
XZ1205	NA	NA	Rotting_nut/pod/seed/fruit	No variant	No variant	No variant	No variant	No variant	briggsae	NO	LOW_OR_NONE
XZ1206	NA	NA	Rotting_flower	No variant	No variant	No variant	No variant	No variant	briggsae	NO	LOW_OR_NONE
XZ1207	NA	NA	Rotting_nut/pod/seed/fruit	No variant	No variant	No variant	No variant	No variant	briggsae	NO	LOW_OR_NONE
XZ1210	NA	NA	Rotting_nut/pod/seed/fruit	No variant	No variant	No variant	No variant	No variant	briggsae	NO	LOW_OR_NONE
XZ1212	NA	NA	Rotting_nut/pod/seed/fruit	No variant	No variant	No variant	No variant	No variant	briggsae	NO	LOW_OR_NONE
XZ1731	NA	NA	Rotting_nut/pod/seed/fruit	No variant	No variant	No variant	No variant	No variant	briggsae	NO	LOW_OR_NONE
XZ1732	NA	NA	Rotting_nut/pod/seed/fruit	No variant	No variant	No variant	No variant	No variant	briggsae	NO	LOW_OR_NONE
ZZY405	22.875	114.0625	Mollusk	No variant	No variant	No variant	No variant	No variant	briggsae	NO	LOW_OR_NONE
AB1	-34.93	138.59	Soil	No variant	No variant	No variant	No variant	No variant	elegans	NO	LOW_OR_NONE
CB4854	34.189	-118.131	Vegetal_litter/mix	No variant	No variant	No variant	No variant	No variant	elegans	NO	LOW_OR_NONE
CB4932	51.02	-3.1	Fungus	No variant	No variant	No variant	No variant	No variant	elegans	NO	LOW_OR_NONE
CX11254	34.130138	-118.11484	Soil	No variant	No variant	No variant	No variant	No variant	elegans	NO	LOW_OR_NONE
CX11262	34.130138	-118.11484	Soil	No variant	No variant	No variant	No variant	No variant	elegans	NO	LOW_OR_NONE
CX11264	34.130138	-118.11484	Soil	No variant	No variant	No variant	No variant	No variant	elegans	NO	LOW_OR_NONE
CX11276	34.20111	-118.21198	Soil	No variant	No variant	No variant	No variant	No variant	elegans	NO	LOW_OR_NONE
CX11285	34.14331	-118.05496	Soil	No variant	No variant	No variant	No variant	No variant	elegans	NO	LOW_OR_NONE
CX11292	34.13531	-118.30582	Soil	No variant	No variant	No variant	No variant	No variant	elegans	NO	LOW_OR_NONE
CX11307	34.12946	-118.10987	Soil	No variant	No variant	No variant	No variant	No variant	elegans	NO	LOW_OR_NONE
CX11314	34.12946	-118.10987	Soil	No variant	No variant	No variant	No variant	No variant	elegans	NO	LOW_OR_NONE
CX11315	34.12946	-118.10987	Soil	No variant	No variant	No variant	No variant	No variant	elegans	NO	LOW_OR_NONE
DL200	9.03	38.74	Soil	No variant	No variant	No variant	No variant	No variant	elegans	NO	LOW_OR_NONE
DL226	44.5633	-123.2821	Soil	No variant	No variant	No variant	No variant	No variant	elegans	NO	LOW_OR_NONE
ECA1069	-34.894119	-56.157943	Rotting_nut/pod/seed/fruit	No variant	No variant	No variant	No variant	No variant	elegans	NO	LOW_OR_NONE
ECA1074	-34.896235	-56.156252	Rotting_nut/pod/seed/fruit	No variant	No variant	No variant	No variant	No variant	elegans	NO	LOW_OR_NONE
ECA1185	19.4400639	-155.30202	Rotting_flower	No variant	No variant	No variant	No variant	No variant	elegans	NO	LOW_OR_NONE
ECA1186	19.1145694	-155.82019	Vegetal_litter/mix	No variant	No variant	No variant	No variant	No variant	elegans	NO	LOW_OR_NONE
ECA1187	19.4418917	-155.30129	Vegetal_litter/mix	No variant	No variant	No variant	No variant	No variant	elegans	NO	LOW_OR_NONE
ECA1191	19.4428556	-155.30172	Vegetal_litter/mix	No variant	No variant	No variant	No variant	No variant	elegans	NO	LOW_OR_NONE
ECA1192	19.4399694	-155.30507	Vegetal_litter/mix	No variant	No variant	No variant	No variant	No variant	elegans	NO	LOW_OR_NONE
ECA1193	19.4399694	-155.30507	Vegetal_litter/mix	No variant	No variant	No variant	No variant	No variant	elegans	NO	LOW_OR_NONE
ECA1194	19.4396111	-155.30401	Vegetal_litter/mix	No variant	No variant	No variant	No variant	No variant	elegans	NO	LOW_OR_NONE
ECA1195	19.4396111	-155.30401	Vegetal_litter/mix	No variant	No variant	No variant	No variant	No variant	elegans	NO	LOW_OR_NONE
ECA1196	19.4428556	-155.30172	Vegetal_litter/mix	No variant	No variant	No variant	No variant	No variant	elegans	NO	LOW_OR_NONE
ECA1200	20.0395694	-155.44039	Vegetal_litter/mix	No variant	No variant	No variant	No variant	No variant	elegans	NO	LOW_OR_NONE
ECA1202	19.7189722	-155.94909	Vegetal_litter/mix	No variant	No variant	No variant	No variant	No variant	elegans	NO	LOW_OR_NONE
ECA1208	19.7189528	-155.95154	Rotting_flower	No variant	No variant	No variant	No variant	No variant	elegans	NO	LOW_OR_NONE
ECA1212	19.7187639	-155.94887	Rotting_flower	No variant	No variant	No variant	No variant	No variant	elegans	NO	LOW_OR_NONE
ECA1216	19.720575	-155.94765	Fungus	No variant	No variant	No variant	No variant	No variant	elegans	NO	LOW_OR_NONE
ECA1223	19.7188	-155.95448	Rotting_nut/pod/seed/fruit	No variant	No variant	No variant	No variant	No variant	elegans	NO	LOW_OR_NONE
ECA1228	19.7213556	-155.94733	Rotting_nut/pod/seed/fruit	No variant	No variant	No variant	No variant	No variant	elegans	NO	LOW_OR_NONE
ECA1229	19.1054028	-155.69753	Vegetal_litter/mix	No variant	No variant	No variant	No variant	No variant	elegans	NO	LOW_OR_NONE
ECA1232	19.4402361	-155.30149	Soil	No variant	No variant	No variant	No variant	No variant	elegans	NO	LOW_OR_NONE
ECA1237	19.4418028	-155.30462	Rotting_flower	No variant	No variant	No variant	No variant	No variant	elegans	NO	LOW_OR_NONE
ECA1238	19.438925	-155.30337	Vegetal_litter/mix	No variant	No variant	No variant	No variant	No variant	elegans	NO	LOW_OR_NONE
ECA1240	19.4417972	-155.30463	Vegetal_litter/mix	No variant	No variant	No variant	No variant	No variant	elegans	NO	LOW_OR_NONE
ECA1242	19.4386028	-155.30334	Vegetal_litter/mix	No variant	No variant	No variant	No variant	No variant	elegans	NO	LOW_OR_NONE
ECA1243	19.1201389	-155.81961	Rotting_nut/pod/seed/fruit	No variant	No variant	No variant	No variant	No variant	elegans	NO	LOW_OR_NONE
ECA1247	19.7205	-155.94771	Rotting_flower	No variant	No variant	No variant	No variant	No variant	elegans	NO	LOW_OR_NONE
ECA1251	19.4386611	-155.30344	Vegetal_litter/mix	No variant	No variant	No variant	No variant	No variant	elegans	NO	LOW_OR_NONE
ECA1252	19.438925	-155.30337	Vegetal_litter/mix	No variant	No variant	No variant	No variant	No variant	elegans	NO	LOW_OR_NONE
ECA1253	19.438925	-155.30337	Vegetal_litter/mix	No variant	No variant	No variant	No variant	No variant	elegans	NO	LOW_OR_NONE
ECA1255	20.0414111	-155.44383	Rotting_nut/pod/seed/fruit	No variant	No variant	No variant	No variant	No variant	elegans	NO	LOW_OR_NONE
ECA1257	20.0414111	-155.44383	Rotting_nut/pod/seed/fruit	No variant	No variant	No variant	No variant	No variant	elegans	NO	LOW_OR_NONE
ECA1260	19.1206861	-155.81968	Rotting_nut/pod/seed/fruit	No variant	No variant	No variant	No variant	No variant	elegans	NO	LOW_OR_NONE
ECA1261	19.1152361	-155.81911	Vegetal_litter/mix	No variant	No variant	No variant	No variant	No variant	elegans	NO	LOW_OR_NONE
ECA1269	19.1206861	-155.81968	Rotting_nut/pod/seed/fruit	No variant	No variant	No variant	No variant	No variant	elegans	NO	LOW_OR_NONE
ECA1271	19.1206917	-155.81966	Rotting_nut/pod/seed/fruit	No variant	No variant	No variant	No variant	No variant	elegans	NO	LOW_OR_NONE
ECA1276	20.0408639	-155.44377	Vegetal_litter/mix	No variant	No variant	No variant	No variant	No variant	elegans	NO	LOW_OR_NONE
ECA1278	20.0408639	-155.44377	Vegetal_litter/mix	No variant	No variant	No variant	No variant	No variant	elegans	NO	LOW_OR_NONE
ECA1281	19.7201028	-155.94862	Rotting_flower	No variant	No variant	No variant	No variant	No variant	elegans	NO	LOW_OR_NONE
ECA1283	19.7201028	-155.94862	Rotting_flower	No variant	No variant	No variant	No variant	No variant	elegans	NO	LOW_OR_NONE
ECA1284	20.0385944	-155.43998	Vegetal_litter/mix	No variant	No variant	No variant	No variant	No variant	elegans	NO	LOW_OR_NONE
ECA1286	19.1206306	-155.81975	Vegetal_litter/mix	No variant	No variant	No variant	No variant	No variant	elegans	NO	LOW_OR_NONE
ECA1287	19.1201389	-155.81961	Rotting_nut/pod/seed/fruit	No variant	No variant	No variant	No variant	No variant	elegans	NO	LOW_OR_NONE
ECA1288	19.1152889	-155.81919	Vegetal_litter/mix	No variant	No variant	No variant	No variant	No variant	elegans	NO	LOW_OR_NONE
ECA1289	19.1194194	-155.82178	Vegetal_litter/mix	No variant	No variant	No variant	No variant	No variant	elegans	NO	LOW_OR_NONE
ECA1293	19.7204889	-155.94772	Vegetal_litter/mix	No variant	No variant	No variant	No variant	No variant	elegans	NO	LOW_OR_NONE
ECA1298	20.038475	-155.43833	Vegetal_litter/mix	No variant	No variant	No variant	No variant	No variant	elegans	NO	LOW_OR_NONE
ECA1316	44.1076944	-123.67167	Vegetal_litter/mix	No variant	No variant	No variant	No variant	No variant	elegans	NO	LOW_OR_NONE
ECA1409	22.129361	-159.65446	Rotting_nut/pod/seed/fruit	No variant	No variant	No variant	No variant	No variant	elegans	NO	LOW_OR_NONE
ECA1413	22.129316	-159.65443	Rotting_nut/pod/seed/fruit	No variant	No variant	No variant	No variant	No variant	elegans	NO	LOW_OR_NONE
ECA1493	21.311768	-157.76181	Rotting_nut/pod/seed/fruit	No variant	No variant	No variant	No variant	No variant	elegans	NO	LOW_OR_NONE
ECA1693	20.827135	-156.27604	Vegetal_litter/mix	No variant	No variant	No variant	No variant	No variant	elegans	NO	LOW_OR_NONE
ECA1713	21.329164	-157.82277	Rotting_flower	No variant	No variant	No variant	No variant	No variant	elegans	NO	LOW_OR_NONE
ECA1717	22.142139	-159.65287	Vegetal_litter/mix	No variant	No variant	No variant	No variant	No variant	elegans	NO	LOW_OR_NONE
ECA1725	22.135492	-159.64781	Rotting_nut/pod/seed/fruit	No variant	No variant	No variant	No variant	No variant	elegans	NO	LOW_OR_NONE
ECA1751	22.146558	-159.66137	Vegetal_litter/mix	No variant	No variant	No variant	No variant	No variant	elegans	NO	LOW_OR_NONE
ECA1757	20.826934	-156.27721	Rotting_nut/pod/seed/fruit	No variant	No variant	No variant	No variant	No variant	elegans	NO	LOW_OR_NONE
ECA1761	22.149703	-159.6679	Rotting_nut/pod/seed/fruit	No variant	No variant	No variant	No variant	No variant	elegans	NO	LOW_OR_NONE
ECA1769	22.143803	-159.65537	Rotting_flower	No variant	No variant	No variant	No variant	No variant	elegans	NO	LOW_OR_NONE
ECA1793	22.135156	-159.64897	Rotting_nut/pod/seed/fruit	No variant	No variant	No variant	No variant	No variant	elegans	NO	LOW_OR_NONE
ECA1805	20.82693	-156.27724	Rotting_nut/pod/seed/fruit	No variant	No variant	No variant	No variant	No variant	elegans	NO	LOW_OR_NONE
ECA1807	19.120128	-155.81958	Rotting_nut/pod/seed/fruit	No variant	No variant	No variant	No variant	No variant	elegans	NO	LOW_OR_NONE
ECA1815	20.826071	-156.27737	Rotting_nut/pod/seed/fruit	No variant	No variant	No variant	No variant	No variant	elegans	NO	LOW_OR_NONE
ECA1821	20.669708	-156.33743	Fungus	No variant	No variant	No variant	No variant	No variant	elegans	NO	LOW_OR_NONE
ECA1825	22.133714	-159.65054	Rotting_nut/pod/seed/fruit	No variant	No variant	No variant	No variant	No variant	elegans	NO	LOW_OR_NONE
ECA1843	20.729436	-156.31102	Rotting_flower	No variant	No variant	No variant	No variant	No variant	elegans	NO	LOW_OR_NONE
ECA1851	22.134589	-159.64946	Rotting_nut/pod/seed/fruit	No variant	No variant	No variant	No variant	No variant	elegans	NO	LOW_OR_NONE
ECA1853	20.826691	-156.27707	Rotting_nut/pod/seed/fruit	No variant	No variant	No variant	No variant	No variant	elegans	NO	LOW_OR_NONE
ECA1875	20.826612	-156.2769	Rotting_nut/pod/seed/fruit	No variant	No variant	No variant	No variant	No variant	elegans	NO	LOW_OR_NONE
ECA1885	22.134589	-159.64946	Rotting_nut/pod/seed/fruit	No variant	No variant	No variant	No variant	No variant	elegans	NO	LOW_OR_NONE
ECA1887	20.837057	-156.28086	Rotting_nut/pod/seed/fruit	No variant	No variant	No variant	No variant	No variant	elegans	NO	LOW_OR_NONE
ECA1889	20.837057	-156.28086	Rotting_nut/pod/seed/fruit	No variant	No variant	No variant	No variant	No variant	elegans	NO	LOW_OR_NONE
ECA189	19.423889	-155.2225	Soil	No variant	No variant	No variant	No variant	No variant	elegans	NO	LOW_OR_NONE
ECA1891	19.120367	-155.81956	Rotting_nut/pod/seed/fruit	No variant	No variant	No variant	No variant	No variant	elegans	NO	LOW_OR_NONE
ECA1901	20.837038	-156.28091	Rotting_nut/pod/seed/fruit	No variant	No variant	No variant	No variant	No variant	elegans	NO	LOW_OR_NONE
ECA191	19.424167	-155.22194	Rotting_flower	No variant	No variant	No variant	No variant	No variant	elegans	NO	LOW_OR_NONE
ECA1919	20.826518	-156.27704	Rotting_nut/pod/seed/fruit	No variant	No variant	No variant	No variant	No variant	elegans	NO	LOW_OR_NONE
ECA1925	22.134164	-159.64984	Rotting_nut/pod/seed/fruit	No variant	No variant	No variant	No variant	No variant	elegans	NO	LOW_OR_NONE
ECA1937	19.120128	-155.81958	Rotting_nut/pod/seed/fruit	No variant	No variant	No variant	No variant	No variant	elegans	NO	LOW_OR_NONE
ECA1939	19.120128	-155.81958	Rotting_nut/pod/seed/fruit	No variant	No variant	No variant	No variant	No variant	elegans	NO	LOW_OR_NONE
ECA1943	19.120128	-155.81958	Rotting_nut/pod/seed/fruit	No variant	No variant	No variant	No variant	No variant	elegans	NO	LOW_OR_NONE
ECA1977	19.120025	-155.81961	Rotting_nut/pod/seed/fruit	No variant	No variant	No variant	No variant	No variant	elegans	NO	LOW_OR_NONE
ECA1997	19.720117	-155.94871	Rotting_nut/pod/seed/fruit	No variant	No variant	No variant	No variant	No variant	elegans	NO	LOW_OR_NONE
ECA2041	20.837056	-156.28088	Rotting_nut/pod/seed/fruit	No variant	No variant	No variant	No variant	No variant	elegans	NO	LOW_OR_NONE
ECA2043	20.670209	-156.33692	Vegetal_litter/mix	No variant	No variant	No variant	No variant	No variant	elegans	NO	LOW_OR_NONE
ECA2073	19.718619	-155.94865	Rotting_flower	No variant	No variant	No variant	No variant	No variant	elegans	NO	LOW_OR_NONE
ECA2081	19.719672	-155.94858	Rotting_nut/pod/seed/fruit	No variant	No variant	No variant	No variant	No variant	elegans	NO	LOW_OR_NONE
ECA2091	22.146997	-159.66341	Vegetal_litter/mix	No variant	No variant	No variant	No variant	No variant	elegans	NO	LOW_OR_NONE
ECA2109	22.133228	-159.65126	Vegetal_litter/mix	No variant	No variant	No variant	No variant	No variant	elegans	NO	LOW_OR_NONE
ECA2111	22.133228	-159.65126	Vegetal_litter/mix	No variant	No variant	No variant	No variant	No variant	elegans	NO	LOW_OR_NONE
ECA2155	22.135492	-159.64781	Rotting_nut/pod/seed/fruit	No variant	No variant	No variant	No variant	No variant	elegans	NO	LOW_OR_NONE
ECA2159	22.135492	-159.64781	Rotting_nut/pod/seed/fruit	No variant	No variant	No variant	No variant	No variant	elegans	NO	LOW_OR_NONE
ECA2183	22.135483	-159.64808	Rotting_nut/pod/seed/fruit	No variant	No variant	No variant	No variant	No variant	elegans	NO	LOW_OR_NONE
ECA2187	22.135483	-159.64808	Rotting_nut/pod/seed/fruit	No variant	No variant	No variant	No variant	No variant	elegans	NO	LOW_OR_NONE
ECA2191	22.147283	-159.66203	Rotting_nut/pod/seed/fruit	No variant	No variant	No variant	No variant	No variant	elegans	NO	LOW_OR_NONE
ECA2195	22.149092	-159.66649	Vegetal_litter/mix	No variant	No variant	No variant	No variant	No variant	elegans	NO	LOW_OR_NONE
ECA2199	22.149092	-159.66649	Vegetal_litter/mix	No variant	No variant	No variant	No variant	No variant	elegans	NO	LOW_OR_NONE
ECA2251	19.7217889	-155.94734	Rotting_nut/pod/seed/fruit	No variant	No variant	No variant	No variant	No variant	elegans	NO	LOW_OR_NONE
ECA2281	22.132297	-159.65173	Vegetal_litter/mix	No variant	No variant	No variant	No variant	No variant	elegans	NO	LOW_OR_NONE
ECA2291	20.813036	-156.26958	Vegetal_litter/mix	No variant	No variant	No variant	No variant	No variant	elegans	NO	LOW_OR_NONE
ECA2332	20.826718	-156.27902	Rotting_nut/pod/seed/fruit	No variant	No variant	No variant	No variant	No variant	elegans	NO	LOW_OR_NONE
ECA2334	22.133356	-159.65109	Rotting_nut/pod/seed/fruit	No variant	No variant	No variant	No variant	No variant	elegans	NO	LOW_OR_NONE
ECA2336	22.134086	-159.65033	Rotting_nut/pod/seed/fruit	No variant	No variant	No variant	No variant	No variant	elegans	NO	LOW_OR_NONE
ECA2344	20.82662	-156.27684	Rotting_nut/pod/seed/fruit	No variant	No variant	No variant	No variant	No variant	elegans	NO	LOW_OR_NONE
ECA2350	20.82662	-156.27684	Rotting_nut/pod/seed/fruit	No variant	No variant	No variant	No variant	No variant	elegans	NO	LOW_OR_NONE
ECA2360	20.727403	-156.30736	Rotting_nut/pod/seed/fruit	No variant	No variant	No variant	No variant	No variant	elegans	NO	LOW_OR_NONE
ECA2367	20.7233333	-156.30453	Rotting_flower	No variant	No variant	No variant	No variant	No variant	elegans	NO	LOW_OR_NONE
ECA2377	19.114519	-155.82031	Vegetal_litter/mix	No variant	No variant	No variant	No variant	No variant	elegans	NO	LOW_OR_NONE
ECA2417	19.719706	-155.94864	Rotting_nut/pod/seed/fruit	No variant	No variant	No variant	No variant	No variant	elegans	NO	LOW_OR_NONE
CB4851	44.85	0.48	Soil	No variant	No variant	No variant	No variant	No variant	elegans	NO	LOW_OR_NONE
ECA2437	19.719953	-155.94858	Rotting_nut/pod/seed/fruit	No variant	No variant	No variant	No variant	No variant	elegans	NO	LOW_OR_NONE
ECA2443	19.720022	-155.9484	Rotting_flower	No variant	No variant	No variant	No variant	No variant	elegans	NO	LOW_OR_NONE
ECA2452	19.119975	-155.81961	Rotting_nut/pod/seed/fruit	No variant	No variant	No variant	No variant	No variant	elegans	NO	LOW_OR_NONE
CB4853	34.189	-118.131	Vegetal_litter/mix	No variant	No variant	No variant	No variant	No variant	elegans	NO	LOW_OR_NONE
ECA2467	19.114675	-155.82014	Rotting_nut/pod/seed/fruit	No variant	No variant	No variant	No variant	No variant	elegans	NO	LOW_OR_NONE
ECA2473	19.721806	-155.94736	Rotting_nut/pod/seed/fruit	No variant	No variant	No variant	No variant	No variant	elegans	NO	LOW_OR_NONE
ECA2475	20.041372	-155.44355	Rotting_nut/pod/seed/fruit	No variant	No variant	No variant	No variant	No variant	elegans	NO	LOW_OR_NONE
CB4855	37.44	-122.14	Compost	No variant	No variant	No variant	No variant	No variant	elegans	NO	LOW_OR_NONE
ECA2481	19.120458	-155.81953	Rotting_nut/pod/seed/fruit	No variant	No variant	No variant	No variant	No variant	elegans	NO	LOW_OR_NONE
ECA2482	19.721806	-155.94736	Rotting_nut/pod/seed/fruit	No variant	No variant	No variant	No variant	No variant	elegans	NO	LOW_OR_NONE
ECA2489	19.721789	-155.94734	Rotting_nut/pod/seed/fruit	No variant	No variant	No variant	No variant	No variant	elegans	NO	LOW_OR_NONE
CB4857	34.096	-117.719	Fungus	No variant	No variant	No variant	No variant	No variant	elegans	NO	LOW_OR_NONE
CB4858	34.1	-118.1	Rotting_flower	No variant	No variant	No variant	No variant	No variant	elegans	NO	LOW_OR_NONE
ECA2522	34.0651806	-118.44149	Rotting_nut/pod/seed/fruit	No variant	No variant	No variant	No variant	No variant	elegans	NO	LOW_OR_NONE
ECA2523	34.0651117	-118.4416	Rotting_nut/pod/seed/fruit	No variant	No variant	No variant	No variant	No variant	elegans	NO	LOW_OR_NONE
ECA2527	34.0651806	-118.44149	Rotting_nut/pod/seed/fruit	No variant	No variant	No variant	No variant	No variant	elegans	NO	LOW_OR_NONE
ECA2529	34.065216	-118.44149	Rotting_nut/pod/seed/fruit	No variant	No variant	No variant	No variant	No variant	elegans	NO	LOW_OR_NONE
ECA2533	34.065186	-118.4416	Rotting_flower	No variant	No variant	No variant	No variant	No variant	elegans	NO	LOW_OR_NONE
ECA2536	34.0651806	-118.44149	Rotting_nut/pod/seed/fruit	No variant	No variant	No variant	No variant	No variant	elegans	NO	LOW_OR_NONE
ECA2546	-38.150556	144.378889	Rotting_nut/pod/seed/fruit	No variant	No variant	No variant	No variant	No variant	elegans	NO	LOW_OR_NONE
ECA2551	-37.869936	144.983881	Rotting_nut/pod/seed/fruit	No variant	No variant	No variant	No variant	No variant	elegans	NO	LOW_OR_NONE
ECA2554	-37.870033	144.983856	Rotting_nut/pod/seed/fruit	No variant	No variant	No variant	No variant	No variant	elegans	NO	LOW_OR_NONE
ECA2555	-37.870033	144.983856	Rotting_nut/pod/seed/fruit	No variant	No variant	No variant	No variant	No variant	elegans	NO	LOW_OR_NONE
ECA2559	-37.87	144.983611	Rotting_nut/pod/seed/fruit	No variant	No variant	No variant	No variant	No variant	elegans	NO	LOW_OR_NONE
ECA2560	-37.824444	145.443333	Rotting_nut/pod/seed/fruit	No variant	No variant	No variant	No variant	No variant	elegans	NO	LOW_OR_NONE
ECA2561	-37.826998	144.979856	Rotting_flower	No variant	No variant	No variant	No variant	No variant	elegans	NO	LOW_OR_NONE
ECA2565	-37.824722	145.442778	Rotting_nut/pod/seed/fruit	No variant	No variant	No variant	No variant	No variant	elegans	NO	LOW_OR_NONE
ECA2568	-37.822345	144.973652	Vegetal_litter/mix	No variant	No variant	No variant	No variant	No variant	elegans	NO	LOW_OR_NONE
ECA2581	-37.82531	144.97683	Vegetal_litter/mix	No variant	No variant	No variant	No variant	No variant	elegans	NO	LOW_OR_NONE
ECA2583	-38.15	144.378889	Rotting_flower	No variant	No variant	No variant	No variant	No variant	elegans	NO	LOW_OR_NONE
ECA2584	-38.15	144.378889	Rotting_flower	No variant	No variant	No variant	No variant	No variant	elegans	NO	LOW_OR_NONE
PB306	NA	NA	Arthropod	No variant	No variant	No variant	No variant	No variant	elegans	NO	LOW_OR_NONE
ECA2594	-37.833056	144.979722	Rotting_nut/pod/seed/fruit	No variant	No variant	No variant	No variant	No variant	elegans	NO	LOW_OR_NONE
ECA2595	-37.832778	144.979722	Rotting_flower	No variant	No variant	No variant	No variant	No variant	elegans	NO	LOW_OR_NONE
ECA2601	-37.822357	144.973676	Vegetal_litter/mix	No variant	No variant	No variant	No variant	No variant	elegans	NO	LOW_OR_NONE
ECA2602	-37.822222	144.973611	Rotting_nut/pod/seed/fruit	No variant	No variant	No variant	No variant	No variant	elegans	NO	LOW_OR_NONE
ECA2603	-37.822222	144.973611	Rotting_nut/pod/seed/fruit	No variant	No variant	No variant	No variant	No variant	elegans	NO	LOW_OR_NONE
ECA2607	-37.825658	144.977092	Rotting_flower	No variant	No variant	No variant	No variant	No variant	elegans	NO	LOW_OR_NONE
ECA2609	-38.15	144.379167	Rotting_flower	No variant	No variant	No variant	No variant	No variant	elegans	NO	LOW_OR_NONE
ECA2612	-37.827428	144.980163	Rotting_nut/pod/seed/fruit	No variant	No variant	No variant	No variant	No variant	elegans	NO	LOW_OR_NONE
ECA2615	-37.824444	145.443333	Rotting_nut/pod/seed/fruit	No variant	No variant	No variant	No variant	No variant	elegans	NO	LOW_OR_NONE
ECA2641	-26.872969	151.579978	Rotting_nut/pod/seed/fruit	No variant	No variant	No variant	No variant	No variant	elegans	NO	LOW_OR_NONE
ECA2648	-37.870155	144.982415	Rotting_nut/pod/seed/fruit	No variant	No variant	No variant	No variant	No variant	elegans	NO	LOW_OR_NONE
ECA2656	-37.825658	144.977092	Rotting_flower	No variant	No variant	No variant	No variant	No variant	elegans	NO	LOW_OR_NONE
ECA2659	-37.827428	144.980163	Rotting_nut/pod/seed/fruit	No variant	No variant	No variant	No variant	No variant	elegans	NO	LOW_OR_NONE
ECA2660	-37.827428	144.980163	Rotting_nut/pod/seed/fruit	No variant	No variant	No variant	No variant	No variant	elegans	NO	LOW_OR_NONE
ECA2672	-37.870155	144.982415	Rotting_nut/pod/seed/fruit	No variant	No variant	No variant	No variant	No variant	elegans	NO	LOW_OR_NONE
ECA2676	-37.822345	144.973652	Vegetal_litter/mix	No variant	No variant	No variant	No variant	No variant	elegans	NO	LOW_OR_NONE
ECA347	19.438889	-155.30361	Vegetal_litter/mix	No variant	No variant	No variant	No variant	No variant	elegans	NO	LOW_OR_NONE
ECA349	32.765758	-117.23674	Rotting_nut/pod/seed/fruit	No variant	No variant	No variant	No variant	No variant	elegans	NO	LOW_OR_NONE
ECA36	-36.893333	174.745529	Vegetal_litter/mix	No variant	No variant	No variant	No variant	No variant	elegans	NO	LOW_OR_NONE
ECA363	20.723611	-156.30444	Vegetal_litter/mix	No variant	No variant	No variant	No variant	No variant	elegans	NO	LOW_OR_NONE
ECA369	21.175556	-157.00639	Vegetal_litter/mix	No variant	No variant	No variant	No variant	No variant	elegans	NO	LOW_OR_NONE
ECA372	22.121667	-159.66444	Vegetal_litter/mix	No variant	No variant	No variant	No variant	No variant	elegans	NO	LOW_OR_NONE
ECA396	19.449831	-155.23549	Rotting_nut/pod/seed/fruit	No variant	No variant	No variant	No variant	No variant	elegans	NO	LOW_OR_NONE
ECA592	34.417128	-119.64092	Rotting_nut/pod/seed/fruit	No variant	No variant	No variant	No variant	No variant	elegans	NO	LOW_OR_NONE
ECA640	34.065378	-118.44116	Rotting_nut/pod/seed/fruit	No variant	No variant	No variant	No variant	No variant	elegans	NO	LOW_OR_NONE
ECA701	22.123283	-159.65643	Rotting_flower	No variant	No variant	No variant	No variant	No variant	elegans	NO	LOW_OR_NONE
ECA703	20.038831	-155.43892	Vegetal_litter/mix	No variant	No variant	No variant	No variant	No variant	elegans	NO	LOW_OR_NONE
ECA705	20.038831	-155.43892	Vegetal_litter/mix	No variant	No variant	No variant	No variant	No variant	elegans	NO	LOW_OR_NONE
ECA722	19.423975	-155.22263	Vegetal_litter/mix	No variant	No variant	No variant	No variant	No variant	elegans	NO	LOW_OR_NONE
ECA723	19.424272	-155.22166	Vegetal_litter/mix	No variant	No variant	No variant	No variant	No variant	elegans	NO	LOW_OR_NONE
ECA724	19.439144	-155.30383	Vegetal_litter/mix	No variant	No variant	No variant	No variant	No variant	elegans	NO	LOW_OR_NONE
ECA730	19.423869	-155.22248	Vegetal_litter/mix	No variant	No variant	No variant	No variant	No variant	elegans	NO	LOW_OR_NONE
ECA732	19.115403	-155.81845	Vegetal_litter/mix	No variant	No variant	No variant	No variant	No variant	elegans	NO	LOW_OR_NONE
ECA733	19.115886	-155.81839	Rotting_wood	No variant	No variant	No variant	No variant	No variant	elegans	NO	LOW_OR_NONE
ECA738	21.1392763	-156.97406	Rotting_flower	No variant	No variant	No variant	No variant	No variant	elegans	NO	LOW_OR_NONE
ECA740	20.670022	-156.33919	Rotting_nut/pod/seed/fruit	No variant	No variant	No variant	No variant	No variant	elegans	NO	LOW_OR_NONE
ECA741	20.6762	-156.33832	Rotting_nut/pod/seed/fruit	No variant	No variant	No variant	No variant	No variant	elegans	NO	LOW_OR_NONE
ECA742	20.80569	-156.2781	Vegetal_litter/mix	No variant	No variant	No variant	No variant	No variant	elegans	NO	LOW_OR_NONE
ECA743	20.741871	-156.32317	Rotting_flower	No variant	No variant	No variant	No variant	No variant	elegans	NO	LOW_OR_NONE
ECA745	19.700464	-155.95584	Vegetal_litter/mix	No variant	No variant	No variant	No variant	No variant	elegans	NO	LOW_OR_NONE
ECA746	19.115292	-155.81934	Vegetal_litter/mix	No variant	No variant	No variant	No variant	No variant	elegans	NO	LOW_OR_NONE
ECA760	20.039869	-155.44162	Vegetal_litter/mix	No variant	No variant	No variant	No variant	No variant	elegans	NO	LOW_OR_NONE
ECA768	20.039914	-155.44156	Vegetal_litter/mix	No variant	No variant	No variant	No variant	No variant	elegans	NO	LOW_OR_NONE
ECA777	20.039908	-155.4415	Rotting_nut/pod/seed/fruit	No variant	No variant	No variant	No variant	No variant	elegans	NO	LOW_OR_NONE
ECA930	31.778363	35.197931	Rotting_nut/pod/seed/fruit	No variant	No variant	No variant	No variant	No variant	elegans	NO	LOW_OR_NONE
ED3011	55.92	-3.19	Compost	No variant	No variant	No variant	No variant	No variant	elegans	NO	LOW_OR_NONE
ED3017	55.92	-3.19	Compost	No variant	No variant	No variant	No variant	No variant	elegans	NO	LOW_OR_NONE
ED3040	-26.166667	28.016667	Compost	No variant	No variant	No variant	No variant	No variant	elegans	NO	LOW_OR_NONE
ED3046	-33.366667	19.316667	Compost	No variant	No variant	No variant	No variant	No variant	elegans	NO	LOW_OR_NONE
ED3048	-33.366667	19.316667	Compost	No variant	No variant	No variant	No variant	No variant	elegans	NO	LOW_OR_NONE
ED3049	-33.366667	19.316667	Compost	No variant	No variant	No variant	No variant	No variant	elegans	NO	LOW_OR_NONE
ED3052	-33.366667	19.316667	Compost	No variant	No variant	No variant	No variant	No variant	elegans	NO	LOW_OR_NONE
ED3073	-1.083333	36.65	Compost	No variant	No variant	No variant	No variant	No variant	elegans	NO	LOW_OR_NONE
ED3077	-1.316667	36.8	Vegetal_litter/mix	No variant	No variant	No variant	No variant	No variant	elegans	NO	LOW_OR_NONE
EG4347	44.04789	-123.07108	Rotting_nut/pod/seed/fruit	No variant	No variant	No variant	No variant	No variant	elegans	NO	LOW_OR_NONE
EG4349	40.771467	-111.87316	Rotting_nut/pod/seed/fruit	No variant	No variant	No variant	No variant	No variant	elegans	NO	LOW_OR_NONE
EG4725	41.6288	-8.3476	Rotting_nut/pod/seed/fruit	No variant	No variant	No variant	No variant	No variant	elegans	NO	LOW_OR_NONE
JT11398	47.763944	-122.27548	Compost	No variant	No variant	No variant	No variant	No variant	elegans	NO	LOW_OR_NONE
JU1172	-36.87	-73.04	Compost	No variant	No variant	No variant	No variant	No variant	elegans	NO	LOW_OR_NONE
JU1200	55.577	-4.6	Compost	No variant	No variant	No variant	No variant	No variant	elegans	NO	LOW_OR_NONE
JU1212	48.71	-3.81	Rotting_flower	No variant	No variant	No variant	No variant	No variant	elegans	NO	LOW_OR_NONE
JU1213	48.71	-3.81	Rotting_nut/pod/seed/fruit	No variant	No variant	No variant	No variant	No variant	elegans	NO	LOW_OR_NONE
JU1242	49.1269	1.9595	Mollusk	No variant	No variant	No variant	No variant	No variant	elegans	NO	LOW_OR_NONE
JU1246	49.12618	1.96152	Rotting_nut/pod/seed/fruit	No variant	No variant	No variant	No variant	No variant	elegans	NO	LOW_OR_NONE
JU1249	49.126	1.951	Rotting_nut/pod/seed/fruit	No variant	No variant	No variant	No variant	No variant	elegans	NO	LOW_OR_NONE
JU1400	37.3845	-5.988	Rotting_nut/pod/seed/fruit	No variant	No variant	No variant	No variant	No variant	elegans	NO	LOW_OR_NONE
JU1409	37.468	-5.637	Rotting_nut/pod/seed/fruit	No variant	No variant	No variant	No variant	No variant	elegans	NO	LOW_OR_NONE
JU1440	41.41307	2.15231	Rotting_nut/pod/seed/fruit	No variant	No variant	No variant	No variant	No variant	elegans	NO	LOW_OR_NONE
JU1491	46.63	1.06	Rotting_stem	No variant	No variant	No variant	No variant	No variant	elegans	NO	LOW_OR_NONE
JU1530	48.7015	2.1725	Rotting_nut/pod/seed/fruit	No variant	No variant	No variant	No variant	No variant	elegans	NO	LOW_OR_NONE
JU1543	48.7015	2.1725	Rotting_nut/pod/seed/fruit	No variant	No variant	No variant	No variant	No variant	elegans	NO	LOW_OR_NONE
JU1568	48.8092	2.3862	Rotting_stem	No variant	No variant	No variant	No variant	No variant	elegans	NO	LOW_OR_NONE
JU1586	46.63	1.06	Rotting_nut/pod/seed/fruit	No variant	No variant	No variant	No variant	No variant	elegans	NO	LOW_OR_NONE
JU1652	-34.86	-56.19	Compost	No variant	No variant	No variant	No variant	No variant	elegans	NO	LOW_OR_NONE
JU1666	48.7049	-3.7941	Rotting_nut/pod/seed/fruit	No variant	No variant	No variant	No variant	No variant	elegans	NO	LOW_OR_NONE
JU1792	46.63278	1.064289	Rotting_stem	No variant	No variant	No variant	No variant	No variant	elegans	NO	LOW_OR_NONE
JU1793	49.12604	1.95114	Rotting_stem	No variant	No variant	No variant	No variant	No variant	elegans	NO	LOW_OR_NONE
JU1896	37.999722	23.749673	Rotting_nut/pod/seed/fruit	No variant	No variant	No variant	No variant	No variant	elegans	NO	LOW_OR_NONE
JU1934	49.12604	1.95114	Rotting_stem	No variant	No variant	No variant	No variant	No variant	elegans	NO	LOW_OR_NONE
JU2001	-21.1	55.5	Rotting_flower	No variant	No variant	No variant	No variant	No variant	elegans	NO	LOW_OR_NONE
JU2007	50.7608	-1.32413	Rotting_nut/pod/seed/fruit	No variant	No variant	No variant	No variant	No variant	elegans	NO	LOW_OR_NONE
JU2016	37.757593	-122.46318	Rotting_nut/pod/seed/fruit	No variant	No variant	No variant	No variant	No variant	elegans	NO	LOW_OR_NONE
JU2017	37.757593	-122.46318	Rotting_stem	No variant	No variant	No variant	No variant	No variant	elegans	NO	LOW_OR_NONE
JU2106	43.06	0.24	Compost	No variant	No variant	No variant	No variant	No variant	elegans	NO	LOW_OR_NONE
JU2131	48.0497	-4.705	Rotting_stem	No variant	No variant	No variant	No variant	No variant	elegans	NO	LOW_OR_NONE
JU2141	46.6293	1.0512	Rotting_nut/pod/seed/fruit	No variant	No variant	No variant	No variant	No variant	elegans	NO	LOW_OR_NONE
JU2234	47.227	-1.583	Rotting_nut/pod/seed/fruit	No variant	No variant	No variant	No variant	No variant	elegans	NO	LOW_OR_NONE
JU2250	48.285278	-1.891389	Rotting_nut/pod/seed/fruit	No variant	No variant	No variant	No variant	No variant	elegans	NO	LOW_OR_NONE
JU2257	46.6	1.1	Compost	No variant	No variant	No variant	No variant	No variant	elegans	NO	LOW_OR_NONE
JU2316	38.7175	-9.1486	Rotting_nut/pod/seed/fruit	No variant	No variant	No variant	No variant	No variant	elegans	NO	LOW_OR_NONE
JU2464	-13.155	-72.525	Rotting_nut/pod/seed/fruit	No variant	No variant	No variant	No variant	No variant	elegans	NO	LOW_OR_NONE
JU2466	-13.257	-72.266	Rotting_nut/pod/seed/fruit	No variant	No variant	No variant	No variant	No variant	elegans	NO	LOW_OR_NONE
JU2478	50.85	4.351	Compost	No variant	No variant	No variant	No variant	No variant	elegans	NO	LOW_OR_NONE
JU2513	38.26016	22.0736	Rotting_nut/pod/seed/fruit	No variant	No variant	No variant	No variant	No variant	elegans	NO	LOW_OR_NONE
JU2519	38.7175	-9.1486	Rotting_nut/pod/seed/fruit	No variant	No variant	No variant	No variant	No variant	elegans	NO	LOW_OR_NONE
JU2522	38.7175	-9.1486	Rotting_nut/pod/seed/fruit	No variant	No variant	No variant	No variant	No variant	elegans	NO	LOW_OR_NONE
JU2526	38.7175	-9.1486	Rotting_nut/pod/seed/fruit	No variant	No variant	No variant	No variant	No variant	elegans	NO	LOW_OR_NONE
JU2534	49.357921	0.097087	Rotting_nut/pod/seed/fruit	No variant	No variant	No variant	No variant	No variant	elegans	NO	LOW_OR_NONE
JU2565	44.958394	1.066213	Rotting_nut/pod/seed/fruit	No variant	No variant	No variant	No variant	No variant	elegans	NO	LOW_OR_NONE
JU2566	48.83886	2.44599	Rotting_stem	No variant	No variant	No variant	No variant	No variant	elegans	NO	LOW_OR_NONE
JU2570	46.2657	-0.2685	Rotting_nut/pod/seed/fruit	No variant	No variant	No variant	No variant	No variant	elegans	NO	LOW_OR_NONE
JU2572	48.81257	2.395372	Rotting_stem	No variant	No variant	No variant	No variant	No variant	elegans	NO	LOW_OR_NONE
JU2575	49.0857	3.0707	Rotting_stem	No variant	No variant	No variant	No variant	No variant	elegans	NO	LOW_OR_NONE
JU2576	49.0861	3.072	Rotting_stem	No variant	No variant	No variant	No variant	No variant	elegans	NO	LOW_OR_NONE
JU2578	48.87613	2.4315	Compost	No variant	No variant	No variant	No variant	No variant	elegans	NO	LOW_OR_NONE
JU258	32.73	-16.89	Soil	No variant	No variant	No variant	No variant	No variant	elegans	NO	LOW_OR_NONE
JU2586	48.897	2.159	Rotting_nut/pod/seed/fruit	No variant	No variant	No variant	No variant	No variant	elegans	NO	LOW_OR_NONE
JU2592	48.628558	-2.403836	Rotting_nut/pod/seed/fruit	No variant	No variant	No variant	No variant	No variant	elegans	NO	LOW_OR_NONE
JU2600	49.1242	1.9496	Rotting_nut/pod/seed/fruit	No variant	No variant	No variant	No variant	No variant	elegans	NO	LOW_OR_NONE
JU2610	49.1075	1.7915	Rotting_nut/pod/seed/fruit	No variant	No variant	No variant	No variant	No variant	elegans	NO	LOW_OR_NONE
JU2619	32.998352	-117.27543	Compost	No variant	No variant	No variant	No variant	No variant	elegans	NO	LOW_OR_NONE
JU2771	47.410058	0.991728	Rotting_stem	No variant	No variant	No variant	No variant	No variant	elegans	NO	LOW_OR_NONE
JU2800	48.79	2.331	Rotting_nut/pod/seed/fruit	No variant	No variant	No variant	No variant	No variant	elegans	NO	LOW_OR_NONE
JU2811	-33.8632	151.219453	Rotting_nut/pod/seed/fruit	No variant	No variant	No variant	No variant	No variant	elegans	NO	LOW_OR_NONE
JU2825	48.8092	2.3862	Rotting_stem	No variant	No variant	No variant	No variant	No variant	elegans	NO	LOW_OR_NONE
JU2838	20.205961	-97.98832	Rotting_nut/pod/seed/fruit	No variant	No variant	No variant	No variant	No variant	elegans	NO	LOW_OR_NONE
JU2841	-40	176	Mollusk	No variant	No variant	No variant	No variant	No variant	elegans	NO	LOW_OR_NONE
JU2853	41.19	-7.545	Soil	No variant	No variant	No variant	No variant	No variant	elegans	NO	LOW_OR_NONE
JU2866	34.0751	-118.4409	Rotting_nut/pod/seed/fruit	No variant	No variant	No variant	No variant	No variant	elegans	NO	LOW_OR_NONE
JU2878	19.29732	-99.098769	Rotting_nut/pod/seed/fruit	No variant	No variant	No variant	No variant	No variant	elegans	NO	LOW_OR_NONE
JU2879	19.29732	-99.098769	Rotting_nut/pod/seed/fruit	No variant	No variant	No variant	No variant	No variant	elegans	NO	LOW_OR_NONE
JU2906	43.8023	11.2806	Rotting_stem	No variant	No variant	No variant	No variant	No variant	elegans	NO	LOW_OR_NONE
JU2907	43.8021	11.2906	Compost	No variant	No variant	No variant	No variant	No variant	elegans	NO	LOW_OR_NONE
JU310	46.63	1.06	Compost	No variant	No variant	No variant	No variant	No variant	elegans	NO	LOW_OR_NONE
JU311	44.42	4.4	Mollusk	No variant	No variant	No variant	No variant	No variant	elegans	NO	LOW_OR_NONE
JU3125	38.1127	13.3722	Rotting_nut/pod/seed/fruit	No variant	No variant	No variant	No variant	No variant	elegans	NO	LOW_OR_NONE
JU3127	38.11196	13.37274	Rotting_nut/pod/seed/fruit	No variant	No variant	No variant	No variant	No variant	elegans	NO	LOW_OR_NONE
JU3128	37.076	15.2763	Rotting_nut/pod/seed/fruit	No variant	No variant	No variant	No variant	No variant	elegans	NO	LOW_OR_NONE
JU3132	48.7015	2.1725	Rotting_nut/pod/seed/fruit	No variant	No variant	No variant	No variant	No variant	elegans	NO	LOW_OR_NONE
JU3134	48.7015	2.1725	Rotting_nut/pod/seed/fruit	No variant	No variant	No variant	No variant	No variant	elegans	NO	LOW_OR_NONE
JU3137	48.7015	2.1725	Rotting_nut/pod/seed/fruit	No variant	No variant	No variant	No variant	No variant	elegans	NO	LOW_OR_NONE
JU3140	48.71	-3.81	Rotting_stem	No variant	No variant	No variant	No variant	No variant	elegans	NO	LOW_OR_NONE
JU3141	48.71	-3.81	Rotting_stem	No variant	No variant	No variant	No variant	No variant	elegans	NO	LOW_OR_NONE
JU3144	6.18	10.52	Vegetal_litter/mix	No variant	No variant	No variant	No variant	No variant	elegans	NO	LOW_OR_NONE
JU3166	0.28417	6.59837	Fungus	No variant	No variant	No variant	No variant	No variant	elegans	NO	LOW_OR_NONE
JU3167	0.289	6.612	Rotting_nut/pod/seed/fruit	No variant	No variant	No variant	No variant	No variant	elegans	NO	LOW_OR_NONE
JU3169	0.289	6.612	Rotting_stem	No variant	No variant	No variant	No variant	No variant	elegans	NO	LOW_OR_NONE
JU3224	-41.296186	174.784857	Rotting_nut/pod/seed/fruit	No variant	No variant	No variant	No variant	No variant	elegans	NO	LOW_OR_NONE
JU3225	-41.296186	174.784857	Rotting_nut/pod/seed/fruit	No variant	No variant	No variant	No variant	No variant	elegans	NO	LOW_OR_NONE
JU3226	-41.29085	174.76872	Rotting_nut/pod/seed/fruit	No variant	No variant	No variant	No variant	No variant	elegans	NO	LOW_OR_NONE
JU3228	-39.02256	175.71458	Vegetal_litter/mix	No variant	No variant	No variant	No variant	No variant	elegans	NO	LOW_OR_NONE
JU3280	50.07182	14.42333	Compost	No variant	No variant	No variant	No variant	No variant	elegans	NO	LOW_OR_NONE
JU3291	48.7679	2.70719	Rotting_stem	No variant	No variant	No variant	No variant	No variant	elegans	NO	LOW_OR_NONE
JU3318	23.10675	102.74492	Rotting_flower	No variant	No variant	No variant	No variant	No variant	elegans	NO	LOW_OR_NONE
JU367	48.98	2.23	Compost	No variant	No variant	No variant	No variant	No variant	elegans	NO	LOW_OR_NONE
JU3795	49.1269	1.9595	Vegetal_litter/mix	No variant	No variant	No variant	No variant	No variant	elegans	NO	LOW_OR_NONE
JU393	49.28	-0.32	Compost	No variant	No variant	No variant	No variant	No variant	elegans	NO	LOW_OR_NONE
JU394	49.28	-0.32	Compost	No variant	No variant	No variant	No variant	No variant	elegans	NO	LOW_OR_NONE
JU397	49.28	-0.32	Compost	No variant	No variant	No variant	No variant	No variant	elegans	NO	LOW_OR_NONE
JU4047	22.33305	103.87154	Rotting_stem	No variant	No variant	No variant	No variant	No variant	elegans	NO	LOW_OR_NONE
JU406	49.28	-0.32	Compost	No variant	No variant	No variant	No variant	No variant	elegans	NO	LOW_OR_NONE
JU4073	22.3346	103.8454	Vegetal_litter/mix	No variant	No variant	No variant	No variant	No variant	elegans	NO	LOW_OR_NONE
JU4082	12.10578	108.5654	Vegetal_litter/mix	No variant	No variant	No variant	No variant	No variant	elegans	NO	LOW_OR_NONE
JU4098	11.98	108.406	Rotting_stem	No variant	No variant	No variant	No variant	No variant	elegans	NO	LOW_OR_NONE
JU4161	49.121	1.951	Rotting_stem	No variant	No variant	No variant	No variant	No variant	elegans	NO	LOW_OR_NONE
JU440	48.715	1.56	Compost	No variant	No variant	No variant	No variant	No variant	elegans	NO	LOW_OR_NONE
JU561	48.71	-3.81	Arthropod	No variant	No variant	No variant	No variant	No variant	elegans	NO	LOW_OR_NONE
JU642	48.84	2.5	Compost	No variant	No variant	No variant	No variant	No variant	elegans	NO	LOW_OR_NONE
JU774	38.683	-9.34	Compost	No variant	No variant	No variant	No variant	No variant	elegans	NO	LOW_OR_NONE
JU775	38.7175	-9.1486	Rotting_nut/pod/seed/fruit	No variant	No variant	No variant	No variant	No variant	elegans	NO	LOW_OR_NONE
JU778	38.719	-9.1491	Rotting_nut/pod/seed/fruit	No variant	No variant	No variant	No variant	No variant	elegans	NO	LOW_OR_NONE
JU782	38.7191	-9.1503	Compost	No variant	No variant	No variant	No variant	No variant	elegans	NO	LOW_OR_NONE
JU792	43.06	0.24	Compost	No variant	No variant	No variant	No variant	No variant	elegans	NO	LOW_OR_NONE
JU847	48.46	7.461	Compost	No variant	No variant	No variant	No variant	No variant	elegans	NO	LOW_OR_NONE
LKC34	-18	46	Rotting_nut/pod/seed/fruit	No variant	No variant	No variant	No variant	No variant	elegans	NO	LOW_OR_NONE
MY1	52.54	7.31	Compost	No variant	No variant	No variant	No variant	No variant	elegans	NO	LOW_OR_NONE
MY10	51.96	7.53	Compost	No variant	No variant	No variant	No variant	No variant	elegans	NO	LOW_OR_NONE
MY2147	54.346355	10.117737	Compost	No variant	No variant	No variant	No variant	No variant	elegans	NO	LOW_OR_NONE
MY2212	54.346355	10.117737	Arthropod	No variant	No variant	No variant	No variant	No variant	elegans	NO	LOW_OR_NONE
MY2530	54.346355	10.117737	Compost	No variant	No variant	No variant	No variant	No variant	elegans	NO	LOW_OR_NONE
MY2535	51.950723	7.599099	Compost	No variant	No variant	No variant	No variant	No variant	elegans	NO	LOW_OR_NONE
MY2573	51.950723	7.599099	Compost	No variant	No variant	No variant	No variant	No variant	elegans	NO	LOW_OR_NONE
MY2585	54.346355	10.117737	Compost	No variant	No variant	No variant	No variant	No variant	elegans	NO	LOW_OR_NONE
MY2693	54.3491	10.11505	Mollusk	No variant	No variant	No variant	No variant	No variant	elegans	NO	LOW_OR_NONE
MY2713	54.3491	10.11505	Arthropod	No variant	No variant	No variant	No variant	No variant	elegans	NO	LOW_OR_NONE
MY2741	54.3491	10.11505	Mollusk	No variant	No variant	No variant	No variant	No variant	elegans	NO	LOW_OR_NONE
MY772	54.346355	10.117737	Compost	No variant	No variant	No variant	No variant	No variant	elegans	NO	LOW_OR_NONE
MY920	54.346355	10.117737	Compost	No variant	No variant	No variant	No variant	No variant	elegans	NO	LOW_OR_NONE
N2	51.45	-2.59	Compost	No variant	No variant	No variant	No variant	No variant	elegans	NO	LOW_OR_NONE
NIC1	43.279	5.3543	Rotting_nut/pod/seed/fruit	No variant	No variant	No variant	No variant	No variant	elegans	NO	LOW_OR_NONE
NIC1049	43.593561	1.45032	Compost	No variant	No variant	No variant	No variant	No variant	elegans	NO	LOW_OR_NONE
NIC1119	-13.421743	-71.849508	Rotting_nut/pod/seed/fruit	No variant	No variant	No variant	No variant	No variant	elegans	NO	LOW_OR_NONE
NIC166	46.72722	6.89775	Rotting_nut/pod/seed/fruit	No variant	No variant	No variant	No variant	No variant	elegans	NO	LOW_OR_NONE
NIC1698	38.633606	-0.137348	Vegetal_litter/mix	No variant	No variant	No variant	No variant	No variant	elegans	NO	LOW_OR_NONE
NIC1700	38.633606	-0.137348	Vegetal_litter/mix	No variant	No variant	No variant	No variant	No variant	elegans	NO	LOW_OR_NONE
NIC1772	38.569	-0.141	Rotting_nut/pod/seed/fruit	No variant	No variant	No variant	No variant	No variant	elegans	NO	LOW_OR_NONE
NIC1773	38.569	-0.141	Vegetal_litter/mix	No variant	No variant	No variant	No variant	No variant	elegans	NO	LOW_OR_NONE
NIC1775	38.569	-0.141	Rotting_nut/pod/seed/fruit	No variant	No variant	No variant	No variant	No variant	elegans	NO	LOW_OR_NONE
NIC1779	28.53339	-16.279711	Arthropod	No variant	No variant	No variant	No variant	No variant	elegans	NO	LOW_OR_NONE
NIC1780	28.411121	-16.535468	Rotting_nut/pod/seed/fruit	No variant	No variant	No variant	No variant	No variant	elegans	NO	LOW_OR_NONE
NIC1782	28.411121	-16.535468	Rotting_nut/pod/seed/fruit	No variant	No variant	No variant	No variant	No variant	elegans	NO	LOW_OR_NONE
NIC1783	28.411121	-16.535468	Rotting_nut/pod/seed/fruit	No variant	No variant	No variant	No variant	No variant	elegans	NO	LOW_OR_NONE
NIC1785	28.411121	-16.535468	Rotting_flower	No variant	No variant	No variant	No variant	No variant	elegans	NO	LOW_OR_NONE
NIC1786	28.411121	-16.535468	Vegetal_litter/mix	No variant	No variant	No variant	No variant	No variant	elegans	NO	LOW_OR_NONE
NIC1787	28.411121	-16.535468	Rotting_nut/pod/seed/fruit	No variant	No variant	No variant	No variant	No variant	elegans	NO	LOW_OR_NONE
NIC1788	28.411121	-16.535468	Vegetal_litter/mix	No variant	No variant	No variant	No variant	No variant	elegans	NO	LOW_OR_NONE
NIC1789	28.411121	-16.535468	Rotting_flower	No variant	No variant	No variant	No variant	No variant	elegans	NO	LOW_OR_NONE
NIC1790	28.411121	-16.535468	Rotting_flower	No variant	No variant	No variant	No variant	No variant	elegans	NO	LOW_OR_NONE
NIC1791	28.411121	-16.535468	Rotting_flower	No variant	No variant	No variant	No variant	No variant	elegans	NO	LOW_OR_NONE
NIC1794	28.411121	-16.535468	Rotting_nut/pod/seed/fruit	No variant	No variant	No variant	No variant	No variant	elegans	NO	LOW_OR_NONE
NIC1796	28.411121	-16.535468	Rotting_stem	No variant	No variant	No variant	No variant	No variant	elegans	NO	LOW_OR_NONE
NIC1798	28.411121	-16.535468	Rotting_nut/pod/seed/fruit	No variant	No variant	No variant	No variant	No variant	elegans	NO	LOW_OR_NONE
NIC1799	28.411121	-16.535468	Rotting_stem	No variant	No variant	No variant	No variant	No variant	elegans	NO	LOW_OR_NONE
NIC1801	28.411121	-16.535468	Rotting_nut/pod/seed/fruit	No variant	No variant	No variant	No variant	No variant	elegans	NO	LOW_OR_NONE
NIC1802	28.411121	-16.535468	Rotting_stem	No variant	No variant	No variant	No variant	No variant	elegans	NO	LOW_OR_NONE
NIC1805	28.498323	-16.399275	Rotting_flower	No variant	No variant	No variant	No variant	No variant	elegans	NO	LOW_OR_NONE
NIC1806	28.498323	-16.399275	Rotting_stem	No variant	No variant	No variant	No variant	No variant	elegans	NO	LOW_OR_NONE
NIC1808	28.498323	-16.399275	Rotting_nut/pod/seed/fruit	No variant	No variant	No variant	No variant	No variant	elegans	NO	LOW_OR_NONE
NIC1809	28.498323	-16.399275	Rotting_nut/pod/seed/fruit	No variant	No variant	No variant	No variant	No variant	elegans	NO	LOW_OR_NONE
NIC1810	28.498323	-16.399275	Rotting_nut/pod/seed/fruit	No variant	No variant	No variant	No variant	No variant	elegans	NO	LOW_OR_NONE
NIC1811	28.498323	-16.399275	Vegetal_litter/mix	No variant	No variant	No variant	No variant	No variant	elegans	NO	LOW_OR_NONE
NIC1812	28.482217	-16.412193	Vegetal_litter/mix	No variant	No variant	No variant	No variant	No variant	elegans	NO	LOW_OR_NONE
NIC195	38.545874	-28.37322	Rotting_nut/pod/seed/fruit	No variant	No variant	No variant	No variant	No variant	elegans	NO	LOW_OR_NONE
NIC199	37.745428	-25.19929	Rotting_nut/pod/seed/fruit	No variant	No variant	No variant	No variant	No variant	elegans	NO	LOW_OR_NONE
NIC2	43.279	5.3543	Rotting_stem	No variant	No variant	No variant	No variant	No variant	elegans	NO	LOW_OR_NONE
NIC207	43.720505	7.24045	Rotting_nut/pod/seed/fruit	No variant	No variant	No variant	No variant	No variant	elegans	NO	LOW_OR_NONE
NIC231	43.720505	7.24045	Rotting_nut/pod/seed/fruit	No variant	No variant	No variant	No variant	No variant	elegans	NO	LOW_OR_NONE
NIC236	39.242006	-9.313417	Rotting_nut/pod/seed/fruit	No variant	No variant	No variant	No variant	No variant	elegans	NO	LOW_OR_NONE
NIC242	38.691765	-9.31609	Rotting_nut/pod/seed/fruit	No variant	No variant	No variant	No variant	No variant	elegans	NO	LOW_OR_NONE
NIC251	38.66621	-28.151364	Rotting_nut/pod/seed/fruit	No variant	No variant	No variant	No variant	No variant	elegans	NO	LOW_OR_NONE
NIC252	38.661313	-28.147949	Rotting_nut/pod/seed/fruit	No variant	No variant	No variant	No variant	No variant	elegans	NO	LOW_OR_NONE
NIC255	43.714834	7.266779	Rotting_nut/pod/seed/fruit	No variant	No variant	No variant	No variant	No variant	elegans	NO	LOW_OR_NONE
NIC256	38.71829	-9.14875	Rotting_nut/pod/seed/fruit	No variant	No variant	No variant	No variant	No variant	elegans	NO	LOW_OR_NONE
NIC258	38.71829	-9.14875	Rotting_nut/pod/seed/fruit	No variant	No variant	No variant	No variant	No variant	elegans	NO	LOW_OR_NONE
NIC259	38.71829	-9.14875	Rotting_nut/pod/seed/fruit	No variant	No variant	No variant	No variant	No variant	elegans	NO	LOW_OR_NONE
NIC260	38.71829	-9.14875	Rotting_nut/pod/seed/fruit	No variant	No variant	No variant	No variant	No variant	elegans	NO	LOW_OR_NONE
NIC261	38.71829	-9.14875	Rotting_nut/pod/seed/fruit	No variant	No variant	No variant	No variant	No variant	elegans	NO	LOW_OR_NONE
NIC262	38.71829	-9.14875	Rotting_flower	No variant	No variant	No variant	No variant	No variant	elegans	NO	LOW_OR_NONE
NIC265	38.71829	-9.14875	Rotting_flower	No variant	No variant	No variant	No variant	No variant	elegans	NO	LOW_OR_NONE
NIC266	38.69237	-9.31592	Rotting_flower	No variant	No variant	No variant	No variant	No variant	elegans	NO	LOW_OR_NONE
NIC267	38.69237	-9.31592	Rotting_nut/pod/seed/fruit	No variant	No variant	No variant	No variant	No variant	elegans	NO	LOW_OR_NONE
NIC268	38.69237	-9.31592	Rotting_nut/pod/seed/fruit	No variant	No variant	No variant	No variant	No variant	elegans	NO	LOW_OR_NONE
NIC269	38.69237	-9.31592	Rotting_nut/pod/seed/fruit	No variant	No variant	No variant	No variant	No variant	elegans	NO	LOW_OR_NONE
NIC271	38.69237	-9.31592	Rotting_nut/pod/seed/fruit	No variant	No variant	No variant	No variant	No variant	elegans	NO	LOW_OR_NONE
NIC272	39.769459	-8.756356	Rotting_nut/pod/seed/fruit	No variant	No variant	No variant	No variant	No variant	elegans	NO	LOW_OR_NONE
NIC274	39.769459	-8.756356	Rotting_nut/pod/seed/fruit	No variant	No variant	No variant	No variant	No variant	elegans	NO	LOW_OR_NONE
NIC275	39.769459	-8.756356	Rotting_nut/pod/seed/fruit	No variant	No variant	No variant	No variant	No variant	elegans	NO	LOW_OR_NONE
NIC276	39.769459	-8.756356	Rotting_nut/pod/seed/fruit	No variant	No variant	No variant	No variant	No variant	elegans	NO	LOW_OR_NONE
NIC277	43.716441	7.266138	Rotting_nut/pod/seed/fruit	No variant	No variant	No variant	No variant	No variant	elegans	NO	LOW_OR_NONE
NIC3	43.3636	5.3215	Rotting_nut/pod/seed/fruit	No variant	No variant	No variant	No variant	No variant	elegans	NO	LOW_OR_NONE
NIC501	48.77302	2.2675	Rotting_nut/pod/seed/fruit	No variant	No variant	No variant	No variant	No variant	elegans	NO	LOW_OR_NONE
NIC511	40.8625	14.2623855	Rotting_nut/pod/seed/fruit	No variant	No variant	No variant	No variant	No variant	elegans	NO	LOW_OR_NONE
NIC513	38.776038	-9.167136	Rotting_nut/pod/seed/fruit	No variant	No variant	No variant	No variant	No variant	elegans	NO	LOW_OR_NONE
NIC514	38.776038	-9.167136	Rotting_nut/pod/seed/fruit	No variant	No variant	No variant	No variant	No variant	elegans	NO	LOW_OR_NONE
NIC515	38.776775	-9.165884	Rotting_nut/pod/seed/fruit	No variant	No variant	No variant	No variant	No variant	elegans	NO	LOW_OR_NONE
NIC522	36.535679	-6.304441	Rotting_nut/pod/seed/fruit	No variant	No variant	No variant	No variant	No variant	elegans	NO	LOW_OR_NONE
NIC523	36.535679	-6.29831	Rotting_nut/pod/seed/fruit	No variant	No variant	No variant	No variant	No variant	elegans	NO	LOW_OR_NONE
NIC526	36.535679	-6.304441	Rotting_nut/pod/seed/fruit	No variant	No variant	No variant	No variant	No variant	elegans	NO	LOW_OR_NONE
NIC527	36.535679	-6.304441	Rotting_nut/pod/seed/fruit	No variant	No variant	No variant	No variant	No variant	elegans	NO	LOW_OR_NONE
NIC528	36.535679	-6.29831	Rotting_nut/pod/seed/fruit	No variant	No variant	No variant	No variant	No variant	elegans	NO	LOW_OR_NONE
NIC529	37.870754	-4.784967	Rotting_nut/pod/seed/fruit	No variant	No variant	No variant	No variant	No variant	elegans	NO	LOW_OR_NONE
PB303	NA	NA	Arthropod	No variant	No variant	No variant	No variant	No variant	elegans	NO	LOW_OR_NONE
PX179	44.035	-123.058	Arthropod	No variant	No variant	No variant	No variant	No variant	elegans	NO	LOW_OR_NONE
QG2811	-35.2542	149.1151	Rotting_nut/pod/seed/fruit	No variant	No variant	No variant	No variant	No variant	elegans	NO	LOW_OR_NONE
QG2813	-34.6342	150.7279	Rotting_nut/pod/seed/fruit	No variant	No variant	No variant	No variant	No variant	elegans	NO	LOW_OR_NONE
QG2818	-28.0474	152.3936	Rotting_nut/pod/seed/fruit	No variant	No variant	No variant	No variant	No variant	elegans	NO	LOW_OR_NONE
QG2823	-34.4511	116.033	Rotting_nut/pod/seed/fruit	No variant	No variant	No variant	No variant	No variant	elegans	NO	LOW_OR_NONE
QG2824	-34.4511	116.033	Rotting_nut/pod/seed/fruit	No variant	No variant	No variant	No variant	No variant	elegans	NO	LOW_OR_NONE
QG2825	-34.4511	116.0328	Rotting_flower	No variant	No variant	No variant	No variant	No variant	elegans	NO	LOW_OR_NONE
QG2827	-31.9547	115.8446	Vegetal_litter/mix	No variant	No variant	No variant	No variant	No variant	elegans	NO	LOW_OR_NONE
QG2828	-31.9547	115.8446	Vegetal_litter/mix	No variant	No variant	No variant	No variant	No variant	elegans	NO	LOW_OR_NONE
QG2832	-27.3311	152.7636	Fungus	No variant	No variant	No variant	No variant	No variant	elegans	NO	LOW_OR_NONE
QG2835	-27.3308	152.7592	Rotting_nut/pod/seed/fruit	No variant	No variant	No variant	No variant	No variant	elegans	NO	LOW_OR_NONE
QG2836	-27.3308	152.7592	Rotting_nut/pod/seed/fruit	No variant	No variant	No variant	No variant	No variant	elegans	NO	LOW_OR_NONE
QG2837	-27.3308	152.7592	Rotting_nut/pod/seed/fruit	No variant	No variant	No variant	No variant	No variant	elegans	NO	LOW_OR_NONE
QG2838	-27.3311	152.7636	Rotting_nut/pod/seed/fruit	No variant	No variant	No variant	No variant	No variant	elegans	NO	LOW_OR_NONE
QG2841	-28.2446	153.2063	Rotting_nut/pod/seed/fruit	No variant	No variant	No variant	No variant	No variant	elegans	NO	LOW_OR_NONE
QG2843	-28.2402	153.195	Rotting_nut/pod/seed/fruit	No variant	No variant	No variant	No variant	No variant	elegans	NO	LOW_OR_NONE
QG2846	-28.2043	153.1907	Rotting_nut/pod/seed/fruit	No variant	No variant	No variant	No variant	No variant	elegans	NO	LOW_OR_NONE
QG2850	-28.0845	152.5074	Vegetal_litter/mix	No variant	No variant	No variant	No variant	No variant	elegans	NO	LOW_OR_NONE
QG2854	-28.0806	152.5046	Rotting_nut/pod/seed/fruit	No variant	No variant	No variant	No variant	No variant	elegans	NO	LOW_OR_NONE
QG2855	-28.0806	152.5046	Rotting_nut/pod/seed/fruit	No variant	No variant	No variant	No variant	No variant	elegans	NO	LOW_OR_NONE
QG2857	-28.0806	152.5044	Rotting_nut/pod/seed/fruit	No variant	No variant	No variant	No variant	No variant	elegans	NO	LOW_OR_NONE
QG2873	-27.369	152.1831	Rotting_nut/pod/seed/fruit	No variant	No variant	No variant	No variant	No variant	elegans	NO	LOW_OR_NONE
QG2874	-27.3686	152.1838	Rotting_nut/pod/seed/fruit	No variant	No variant	No variant	No variant	No variant	elegans	NO	LOW_OR_NONE
QG2875	-27.3672	152.1834	Rotting_nut/pod/seed/fruit	No variant	No variant	No variant	No variant	No variant	elegans	NO	LOW_OR_NONE
QG2877	-27.367	152.183	Rotting_nut/pod/seed/fruit	No variant	No variant	No variant	No variant	No variant	elegans	NO	LOW_OR_NONE
QG2932	-28.0538	152.3952	Rotting_nut/pod/seed/fruit	No variant	No variant	No variant	No variant	No variant	elegans	NO	LOW_OR_NONE
QG4003	-26.874727	151.580422	Rotting_nut/pod/seed/fruit	No variant	No variant	No variant	No variant	No variant	elegans	NO	LOW_OR_NONE
QG4004	-26.873439	151.580686	Rotting_flower	No variant	No variant	No variant	No variant	No variant	elegans	NO	LOW_OR_NONE
QG4006	-26.873439	151.580686	Rotting_flower	No variant	No variant	No variant	No variant	No variant	elegans	NO	LOW_OR_NONE
QG4008	-26.873439	151.580686	Rotting_flower	No variant	No variant	No variant	No variant	No variant	elegans	NO	LOW_OR_NONE
QG4010	-27.926036	153.192219	Rotting_nut/pod/seed/fruit	No variant	No variant	No variant	No variant	No variant	elegans	NO	LOW_OR_NONE
QG4012	-27.926036	153.192219	Rotting_nut/pod/seed/fruit	No variant	No variant	No variant	No variant	No variant	elegans	NO	LOW_OR_NONE
QG4015	-27.923947	153.193633	Rotting_nut/pod/seed/fruit	No variant	No variant	No variant	No variant	No variant	elegans	NO	LOW_OR_NONE
QG4017	-27.923947	153.193633	Rotting_nut/pod/seed/fruit	No variant	No variant	No variant	No variant	No variant	elegans	NO	LOW_OR_NONE
QG4018	-27.923947	153.193633	Rotting_nut/pod/seed/fruit	No variant	No variant	No variant	No variant	No variant	elegans	NO	LOW_OR_NONE
QG4021	-27.924228	153.193817	Rotting_nut/pod/seed/fruit	No variant	No variant	No variant	No variant	No variant	elegans	NO	LOW_OR_NONE
QG4080	-24.413385	151.039346	Rotting_nut/pod/seed/fruit	No variant	No variant	No variant	No variant	No variant	elegans	NO	LOW_OR_NONE
QG4103	-21.144889	148.498225	Rotting_nut/pod/seed/fruit	No variant	No variant	No variant	No variant	No variant	elegans	NO	LOW_OR_NONE
QG4135	-27.923732	153.194315	Vegetal_litter/mix	No variant	No variant	No variant	No variant	No variant	elegans	NO	LOW_OR_NONE
QG4138	-27.924582	153.193466	Rotting_nut/pod/seed/fruit	No variant	No variant	No variant	No variant	No variant	elegans	NO	LOW_OR_NONE
QG4147	NA	NA	Rotting_nut/pod/seed/fruit	No variant	No variant	No variant	No variant	No variant	elegans	NO	LOW_OR_NONE
QG4151	-27.918704	153.205132	Rotting_nut/pod/seed/fruit	No variant	No variant	No variant	No variant	No variant	elegans	NO	LOW_OR_NONE
QG4193	-27.928839	153.206331	Rotting_nut/pod/seed/fruit	No variant	No variant	No variant	No variant	No variant	elegans	NO	LOW_OR_NONE
QG4226	-27.920011	153.205214	Rotting_nut/pod/seed/fruit	No variant	No variant	No variant	No variant	No variant	elegans	NO	LOW_OR_NONE
QG4228	-28.213456	153.272108	Rotting_nut/pod/seed/fruit	No variant	No variant	No variant	No variant	No variant	elegans	NO	LOW_OR_NONE
QG536	37.7679	-122.4415	Rotting_nut/pod/seed/fruit	No variant	No variant	No variant	No variant	No variant	elegans	NO	LOW_OR_NONE
QG557	34.421629	-119.70202	Rotting_nut/pod/seed/fruit	No variant	No variant	No variant	No variant	No variant	elegans	NO	LOW_OR_NONE
QW947	-33.4213	-70.6106	Compost	No variant	No variant	No variant	No variant	No variant	elegans	NO	LOW_OR_NONE
QX1211	37.7502	-122.4331	Rotting_nut/pod/seed/fruit	No variant	No variant	No variant	No variant	No variant	elegans	NO	LOW_OR_NONE
QX1791	20.6344	-156.3935	Rotting_wood	No variant	No variant	No variant	No variant	No variant	elegans	NO	LOW_OR_NONE
QX1792	20.70554	-156.35475	Rotting_nut/pod/seed/fruit	No variant	No variant	No variant	No variant	No variant	elegans	NO	LOW_OR_NONE
QX1793	20.70559	-156.35678	Compost	No variant	No variant	No variant	No variant	No variant	elegans	NO	LOW_OR_NONE
QX1794	20.70559	-156.35678	Compost	No variant	No variant	No variant	No variant	No variant	elegans	NO	LOW_OR_NONE
RC301	47.99	7.84	Compost	No variant	No variant	No variant	No variant	No variant	elegans	NO	LOW_OR_NONE
WN2001	51.954422	6.303406	Compost	No variant	No variant	No variant	No variant	No variant	elegans	NO	LOW_OR_NONE
WN2050	51.975	5.717	Rotting_stem	No variant	No variant	No variant	No variant	No variant	elegans	NO	LOW_OR_NONE
WN2063	51.974975	5.651316	Rotting_nut/pod/seed/fruit	No variant	No variant	No variant	No variant	No variant	elegans	NO	LOW_OR_NONE
WN2064	51.974703	5.68639	Compost	No variant	No variant	No variant	No variant	No variant	elegans	NO	LOW_OR_NONE
WN2066	51.975306	5.694904	Arthropod	No variant	No variant	No variant	No variant	No variant	elegans	NO	LOW_OR_NONE
WN2068	51.975306	5.694904	Vegetal_litter/mix	No variant	No variant	No variant	No variant	No variant	elegans	NO	LOW_OR_NONE
WN2069	51.975196	5.718727	Vegetal_litter/mix	No variant	No variant	No variant	No variant	No variant	elegans	NO	LOW_OR_NONE
WN2082	51.975196	5.718727	Rotting_stem	No variant	No variant	No variant	No variant	No variant	elegans	NO	LOW_OR_NONE
WN2086	51.975196	5.718727	Rotting_stem	No variant	No variant	No variant	No variant	No variant	elegans	NO	LOW_OR_NONE
WN2107	51.975154	5.655148	Rotting_wood	No variant	No variant	No variant	No variant	No variant	elegans	NO	LOW_OR_NONE
WN2117	51.984964	5.768319	Compost	No variant	No variant	No variant	No variant	No variant	elegans	NO	LOW_OR_NONE
XZ1513	22.14787	-159.63105	Rotting_nut/pod/seed/fruit	No variant	No variant	No variant	No variant	No variant	elegans	NO	LOW_OR_NONE
XZ1514	22.149	-159.668	Rotting_nut/pod/seed/fruit	No variant	No variant	No variant	No variant	No variant	elegans	NO	LOW_OR_NONE
XZ1515	22.149	-159.668	Rotting_nut/pod/seed/fruit	No variant	No variant	No variant	No variant	No variant	elegans	NO	LOW_OR_NONE
XZ1516	22.149	-159.668	Rotting_nut/pod/seed/fruit	No variant	No variant	No variant	No variant	No variant	elegans	NO	LOW_OR_NONE
XZ1672	47.687741	-122.30051	Rotting_nut/pod/seed/fruit	No variant	No variant	No variant	No variant	No variant	elegans	NO	LOW_OR_NONE
XZ1735	-22.9	-46.7	Rotting_nut/pod/seed/fruit	No variant	No variant	No variant	No variant	No variant	elegans	NO	LOW_OR_NONE
XZ1756	47.623232	-122.30732	Rotting_nut/pod/seed/fruit	No variant	No variant	No variant	No variant	No variant	elegans	NO	LOW_OR_NONE
XZ2019	47.636483	-122.30589	Rotting_nut/pod/seed/fruit	No variant	No variant	No variant	No variant	No variant	elegans	NO	LOW_OR_NONE
XZ2020	46.3	-120	Rotting_nut/pod/seed/fruit	No variant	No variant	No variant	No variant	No variant	elegans	NO	LOW_OR_NONE
XZ2211	22.1062554	-159.67182	Rotting_nut/pod/seed/fruit	No variant	No variant	No variant	No variant	No variant	elegans	NO	LOW_OR_NONE
ECA2861	20.0403085	-155.44243	Vegetal_litter/mix	No variant	No variant	No variant	No variant	No variant	elegans	NO	LOW_OR_NONE
ECA2872	20.0398784	-155.44156	Rotting_nut/pod/seed/fruit	No variant	No variant	No variant	No variant	No variant	elegans	NO	LOW_OR_NONE
ECA2882	19.442681	-155.30163	Vegetal_litter/mix	No variant	No variant	No variant	No variant	No variant	elegans	NO	LOW_OR_NONE
ECA2885	20.0399357	-155.4409	Rotting_nut/pod/seed/fruit	No variant	No variant	No variant	No variant	No variant	elegans	NO	LOW_OR_NONE
ECA2897	19.4422725	-155.30167	Vegetal_litter/mix	No variant	No variant	No variant	No variant	No variant	elegans	NO	LOW_OR_NONE
ECA2929	22.1326107	-159.65169	Rotting_nut/pod/seed/fruit	No variant	No variant	No variant	No variant	No variant	elegans	NO	LOW_OR_NONE
ECA2941	22.133915	-159.65045	Rotting_nut/pod/seed/fruit	No variant	No variant	No variant	No variant	No variant	elegans	NO	LOW_OR_NONE
ECA2942	22.1329535	-159.64597	Rotting_nut/pod/seed/fruit	No variant	No variant	No variant	No variant	No variant	elegans	NO	LOW_OR_NONE
ECA2944	22.1313576	-159.64593	Rotting_flower	No variant	No variant	No variant	No variant	No variant	elegans	NO	LOW_OR_NONE
ECA2945	22.1330097	-159.65151	Rotting_nut/pod/seed/fruit	No variant	No variant	No variant	No variant	No variant	elegans	NO	LOW_OR_NONE
ECA2946	22.1330097	-159.65151	Rotting_nut/pod/seed/fruit	No variant	No variant	No variant	No variant	No variant	elegans	NO	LOW_OR_NONE
ECA2947	22.1324357	-159.64628	Rotting_nut/pod/seed/fruit	No variant	No variant	No variant	No variant	No variant	elegans	NO	LOW_OR_NONE
ECA2948	22.1332247	-159.64581	Rotting_nut/pod/seed/fruit	No variant	No variant	No variant	No variant	No variant	elegans	NO	LOW_OR_NONE
ECA2949	22.1321096	-159.64622	Rotting_nut/pod/seed/fruit	No variant	No variant	No variant	No variant	No variant	elegans	NO	LOW_OR_NONE
ECA2950	22.1321096	-159.64622	Rotting_nut/pod/seed/fruit	No variant	No variant	No variant	No variant	No variant	elegans	NO	LOW_OR_NONE
ECA2951	22.1329535	-159.64597	Rotting_nut/pod/seed/fruit	No variant	No variant	No variant	No variant	No variant	elegans	NO	LOW_OR_NONE
ECA2952	22.1324265	-159.65164	Rotting_nut/pod/seed/fruit	No variant	No variant	No variant	No variant	No variant	elegans	NO	LOW_OR_NONE
ECA2956	22.1332207	-159.65128	Rotting_nut/pod/seed/fruit	No variant	No variant	No variant	No variant	No variant	elegans	NO	LOW_OR_NONE
ECA2960	22.1337201	-159.65072	Rotting_nut/pod/seed/fruit	No variant	No variant	No variant	No variant	No variant	elegans	NO	LOW_OR_NONE
ECA2963	22.1342581	-159.64964	Rotting_nut/pod/seed/fruit	No variant	No variant	No variant	No variant	No variant	elegans	NO	LOW_OR_NONE
ECA2968	22.1313576	-159.64593	Rotting_flower	No variant	No variant	No variant	No variant	No variant	elegans	NO	LOW_OR_NONE
ECA2970	22.1346145	-159.64944	Rotting_nut/pod/seed/fruit	No variant	No variant	No variant	No variant	No variant	elegans	NO	LOW_OR_NONE
ECA2974	22.1342581	-159.64964	Rotting_nut/pod/seed/fruit	No variant	No variant	No variant	No variant	No variant	elegans	NO	LOW_OR_NONE
ECA2982	22.132495	-159.65165	Rotting_nut/pod/seed/fruit	No variant	No variant	No variant	No variant	No variant	elegans	NO	LOW_OR_NONE
ECA2988	22.1324614	-159.65166	Rotting_nut/pod/seed/fruit	No variant	No variant	No variant	No variant	No variant	elegans	NO	LOW_OR_NONE
ECA3005	22.1312732	-159.64595	Rotting_flower	No variant	No variant	No variant	No variant	No variant	elegans	NO	LOW_OR_NONE
ECA3006	22.1346683	-159.64935	Rotting_nut/pod/seed/fruit	No variant	No variant	No variant	No variant	No variant	elegans	NO	LOW_OR_NONE
ECA3012	19.4401677	-155.30512	Vegetal_litter/mix	No variant	No variant	No variant	No variant	No variant	elegans	NO	LOW_OR_NONE
ECA3025	19.4386191	-155.30272	Rotting_nut/pod/seed/fruit	No variant	No variant	No variant	No variant	No variant	elegans	NO	LOW_OR_NONE
ECA3034	20.0412655	-155.44227	Rotting_nut/pod/seed/fruit	No variant	No variant	No variant	No variant	No variant	elegans	NO	LOW_OR_NONE
ECA3035	20.0413916	-155.44262	Rotting_nut/pod/seed/fruit	No variant	No variant	No variant	No variant	No variant	elegans	NO	LOW_OR_NONE
ECA3038	19.1191743	-155.82226	Rotting_flower	No variant	No variant	No variant	No variant	No variant	elegans	NO	LOW_OR_NONE
ECA3049	20.0403298	-155.44253	Rotting_nut/pod/seed/fruit	No variant	No variant	No variant	No variant	No variant	elegans	NO	LOW_OR_NONE
ECA3057	20.0403217	-155.44254	Rotting_nut/pod/seed/fruit	No variant	No variant	No variant	No variant	No variant	elegans	NO	LOW_OR_NONE
ECA3077	20.0404054	-155.44246	Rotting_nut/pod/seed/fruit	No variant	No variant	No variant	No variant	No variant	elegans	NO	LOW_OR_NONE
ECA3088	21.329725	-157.82204	Rotting_nut/pod/seed/fruit	No variant	No variant	No variant	No variant	No variant	elegans	NO	LOW_OR_NONE
ECA3116	20.0406881	-155.44124	Rotting_nut/pod/seed/fruit	No variant	No variant	No variant	No variant	No variant	elegans	NO	LOW_OR_NONE
ECA3117	20.039438	-155.44027	Rotting_nut/pod/seed/fruit	No variant	No variant	No variant	No variant	No variant	elegans	NO	LOW_OR_NONE
NIC2088	46.573028	0.630251	Compost	No variant	No variant	No variant	No variant	No variant	elegans	NO	LOW_OR_NONE
NIC2099	52.640557	-6.55778	Rotting_stem	No variant	No variant	No variant	No variant	No variant	elegans	NO	LOW_OR_NONE
NIC2102	43.9589288	6.91424847	Compost	No variant	No variant	No variant	No variant	No variant	elegans	NO	LOW_OR_NONE
NIC2115	43.69643	7.268314	Vegetal_litter/mix	No variant	No variant	No variant	No variant	No variant	elegans	NO	LOW_OR_NONE
NIC2117	43.69643	7.268314	Rotting_nut/pod/seed/fruit	No variant	No variant	No variant	No variant	No variant	elegans	NO	LOW_OR_NONE
NIC2118	43.6983718	7.27592322	Rotting_nut/pod/seed/fruit	No variant	No variant	No variant	No variant	No variant	elegans	NO	LOW_OR_NONE
NIC2120	43.697705	7.273744	Rotting_nut/pod/seed/fruit	No variant	No variant	No variant	No variant	No variant	elegans	NO	LOW_OR_NONE
NIC2126	43.715806	7.266703	Rotting_nut/pod/seed/fruit	No variant	No variant	No variant	No variant	No variant	elegans	NO	LOW_OR_NONE
NIC2127	43.715806	7.266703	Rotting_nut/pod/seed/fruit	No variant	No variant	No variant	No variant	No variant	elegans	NO	LOW_OR_NONE
NIC2129	43.683628	7.33414856	Rotting_nut/pod/seed/fruit	No variant	No variant	No variant	No variant	No variant	elegans	NO	LOW_OR_NONE
NIC2131	43.6844616	7.33446231	Rotting_nut/pod/seed/fruit	No variant	No variant	No variant	No variant	No variant	elegans	NO	LOW_OR_NONE
WN2130	51.98925	5.65688	Rotting_nut/pod/seed/fruit	No variant	No variant	No variant	No variant	No variant	elegans	NO	LOW_OR_NONE
WN2136	51.985108	5.768009	Rotting_nut/pod/seed/fruit	No variant	No variant	No variant	No variant	No variant	elegans	NO	LOW_OR_NONE
WN2151	51.985105	5.768119	Rotting_stem	No variant	No variant	No variant	No variant	No variant	elegans	NO	LOW_OR_NONE
WN2164	51.985105	5.768119	Rotting_stem	No variant	No variant	No variant	No variant	No variant	elegans	NO	LOW_OR_NONE
JU4286	44.88	4.81	Compost	No variant	No variant	No variant	No variant	No variant	elegans	NO	LOW_OR_NONE
JU1256	49.12618	1.96152	Rotting_nut/pod/seed/fruit	No variant	No variant	No variant	No variant	No variant	elegans	NO	LOW_OR_NONE
OAR137	-38.685015	-62.209856	Vegetal_litter/mix	No variant	No variant	No variant	No variant	No variant	elegans	NO	LOW_OR_NONE
BRC20391	25.016672	121.557423	Rotting_nut/pod/seed/fruit	No variant	No variant	No variant	No variant	No variant	tropicalis	NO	LOW_OR_NONE
BRC20400	25.016672	121.557423	Rotting_nut/pod/seed/fruit	No variant	No variant	No variant	No variant	No variant	tropicalis	NO	LOW_OR_NONE
BRC20464	24.822726	121.735653	Rotting_nut/pod/seed/fruit	No variant	No variant	No variant	No variant	No variant	tropicalis	NO	LOW_OR_NONE
BRC20548	22.753556	120.731306	Rotting_nut/pod/seed/fruit	No variant	No variant	No variant	No variant	No variant	tropicalis	NO	LOW_OR_NONE
ECA1299	21.34198	-157.8095	Rotting_nut/pod/seed/fruit	No variant	No variant	No variant	No variant	No variant	tropicalis	NO	LOW_OR_NONE
ECA1300	21.34202	-157.8096	Rotting_nut/pod/seed/fruit	No variant	No variant	No variant	No variant	No variant	tropicalis	NO	LOW_OR_NONE
ECA1301	21.34202	-157.8096	Rotting_nut/pod/seed/fruit	No variant	No variant	No variant	No variant	No variant	tropicalis	NO	LOW_OR_NONE
ECA1302	21.34202	-157.8096	Rotting_nut/pod/seed/fruit	No variant	No variant	No variant	No variant	No variant	tropicalis	NO	LOW_OR_NONE
ECA1303	21.34202	-157.8096	Rotting_nut/pod/seed/fruit	No variant	No variant	No variant	No variant	No variant	tropicalis	NO	LOW_OR_NONE
ECA1304	21.34202	-157.8096	Rotting_nut/pod/seed/fruit	No variant	No variant	No variant	No variant	No variant	tropicalis	NO	LOW_OR_NONE
ECA1305	21.34091	-157.822	Rotting_nut/pod/seed/fruit	No variant	No variant	No variant	No variant	No variant	tropicalis	NO	LOW_OR_NONE
ECA1306	21.34293	-157.8239	Rotting_flower	No variant	No variant	No variant	No variant	No variant	tropicalis	NO	LOW_OR_NONE
ECA1307	21.34198	-157.8095	Rotting_nut/pod/seed/fruit	No variant	No variant	No variant	No variant	No variant	tropicalis	NO	LOW_OR_NONE
ECA1310	21.34293	-157.8239	Rotting_flower	No variant	No variant	No variant	No variant	No variant	tropicalis	NO	LOW_OR_NONE
ECA1311	20.04062	-155.4413	Vegetal_litter/mix	No variant	No variant	No variant	No variant	No variant	tropicalis	NO	LOW_OR_NONE
ECA1312	20.04062	-155.4413	Vegetal_litter/mix	No variant	No variant	No variant	No variant	No variant	tropicalis	NO	LOW_OR_NONE
ECA1313	20.04062	-155.4413	Vegetal_litter/mix	No variant	No variant	No variant	No variant	No variant	tropicalis	NO	LOW_OR_NONE
ECA1401	21.342699	-157.82155	Rotting_nut/pod/seed/fruit	No variant	No variant	No variant	No variant	No variant	tropicalis	NO	LOW_OR_NONE
ECA1403	21.342699	-157.82155	Rotting_nut/pod/seed/fruit	No variant	No variant	No variant	No variant	No variant	tropicalis	NO	LOW_OR_NONE
ECA1405	21.342699	-157.82155	Rotting_nut/pod/seed/fruit	No variant	No variant	No variant	No variant	No variant	tropicalis	NO	LOW_OR_NONE
ECA1445	19.8552394	-155.15275	Rotting_flower	No variant	No variant	No variant	No variant	No variant	tropicalis	NO	LOW_OR_NONE
ECA1447	19.8552394	-155.15275	Rotting_flower	No variant	No variant	No variant	No variant	No variant	tropicalis	NO	LOW_OR_NONE
ECA1449	19.8552394	-155.15275	Rotting_flower	No variant	No variant	No variant	No variant	No variant	tropicalis	NO	LOW_OR_NONE
ECA1451	19.8552394	-155.15275	Rotting_flower	No variant	No variant	No variant	No variant	No variant	tropicalis	NO	LOW_OR_NONE
ECA1453	19.854497	-155.15326	Rotting_flower	No variant	No variant	No variant	No variant	No variant	tropicalis	NO	LOW_OR_NONE
ECA1481	21.3944889	-157.90023	Vegetal_litter/mix	No variant	No variant	No variant	No variant	No variant	tropicalis	NO	LOW_OR_NONE
ECA1518	21.3977444	-157.89149	Rotting_nut/pod/seed/fruit	No variant	No variant	No variant	No variant	No variant	tropicalis	NO	LOW_OR_NONE
ECA1579	21.317253	-157.81937	Rotting_nut/pod/seed/fruit	No variant	No variant	No variant	No variant	No variant	tropicalis	NO	LOW_OR_NONE
ECA1581	21.317253	-157.81937	Rotting_nut/pod/seed/fruit	No variant	No variant	No variant	No variant	No variant	tropicalis	NO	LOW_OR_NONE
ECA1583	21.317253	-157.81937	Rotting_nut/pod/seed/fruit	No variant	No variant	No variant	No variant	No variant	tropicalis	NO	LOW_OR_NONE
ECA1585	21.317253	-157.81937	Rotting_nut/pod/seed/fruit	No variant	No variant	No variant	No variant	No variant	tropicalis	NO	LOW_OR_NONE
ECA1599	21.394489	-157.90023	Vegetal_litter/mix	No variant	No variant	No variant	No variant	No variant	tropicalis	NO	LOW_OR_NONE
ECA1603	21.3957861	-157.90051	Vegetal_litter/mix	No variant	No variant	No variant	No variant	No variant	tropicalis	NO	LOW_OR_NONE
ECA2087	21.394489	-157.90023	Vegetal_litter/mix	No variant	No variant	No variant	No variant	No variant	tropicalis	NO	LOW_OR_NONE
ECA2898	21.355658	-157.76457	Rotting_nut/pod/seed/fruit	No variant	No variant	No variant	No variant	No variant	tropicalis	NO	LOW_OR_NONE
ECA2899	21.355658	-157.76457	Rotting_nut/pod/seed/fruit	No variant	No variant	No variant	No variant	No variant	tropicalis	NO	LOW_OR_NONE
ECA2900	21.355658	-157.76457	Rotting_nut/pod/seed/fruit	No variant	No variant	No variant	No variant	No variant	tropicalis	NO	LOW_OR_NONE
ECA2910	21.355658	-157.76457	Rotting_nut/pod/seed/fruit	No variant	No variant	No variant	No variant	No variant	tropicalis	NO	LOW_OR_NONE
ECA2954	22.0638967	-159.35228	Rotting_nut/pod/seed/fruit	No variant	No variant	No variant	No variant	No variant	tropicalis	NO	LOW_OR_NONE
ECA2955	22.0638967	-159.35228	Rotting_nut/pod/seed/fruit	No variant	No variant	No variant	No variant	No variant	tropicalis	NO	LOW_OR_NONE
ECA3053	20.0389764	-155.43997	Rotting_nut/pod/seed/fruit	No variant	No variant	No variant	No variant	No variant	tropicalis	NO	LOW_OR_NONE
ECA788	21.362625	-157.77991	Rotting_nut/pod/seed/fruit	No variant	No variant	No variant	No variant	No variant	tropicalis	NO	LOW_OR_NONE
ECA789	21.336056	-157.79979	Rotting_flower	No variant	No variant	No variant	No variant	No variant	tropicalis	NO	LOW_OR_NONE
ECA790	22.053952	-159.36784	Rotting_nut/pod/seed/fruit	No variant	No variant	No variant	No variant	No variant	tropicalis	NO	LOW_OR_NONE
ECA791	22.193317	-159.47896	Vegetal_litter/mix	No variant	No variant	No variant	No variant	No variant	tropicalis	NO	LOW_OR_NONE
ECA792	22.193317	-159.47896	Vegetal_litter/mix	No variant	No variant	No variant	No variant	No variant	tropicalis	NO	LOW_OR_NONE
ECA794	22.053952	-159.36784	Rotting_nut/pod/seed/fruit	No variant	No variant	No variant	No variant	No variant	tropicalis	NO	LOW_OR_NONE
ECA796	19.905167	-155.13932	Rotting_flower	No variant	No variant	No variant	No variant	No variant	tropicalis	NO	LOW_OR_NONE
ECA797	19.590717	-155.06791	Vegetal_litter/mix	No variant	No variant	No variant	No variant	No variant	tropicalis	NO	LOW_OR_NONE
ECA798	19.906725	-155.14128	Rotting_flower	No variant	No variant	No variant	No variant	No variant	tropicalis	NO	LOW_OR_NONE
ECA799	19.589467	-155.06807	Rotting_flower	No variant	No variant	No variant	No variant	No variant	tropicalis	NO	LOW_OR_NONE
ECA800	20.783528	-156.06504	Rotting_flower	No variant	No variant	No variant	No variant	No variant	tropicalis	NO	LOW_OR_NONE
ECA801	20.783528	-156.06504	Rotting_flower	No variant	No variant	No variant	No variant	No variant	tropicalis	NO	LOW_OR_NONE
ECA802	20.783528	-156.06504	Rotting_flower	No variant	No variant	No variant	No variant	No variant	tropicalis	NO	LOW_OR_NONE
ECA803	20.783528	-156.06504	Rotting_flower	No variant	No variant	No variant	No variant	No variant	tropicalis	NO	LOW_OR_NONE
ECA804	20.807406	-156.09665	Rotting_nut/pod/seed/fruit	No variant	No variant	No variant	No variant	No variant	tropicalis	NO	LOW_OR_NONE
ECA805	20.807406	-156.09665	Rotting_nut/pod/seed/fruit	No variant	No variant	No variant	No variant	No variant	tropicalis	NO	LOW_OR_NONE
ECA806	20.813647	-156.11857	Vegetal_litter/mix	No variant	No variant	No variant	No variant	No variant	tropicalis	NO	LOW_OR_NONE
EG5889	18.3	-65.8	Rotting_nut/pod/seed/fruit	No variant	No variant	No variant	No variant	No variant	tropicalis	NO	LOW_OR_NONE
EG6180	18.3	-65.8	Rotting_nut/pod/seed/fruit	No variant	No variant	No variant	No variant	No variant	tropicalis	NO	LOW_OR_NONE
JU1373	-21.0473	55.6885	Rotting_flower	No variant	No variant	No variant	No variant	No variant	tropicalis	NO	LOW_OR_NONE
JU1374	-21.0484	55.6878	Arthropod	No variant	No variant	No variant	No variant	No variant	tropicalis	NO	LOW_OR_NONE
JU1428	4.08	-52.68	Rotting_nut/pod/seed/fruit	No variant	No variant	No variant	No variant	No variant	tropicalis	NO	LOW_OR_NONE
JU1630	17.1064	-25.1222	Rotting_nut/pod/seed/fruit	No variant	No variant	No variant	No variant	No variant	tropicalis	NO	LOW_OR_NONE
JU1631	17.1404	-25.1261	Rotting_nut/pod/seed/fruit	No variant	No variant	No variant	No variant	No variant	tropicalis	NO	LOW_OR_NONE
JU1632	17.1508	-25.1314	Rotting_nut/pod/seed/fruit	No variant	No variant	No variant	No variant	No variant	tropicalis	NO	LOW_OR_NONE
JU1633	17.115	-25.05	Rotting_nut/pod/seed/fruit	No variant	No variant	No variant	No variant	No variant	tropicalis	NO	LOW_OR_NONE
JU1634	17.12	-25.049	Rotting_stem	No variant	No variant	No variant	No variant	No variant	tropicalis	NO	LOW_OR_NONE
JU1635	17.121	-25.0492	Rotting_stem	No variant	No variant	No variant	No variant	No variant	tropicalis	NO	LOW_OR_NONE
JU1636	17.129	-25.0966	Rotting_stem	No variant	No variant	No variant	No variant	No variant	tropicalis	NO	LOW_OR_NONE
JU1639	17.149	-25.0696	Rotting_stem	No variant	No variant	No variant	No variant	No variant	tropicalis	NO	LOW_OR_NONE
JU1640	15.084	-23.5215	Rotting_nut/pod/seed/fruit	No variant	No variant	No variant	No variant	No variant	tropicalis	NO	LOW_OR_NONE
JU1641	14.9174	-23.6049	Vegetal_litter/mix	No variant	No variant	No variant	No variant	No variant	tropicalis	NO	LOW_OR_NONE
JU1800	-21.0471	55.6887	Rotting_flower	No variant	No variant	No variant	No variant	No variant	tropicalis	NO	LOW_OR_NONE
JU1818	4.595467	-52.262633	Rotting_nut/pod/seed/fruit	No variant	No variant	No variant	No variant	No variant	tropicalis	NO	LOW_OR_NONE
JU1819	4.08805	-52.675667	Rotting_stem	No variant	No variant	No variant	No variant	No variant	tropicalis	NO	LOW_OR_NONE
JU1821	4.087967	-52.675167	Fungus	No variant	No variant	No variant	No variant	No variant	tropicalis	NO	LOW_OR_NONE
JU1835	4.085783	-52.6791	Rotting_flower	No variant	No variant	No variant	No variant	No variant	tropicalis	NO	LOW_OR_NONE
JU1836	4.087883	-52.680033	Rotting_stem	No variant	No variant	No variant	No variant	No variant	tropicalis	NO	LOW_OR_NONE
JU1838	4.085517	-52.681917	Rotting_stem	No variant	No variant	No variant	No variant	No variant	tropicalis	NO	LOW_OR_NONE
JU1845	4.089583	-52.67705	Rotting_flower	No variant	No variant	No variant	No variant	No variant	tropicalis	NO	LOW_OR_NONE
JU1846	4.0911	-52.674633	Rotting_nut/pod/seed/fruit	No variant	No variant	No variant	No variant	No variant	tropicalis	NO	LOW_OR_NONE
JU1847	4.090833	-52.67465	Rotting_nut/pod/seed/fruit	No variant	No variant	No variant	No variant	No variant	tropicalis	NO	LOW_OR_NONE
JU1848	4.090933	-52.674933	Rotting_nut/pod/seed/fruit	No variant	No variant	No variant	No variant	No variant	tropicalis	NO	LOW_OR_NONE
JU1849	4.086683	-52.68165	Rotting_flower	No variant	No variant	No variant	No variant	No variant	tropicalis	NO	LOW_OR_NONE
JU1850	4.086683	-52.68165	Rotting_flower	No variant	No variant	No variant	No variant	No variant	tropicalis	NO	LOW_OR_NONE
JU1851	4.087367	-52.682217	Rotting_nut/pod/seed/fruit	No variant	No variant	No variant	No variant	No variant	tropicalis	NO	LOW_OR_NONE
JU1870	4.082883	-52.679783	Rotting_nut/pod/seed/fruit	No variant	No variant	No variant	No variant	No variant	tropicalis	NO	LOW_OR_NONE
JU1871	4.082883	-52.679783	Rotting_flower	No variant	No variant	No variant	No variant	No variant	tropicalis	NO	LOW_OR_NONE
JU1975	-2.96	-59.84	Rotting_nut/pod/seed/fruit	No variant	No variant	No variant	No variant	No variant	tropicalis	NO	LOW_OR_NONE
JU1976	-2.96	-59.84	Rotting_nut/pod/seed/fruit	No variant	No variant	No variant	No variant	No variant	tropicalis	NO	LOW_OR_NONE
JU2505	10.4708	-84.6452	Rotting_flower	No variant	No variant	No variant	No variant	No variant	tropicalis	NO	LOW_OR_NONE
JU2750	16.1761	-61.6951	Rotting_nut/pod/seed/fruit	No variant	No variant	No variant	No variant	No variant	tropicalis	NO	LOW_OR_NONE
JU2752	16.1761	-61.6951	Rotting_nut/pod/seed/fruit	No variant	No variant	No variant	No variant	No variant	tropicalis	NO	LOW_OR_NONE
JU3170	0.289	6.612	Vegetal_litter/mix	No variant	No variant	No variant	No variant	No variant	tropicalis	NO	LOW_OR_NONE
NIC1000	4.0391	-52.6675	Bait	No variant	No variant	No variant	No variant	No variant	tropicalis	NO	LOW_OR_NONE
NIC1004	4.03896	-52.66843	Bait	No variant	No variant	No variant	No variant	No variant	tropicalis	NO	LOW_OR_NONE
NIC1005	4.03896	-52.66843	Bait	No variant	No variant	No variant	No variant	No variant	tropicalis	NO	LOW_OR_NONE
NIC1012	4.03793	-52.67185	Rotting_flower	No variant	No variant	No variant	No variant	No variant	tropicalis	NO	LOW_OR_NONE
NIC1016	4.03793	-52.67185	Bait	No variant	No variant	No variant	No variant	No variant	tropicalis	NO	LOW_OR_NONE
NIC1028	4.03896	-52.66843	Bait	No variant	No variant	No variant	No variant	No variant	tropicalis	NO	LOW_OR_NONE
NIC1033	4.03724	-52.67196	Bait	No variant	No variant	No variant	No variant	No variant	tropicalis	NO	LOW_OR_NONE
NIC1038	4.03896	-52.66843	Bait	No variant	No variant	No variant	No variant	No variant	tropicalis	NO	LOW_OR_NONE
NIC105	4.08747	-52.67394	Rotting_nut/pod/seed/fruit	No variant	No variant	No variant	No variant	No variant	tropicalis	NO	LOW_OR_NONE
NIC1112	-12.829016	-71.377696	Rotting_nut/pod/seed/fruit	No variant	No variant	No variant	No variant	No variant	tropicalis	NO	LOW_OR_NONE
NIC1116	-12.838824	-71.365178	Vegetal_litter/mix	No variant	No variant	No variant	No variant	No variant	tropicalis	NO	LOW_OR_NONE
NIC1121	-12.87416	-69.497364	Rotting_nut/pod/seed/fruit	No variant	No variant	No variant	No variant	No variant	tropicalis	NO	LOW_OR_NONE
NIC1126	-12.874715	-69.496025	Rotting_nut/pod/seed/fruit	No variant	No variant	No variant	No variant	No variant	tropicalis	NO	LOW_OR_NONE
NIC1136	-12.872141	-69.497882	Rotting_nut/pod/seed/fruit	No variant	No variant	No variant	No variant	No variant	tropicalis	NO	LOW_OR_NONE
NIC1137	-12.872141	-69.497882	Rotting_nut/pod/seed/fruit	No variant	No variant	No variant	No variant	No variant	tropicalis	NO	LOW_OR_NONE
NIC114	16.0435	-61.643	Rotting_nut/pod/seed/fruit	No variant	No variant	No variant	No variant	No variant	tropicalis	NO	LOW_OR_NONE
NIC1140	-12.872553	-69.499275	Rotting_nut/pod/seed/fruit	No variant	No variant	No variant	No variant	No variant	tropicalis	NO	LOW_OR_NONE
NIC1142	-12.873886	-69.495659	Rotting_nut/pod/seed/fruit	No variant	No variant	No variant	No variant	No variant	tropicalis	NO	LOW_OR_NONE
NIC1144	-12.87499	-69.495047	Rotting_nut/pod/seed/fruit	No variant	No variant	No variant	No variant	No variant	tropicalis	NO	LOW_OR_NONE
NIC1145	-12.87499	-69.495047	Rotting_nut/pod/seed/fruit	No variant	No variant	No variant	No variant	No variant	tropicalis	NO	LOW_OR_NONE
NIC1146	-12.875765	-69.493539	Rotting_nut/pod/seed/fruit	No variant	No variant	No variant	No variant	No variant	tropicalis	NO	LOW_OR_NONE
NIC1147	-12.875863	-69.493406	Rotting_nut/pod/seed/fruit	No variant	No variant	No variant	No variant	No variant	tropicalis	NO	LOW_OR_NONE
NIC1149	-12.876449	-69.49256	Rotting_nut/pod/seed/fruit	No variant	No variant	No variant	No variant	No variant	tropicalis	NO	LOW_OR_NONE
NIC1150	-12.876885	-69.492749	Rotting_nut/pod/seed/fruit	No variant	No variant	No variant	No variant	No variant	tropicalis	NO	LOW_OR_NONE
NIC1151	-12.876447	-69.494074	Rotting_nut/pod/seed/fruit	No variant	No variant	No variant	No variant	No variant	tropicalis	NO	LOW_OR_NONE
NIC1152	-12.876295	-69.495403	Rotting_nut/pod/seed/fruit	No variant	No variant	No variant	No variant	No variant	tropicalis	NO	LOW_OR_NONE
NIC1153	-12.876295	-69.495403	Rotting_nut/pod/seed/fruit	No variant	No variant	No variant	No variant	No variant	tropicalis	NO	LOW_OR_NONE
NIC1155	-12.875642	-69.49655	Rotting_nut/pod/seed/fruit	No variant	No variant	No variant	No variant	No variant	tropicalis	NO	LOW_OR_NONE
NIC1156	-12.990649	-69.507455	Rotting_nut/pod/seed/fruit	No variant	No variant	No variant	No variant	No variant	tropicalis	NO	LOW_OR_NONE
NIC1157	-12.990649	-69.507455	Rotting_nut/pod/seed/fruit	No variant	No variant	No variant	No variant	No variant	tropicalis	NO	LOW_OR_NONE
NIC1160	-12.875118	-69.496831	Rotting_nut/pod/seed/fruit	No variant	No variant	No variant	No variant	No variant	tropicalis	NO	LOW_OR_NONE
NIC1161	-12.875761	-69.496324	Rotting_nut/pod/seed/fruit	No variant	No variant	No variant	No variant	No variant	tropicalis	NO	LOW_OR_NONE
NIC1163	-12.875965	-69.495815	Rotting_nut/pod/seed/fruit	No variant	No variant	No variant	No variant	No variant	tropicalis	NO	LOW_OR_NONE
NIC1164	-12.876927	-69.494834	Rotting_nut/pod/seed/fruit	No variant	No variant	No variant	No variant	No variant	tropicalis	NO	LOW_OR_NONE
NIC1165	-12.876884	-69.494845	Rotting_nut/pod/seed/fruit	No variant	No variant	No variant	No variant	No variant	tropicalis	NO	LOW_OR_NONE
NIC1167	-12.877399	-69.494481	Rotting_nut/pod/seed/fruit	No variant	No variant	No variant	No variant	No variant	tropicalis	NO	LOW_OR_NONE
NIC1168	-12.879182	-69.492541	Rotting_nut/pod/seed/fruit	No variant	No variant	No variant	No variant	No variant	tropicalis	NO	LOW_OR_NONE
NIC1169	-12.8792	-69.492263	Rotting_nut/pod/seed/fruit	No variant	No variant	No variant	No variant	No variant	tropicalis	NO	LOW_OR_NONE
NIC1170	-12.879566	-69.491556	Rotting_nut/pod/seed/fruit	No variant	No variant	No variant	No variant	No variant	tropicalis	NO	LOW_OR_NONE
NIC1175	-12.880873	-69.490667	Rotting_nut/pod/seed/fruit	No variant	No variant	No variant	No variant	No variant	tropicalis	NO	LOW_OR_NONE
NIC1176	-12.881271	-69.490138	Rotting_nut/pod/seed/fruit	No variant	No variant	No variant	No variant	No variant	tropicalis	NO	LOW_OR_NONE
NIC1177	-12.881345	-69.490063	Rotting_nut/pod/seed/fruit	No variant	No variant	No variant	No variant	No variant	tropicalis	NO	LOW_OR_NONE
NIC1180	-12.88253	-69.488249	Rotting_nut/pod/seed/fruit	No variant	No variant	No variant	No variant	No variant	tropicalis	NO	LOW_OR_NONE
NIC1181	-12.88332	-69.487259	Rotting_nut/pod/seed/fruit	No variant	No variant	No variant	No variant	No variant	tropicalis	NO	LOW_OR_NONE
NIC1188	-12.882529	-69.48456	Rotting_nut/pod/seed/fruit	No variant	No variant	No variant	No variant	No variant	tropicalis	NO	LOW_OR_NONE
NIC1192	-12.849763	-69.457712	Rotting_nut/pod/seed/fruit	No variant	No variant	No variant	No variant	No variant	tropicalis	NO	LOW_OR_NONE
NIC1193	-12.849738	-69.4576	Rotting_nut/pod/seed/fruit	No variant	No variant	No variant	No variant	No variant	tropicalis	NO	LOW_OR_NONE
NIC122	16.1779	-61.6563	Rotting_flower	No variant	No variant	No variant	No variant	No variant	tropicalis	NO	LOW_OR_NONE
NIC124	16.0435	-61.643	Rotting_nut/pod/seed/fruit	No variant	No variant	No variant	No variant	No variant	tropicalis	NO	LOW_OR_NONE
NIC125	16.0207	-61.597	Rotting_nut/pod/seed/fruit	No variant	No variant	No variant	No variant	No variant	tropicalis	NO	LOW_OR_NONE
NIC1252	4.08535	-52.682943	Rotting_flower	No variant	No variant	No variant	No variant	No variant	tropicalis	NO	LOW_OR_NONE
NIC1254	4.08535	-52.682943	Rotting_flower	No variant	No variant	No variant	No variant	No variant	tropicalis	NO	LOW_OR_NONE
NIC1257	4.08535	-52.682943	Rotting_flower	No variant	No variant	No variant	No variant	No variant	tropicalis	NO	LOW_OR_NONE
NIC1268	3.60820396	-53.175201	Rotting_nut/pod/seed/fruit	No variant	No variant	No variant	No variant	No variant	tropicalis	NO	LOW_OR_NONE
NIC1270	3.59945099	-53.187446	Rotting_flower	No variant	No variant	No variant	No variant	No variant	tropicalis	NO	LOW_OR_NONE
NIC1272	3.648233	-53.197015	Rotting_nut/pod/seed/fruit	No variant	No variant	No variant	No variant	No variant	tropicalis	NO	LOW_OR_NONE
NIC1275	3.64340401	-53.198357	Rotting_nut/pod/seed/fruit	No variant	No variant	No variant	No variant	No variant	tropicalis	NO	LOW_OR_NONE
NIC1276	3.61280797	-53.180336	Rotting_flower	No variant	No variant	No variant	No variant	No variant	tropicalis	NO	LOW_OR_NONE
NIC1277	3.60772099	-53.199956	Rotting_flower	No variant	No variant	No variant	No variant	No variant	tropicalis	NO	LOW_OR_NONE
NIC1278	3.63863496	-53.204145	Rotting_flower	No variant	No variant	No variant	No variant	No variant	tropicalis	NO	LOW_OR_NONE
NIC129	16.0207	-61.597	Rotting_flower	No variant	No variant	No variant	No variant	No variant	tropicalis	NO	LOW_OR_NONE
NIC1290	3.60579299	-53.177995	Rotting_flower	No variant	No variant	No variant	No variant	No variant	tropicalis	NO	LOW_OR_NONE
NIC1293	3.644524	-53.198129	Rotting_nut/pod/seed/fruit	No variant	No variant	No variant	No variant	No variant	tropicalis	NO	LOW_OR_NONE
NIC1300	3.59484203	-53.178877	Rotting_flower	No variant	No variant	No variant	No variant	No variant	tropicalis	NO	LOW_OR_NONE
NIC1301	3.62019	-53.208098	Rotting_flower	No variant	No variant	No variant	No variant	No variant	tropicalis	NO	LOW_OR_NONE
NIC1305	3.61480203	-53.198126	Rotting_flower	No variant	No variant	No variant	No variant	No variant	tropicalis	NO	LOW_OR_NONE
NIC1307	4.86802798	-52.345959	Rotting_nut/pod/seed/fruit	No variant	No variant	No variant	No variant	No variant	tropicalis	NO	LOW_OR_NONE
NIC1309	4.54827103	-52.21274	Rotting_nut/pod/seed/fruit	No variant	No variant	No variant	No variant	No variant	tropicalis	NO	LOW_OR_NONE
NIC1313	4.54814597	-52.212006	Rotting_nut/pod/seed/fruit	No variant	No variant	No variant	No variant	No variant	tropicalis	NO	LOW_OR_NONE
NIC1316	4.54827103	-52.21274	Rotting_nut/pod/seed/fruit	No variant	No variant	No variant	No variant	No variant	tropicalis	NO	LOW_OR_NONE
NIC1317	4.55532096	-52.209778	Rotting_flower	No variant	No variant	No variant	No variant	No variant	tropicalis	NO	LOW_OR_NONE
NIC1321	4.55894203	-52.207791	Rotting_flower	No variant	No variant	No variant	No variant	No variant	tropicalis	NO	LOW_OR_NONE
NIC1323	4.55628597	-52.208816	Rotting_nut/pod/seed/fruit	No variant	No variant	No variant	No variant	No variant	tropicalis	NO	LOW_OR_NONE
NIC1328	4.04861396	-52.676549	Rotting_flower	No variant	No variant	No variant	No variant	No variant	tropicalis	NO	LOW_OR_NONE
NIC1337	4.04861396	-52.676549	Rotting_flower	No variant	No variant	No variant	No variant	No variant	tropicalis	NO	LOW_OR_NONE
NIC1338	4.04825999	-52.677148	Rotting_flower	No variant	No variant	No variant	No variant	No variant	tropicalis	NO	LOW_OR_NONE
NIC1341	4.04742901	-52.677632	Rotting_nut/pod/seed/fruit	No variant	No variant	No variant	No variant	No variant	tropicalis	NO	LOW_OR_NONE
NIC1343	4.04851397	-52.676732	Rotting_flower	No variant	No variant	No variant	No variant	No variant	tropicalis	NO	LOW_OR_NONE
NIC1344	4.05512704	-52.678163	Rotting_flower	No variant	No variant	No variant	No variant	No variant	tropicalis	NO	LOW_OR_NONE
NIC1354	4.07157501	-52.689701	Rotting_nut/pod/seed/fruit	No variant	No variant	No variant	No variant	No variant	tropicalis	NO	LOW_OR_NONE
NIC1355	4.05741798	-52.678903	Rotting_flower	No variant	No variant	No variant	No variant	No variant	tropicalis	NO	LOW_OR_NONE
NIC1359	4.05317003	-52.677387	Rotting_stem	No variant	No variant	No variant	No variant	No variant	tropicalis	NO	LOW_OR_NONE
NIC1363	4.05804897	-52.678279	Rotting_flower	No variant	No variant	No variant	No variant	No variant	tropicalis	NO	LOW_OR_NONE
NIC1372	4.08104003	-52.682281	Rotting_flower	No variant	No variant	No variant	No variant	No variant	tropicalis	NO	LOW_OR_NONE
NIC1376	4.08339299	-52.68152	Rotting_flower	No variant	No variant	No variant	No variant	No variant	tropicalis	NO	LOW_OR_NONE
NIC1378	4.0951	-52.686219	Rotting_flower	No variant	No variant	No variant	No variant	No variant	tropicalis	NO	LOW_OR_NONE
NIC1381	4.03945698	-52.675864	Rotting_flower	No variant	No variant	No variant	No variant	No variant	tropicalis	NO	LOW_OR_NONE
NIC1382	4.03844001	-52.673347	Rotting_nut/pod/seed/fruit	No variant	No variant	No variant	No variant	No variant	tropicalis	NO	LOW_OR_NONE
NIC1383	4.03890998	-52.673385	Rotting_nut/pod/seed/fruit	No variant	No variant	No variant	No variant	No variant	tropicalis	NO	LOW_OR_NONE
NIC1384	4.04796897	-52.677144	Rotting_flower	No variant	No variant	No variant	No variant	No variant	tropicalis	NO	LOW_OR_NONE
NIC1386	3.60244702	-53.19164	Rotting_nut/pod/seed/fruit	No variant	No variant	No variant	No variant	No variant	tropicalis	NO	LOW_OR_NONE
NIC1387	3.60349501	-53.194582	Rotting_flower	No variant	No variant	No variant	No variant	No variant	tropicalis	NO	LOW_OR_NONE
NIC1389	3.61680396	-53.196292	Rotting_flower	No variant	No variant	No variant	No variant	No variant	tropicalis	NO	LOW_OR_NONE
NIC1391	3.59677096	-53.177916	Rotting_flower	No variant	No variant	No variant	No variant	No variant	tropicalis	NO	LOW_OR_NONE
NIC1392	3.60165903	-53.190647	Rotting_flower	No variant	No variant	No variant	No variant	No variant	tropicalis	NO	LOW_OR_NONE
NIC1393	3.62148299	-53.214096	Rotting_nut/pod/seed/fruit	No variant	No variant	No variant	No variant	No variant	tropicalis	NO	LOW_OR_NONE
NIC1395	3.63255297	-53.206192	Rotting_nut/pod/seed/fruit	No variant	No variant	No variant	No variant	No variant	tropicalis	NO	LOW_OR_NONE
NIC1400	4.56105704	-52.183306	Rotting_flower	No variant	No variant	No variant	No variant	No variant	tropicalis	NO	LOW_OR_NONE
NIC1405	3.60005097	-53.18948	Rotting_flower	No variant	No variant	No variant	No variant	No variant	tropicalis	NO	LOW_OR_NONE
NIC1408	3.64123603	-53.189581	Rotting_flower	No variant	No variant	No variant	No variant	No variant	tropicalis	NO	LOW_OR_NONE
NIC1410	3.61230799	-53.21482	Rotting_nut/pod/seed/fruit	No variant	No variant	No variant	No variant	No variant	tropicalis	NO	LOW_OR_NONE
NIC1411	3.59677096	-53.177916	Rotting_flower	No variant	No variant	No variant	No variant	No variant	tropicalis	NO	LOW_OR_NONE
NIC1415	3.63729201	-53.204465	Rotting_flower	No variant	No variant	No variant	No variant	No variant	tropicalis	NO	LOW_OR_NONE
NIC1419	3.60313098	-53.192636	Rotting_nut/pod/seed/fruit	No variant	No variant	No variant	No variant	No variant	tropicalis	NO	LOW_OR_NONE
NIC1420	3.60349501	-53.194582	Rotting_flower	No variant	No variant	No variant	No variant	No variant	tropicalis	NO	LOW_OR_NONE
NIC1422	3.63972603	-53.203304	Rotting_flower	No variant	No variant	No variant	No variant	No variant	tropicalis	NO	LOW_OR_NONE
NIC1425	4.03997197	-52.674937	Rotting_nut/pod/seed/fruit	No variant	No variant	No variant	No variant	No variant	tropicalis	NO	LOW_OR_NONE
NIC1430	4.04946104	-52.676274	Rotting_nut/pod/seed/fruit	No variant	No variant	No variant	No variant	No variant	tropicalis	NO	LOW_OR_NONE
NIC1432	4.08781302	-52.679922	Rotting_nut/pod/seed/fruit	No variant	No variant	No variant	No variant	No variant	tropicalis	NO	LOW_OR_NONE
NIC1433	4.055725	-52.678045	Rotting_nut/pod/seed/fruit	No variant	No variant	No variant	No variant	No variant	tropicalis	NO	LOW_OR_NONE
NIC1438	4.08830001	-52.681244	Rotting_flower	No variant	No variant	No variant	No variant	No variant	tropicalis	NO	LOW_OR_NONE
NIC1453	4.55417398	-52.21074	Rotting_nut/pod/seed/fruit	No variant	No variant	No variant	No variant	No variant	tropicalis	NO	LOW_OR_NONE
NIC1470	4.09010799	-52.682923	Rotting_flower	No variant	No variant	No variant	No variant	No variant	tropicalis	NO	LOW_OR_NONE
NIC1476	4.086242	-52.677567	Rotting_flower	No variant	No variant	No variant	No variant	No variant	tropicalis	NO	LOW_OR_NONE
NIC1477	4.086242	-52.677567	Rotting_flower	No variant	No variant	No variant	No variant	No variant	tropicalis	NO	LOW_OR_NONE
NIC1478	4.086242	-52.677567	Bait	No variant	No variant	No variant	No variant	No variant	tropicalis	NO	LOW_OR_NONE
NIC1514	4.08535	-52.682943	Rotting_flower	No variant	No variant	No variant	No variant	No variant	tropicalis	NO	LOW_OR_NONE
NIC1526	-16.755721	49.99665	Vegetal_litter/mix	No variant	No variant	No variant	No variant	No variant	tropicalis	NO	LOW_OR_NONE
NIC1531	-16.755873	49.996516	Compost	No variant	No variant	No variant	No variant	No variant	tropicalis	NO	LOW_OR_NONE
NIC1534	-17.088793	49.827329	Rotting_flower	No variant	No variant	No variant	No variant	No variant	tropicalis	NO	LOW_OR_NONE
NIC1541	25.05792	121.77076	Rotting_nut/pod/seed/fruit	No variant	No variant	No variant	No variant	No variant	tropicalis	NO	LOW_OR_NONE
NIC1542	25.05704	121.77109	Rotting_nut/pod/seed/fruit	No variant	No variant	No variant	No variant	No variant	tropicalis	NO	LOW_OR_NONE
NIC1543	25.05704	121.77109	Rotting_nut/pod/seed/fruit	No variant	No variant	No variant	No variant	No variant	tropicalis	NO	LOW_OR_NONE
NIC1545	25.05343	121.77265	Rotting_nut/pod/seed/fruit	No variant	No variant	No variant	No variant	No variant	tropicalis	NO	LOW_OR_NONE
NIC1546	25.05343	121.77265	Rotting_nut/pod/seed/fruit	No variant	No variant	No variant	No variant	No variant	tropicalis	NO	LOW_OR_NONE
NIC1547	25.05343	121.77265	Rotting_nut/pod/seed/fruit	No variant	No variant	No variant	No variant	No variant	tropicalis	NO	LOW_OR_NONE
NIC1548	25.05343	121.77265	Rotting_nut/pod/seed/fruit	No variant	No variant	No variant	No variant	No variant	tropicalis	NO	LOW_OR_NONE
NIC1549	25.05343	121.77265	Rotting_nut/pod/seed/fruit	No variant	No variant	No variant	No variant	No variant	tropicalis	NO	LOW_OR_NONE
NIC1550	25.05343	121.77265	Rotting_nut/pod/seed/fruit	No variant	No variant	No variant	No variant	No variant	tropicalis	NO	LOW_OR_NONE
NIC1551	25.02212	121.73275	Rotting_nut/pod/seed/fruit	No variant	No variant	No variant	No variant	No variant	tropicalis	NO	LOW_OR_NONE
NIC1553	25.02212	121.73275	Rotting_nut/pod/seed/fruit	No variant	No variant	No variant	No variant	No variant	tropicalis	NO	LOW_OR_NONE
NIC1555	25.02132	121.73295	Rotting_nut/pod/seed/fruit	No variant	No variant	No variant	No variant	No variant	tropicalis	NO	LOW_OR_NONE
NIC1557	25.01713	121.73247	Rotting_nut/pod/seed/fruit	No variant	No variant	No variant	No variant	No variant	tropicalis	NO	LOW_OR_NONE
NIC1559	25.01519	121.73311	Rotting_nut/pod/seed/fruit	No variant	No variant	No variant	No variant	No variant	tropicalis	NO	LOW_OR_NONE
NIC1561	25.00481	121.73369	Rotting_nut/pod/seed/fruit	No variant	No variant	No variant	No variant	No variant	tropicalis	NO	LOW_OR_NONE
NIC1564	25.00469	121.7343	Rotting_nut/pod/seed/fruit	No variant	No variant	No variant	No variant	No variant	tropicalis	NO	LOW_OR_NONE
NIC1565	23.86597	120.90747	Rotting_flower	No variant	No variant	No variant	No variant	No variant	tropicalis	NO	LOW_OR_NONE
NIC1583	23.58773	121.34154	Rotting_nut/pod/seed/fruit	No variant	No variant	No variant	No variant	No variant	tropicalis	NO	LOW_OR_NONE
NIC1586	23.58878	121.33879	Rotting_nut/pod/seed/fruit	No variant	No variant	No variant	No variant	No variant	tropicalis	NO	LOW_OR_NONE
NIC1587	23.58801	121.34578	Rotting_nut/pod/seed/fruit	No variant	No variant	No variant	No variant	No variant	tropicalis	NO	LOW_OR_NONE
NIC1588	23.58801	121.34578	Rotting_nut/pod/seed/fruit	No variant	No variant	No variant	No variant	No variant	tropicalis	NO	LOW_OR_NONE
NIC1592	24.68622	121.13734	Rotting_nut/pod/seed/fruit	No variant	No variant	No variant	No variant	No variant	tropicalis	NO	LOW_OR_NONE
NIC1594	24.68622	121.13734	Rotting_nut/pod/seed/fruit	No variant	No variant	No variant	No variant	No variant	tropicalis	NO	LOW_OR_NONE
NIC1596	24.6871	121.13633	Rotting_nut/pod/seed/fruit	No variant	No variant	No variant	No variant	No variant	tropicalis	NO	LOW_OR_NONE
NIC1603	24.68897	121.13965	Rotting_nut/pod/seed/fruit	No variant	No variant	No variant	No variant	No variant	tropicalis	NO	LOW_OR_NONE
NIC1644	25.06464	121.82481	Rotting_nut/pod/seed/fruit	No variant	No variant	No variant	No variant	No variant	tropicalis	NO	LOW_OR_NONE
NIC1646	25.06549	121.82703	Rotting_nut/pod/seed/fruit	No variant	No variant	No variant	No variant	No variant	tropicalis	NO	LOW_OR_NONE
NIC1647	25.06574	121.82753	Rotting_nut/pod/seed/fruit	No variant	No variant	No variant	No variant	No variant	tropicalis	NO	LOW_OR_NONE
NIC1648	25.06574	121.82753	Rotting_nut/pod/seed/fruit	No variant	No variant	No variant	No variant	No variant	tropicalis	NO	LOW_OR_NONE
NIC1649	25.06574	121.82753	Rotting_nut/pod/seed/fruit	No variant	No variant	No variant	No variant	No variant	tropicalis	NO	LOW_OR_NONE
NIC1650	25.06574	121.82753	Rotting_nut/pod/seed/fruit	No variant	No variant	No variant	No variant	No variant	tropicalis	NO	LOW_OR_NONE
NIC1651	25.02814	121.74912	Rotting_nut/pod/seed/fruit	No variant	No variant	No variant	No variant	No variant	tropicalis	NO	LOW_OR_NONE
NIC1653	25.02814	121.74912	Rotting_nut/pod/seed/fruit	No variant	No variant	No variant	No variant	No variant	tropicalis	NO	LOW_OR_NONE
NIC1656	25.02814	121.74912	Rotting_nut/pod/seed/fruit	No variant	No variant	No variant	No variant	No variant	tropicalis	NO	LOW_OR_NONE
NIC1657	25.02814	121.74912	Rotting_nut/pod/seed/fruit	No variant	No variant	No variant	No variant	No variant	tropicalis	NO	LOW_OR_NONE
NIC1658	25.02814	121.74912	Rotting_nut/pod/seed/fruit	No variant	No variant	No variant	No variant	No variant	tropicalis	NO	LOW_OR_NONE
NIC1679	22.08922	120.84876	Rotting_nut/pod/seed/fruit	No variant	No variant	No variant	No variant	No variant	tropicalis	NO	LOW_OR_NONE
NIC1846	13.1938	-59.637	Vegetal_litter/mix	No variant	No variant	No variant	No variant	No variant	tropicalis	NO	LOW_OR_NONE
NIC1851	14.72499	-61.105335	Rotting_flower	No variant	No variant	No variant	No variant	No variant	tropicalis	NO	LOW_OR_NONE
NIC1855	14.675129	-61.095721	Rotting_nut/pod/seed/fruit	No variant	No variant	No variant	No variant	No variant	tropicalis	NO	LOW_OR_NONE
NIC1856	14.674356	-61.095002	Rotting_flower	No variant	No variant	No variant	No variant	No variant	tropicalis	NO	LOW_OR_NONE
NIC1862	14.843986	-61.214646	Rotting_flower	No variant	No variant	No variant	No variant	No variant	tropicalis	NO	LOW_OR_NONE
NIC1877	14.744997	-61.092154	Rotting_nut/pod/seed/fruit	No variant	No variant	No variant	No variant	No variant	tropicalis	NO	LOW_OR_NONE
NIC1879	14.746073	-61.086543	Rotting_nut/pod/seed/fruit	No variant	No variant	No variant	No variant	No variant	tropicalis	NO	LOW_OR_NONE
NIC1881	14.744609	-61.094657	Rotting_flower	No variant	No variant	No variant	No variant	No variant	tropicalis	NO	LOW_OR_NONE
NIC1886	14.705951	-61.092991	Rotting_flower	No variant	No variant	No variant	No variant	No variant	tropicalis	NO	LOW_OR_NONE
NIC1911	14.804986	-61.146231	Rotting_flower	No variant	No variant	No variant	No variant	No variant	tropicalis	NO	LOW_OR_NONE
NIC1912	14.724882	-61.105406	Rotting_nut/pod/seed/fruit	No variant	No variant	No variant	No variant	No variant	tropicalis	NO	LOW_OR_NONE
NIC1913	14.724882	-61.105406	Rotting_nut/pod/seed/fruit	No variant	No variant	No variant	No variant	No variant	tropicalis	NO	LOW_OR_NONE
NIC1914	14.724882	-61.105406	Rotting_nut/pod/seed/fruit	No variant	No variant	No variant	No variant	No variant	tropicalis	NO	LOW_OR_NONE
NIC1915	14.67639	-61.090457	Rotting_flower	No variant	No variant	No variant	No variant	No variant	tropicalis	NO	LOW_OR_NONE
NIC1916	14.67639	-61.090457	Rotting_flower	No variant	No variant	No variant	No variant	No variant	tropicalis	NO	LOW_OR_NONE
NIC1917	14.67639	-61.090457	Rotting_flower	No variant	No variant	No variant	No variant	No variant	tropicalis	NO	LOW_OR_NONE
NIC1918	14.676352	-61.090455	Rotting_flower	No variant	No variant	No variant	No variant	No variant	tropicalis	NO	LOW_OR_NONE
NIC1919	14.676352	-61.090455	Rotting_flower	No variant	No variant	No variant	No variant	No variant	tropicalis	NO	LOW_OR_NONE
NIC192	16.0459	-61.6262	Rotting_nut/pod/seed/fruit	No variant	No variant	No variant	No variant	No variant	tropicalis	NO	LOW_OR_NONE
NIC1927	14.719237	-61.100187	Rotting_flower	No variant	No variant	No variant	No variant	No variant	tropicalis	NO	LOW_OR_NONE
NIC1928	14.719237	-61.100187	Rotting_flower	No variant	No variant	No variant	No variant	No variant	tropicalis	NO	LOW_OR_NONE
NIC1929	14.670499	-61.09485	Rotting_nut/pod/seed/fruit	No variant	No variant	No variant	No variant	No variant	tropicalis	NO	LOW_OR_NONE
NIC193	16.0207	-61.597	Rotting_flower	No variant	No variant	No variant	No variant	No variant	tropicalis	NO	LOW_OR_NONE
NIC1939	14.80577	-61.147328	Rotting_nut/pod/seed/fruit	No variant	No variant	No variant	No variant	No variant	tropicalis	NO	LOW_OR_NONE
NIC1941	14.80577	-61.147328	Rotting_nut/pod/seed/fruit	No variant	No variant	No variant	No variant	No variant	tropicalis	NO	LOW_OR_NONE
NIC1950	14.743477	-61.095204	Rotting_nut/pod/seed/fruit	No variant	No variant	No variant	No variant	No variant	tropicalis	NO	LOW_OR_NONE
NIC1962	14.744117	-61.093023	Rotting_nut/pod/seed/fruit	No variant	No variant	No variant	No variant	No variant	tropicalis	NO	LOW_OR_NONE
NIC1976	14.67639	-61.090457	Rotting_flower	No variant	No variant	No variant	No variant	No variant	tropicalis	NO	LOW_OR_NONE
NIC203	16.0459	-61.6262	Rotting_flower	No variant	No variant	No variant	No variant	No variant	tropicalis	NO	LOW_OR_NONE
NIC247	16.03608	-61.635025	Vegetal_litter/mix	No variant	No variant	No variant	No variant	No variant	tropicalis	NO	LOW_OR_NONE
NIC249	16.0207	-61.597	Rotting_flower	No variant	No variant	No variant	No variant	No variant	tropicalis	NO	LOW_OR_NONE
NIC280	4.08711	-52.67839	Rotting_nut/pod/seed/fruit	No variant	No variant	No variant	No variant	No variant	tropicalis	NO	LOW_OR_NONE
NIC284	4.07513	-52.6921	Rotting_nut/pod/seed/fruit	No variant	No variant	No variant	No variant	No variant	tropicalis	NO	LOW_OR_NONE
NIC286	4.08808	-52.67976	Rotting_flower	No variant	No variant	No variant	No variant	No variant	tropicalis	NO	LOW_OR_NONE
NIC291	4.092299	-52.675813	Rotting_flower	No variant	No variant	No variant	No variant	No variant	tropicalis	NO	LOW_OR_NONE
NIC294	4.09492	-52.68604	Rotting_nut/pod/seed/fruit	No variant	No variant	No variant	No variant	No variant	tropicalis	NO	LOW_OR_NONE
NIC312	4.03892	-52.67656	Rotting_stem	No variant	No variant	No variant	No variant	No variant	tropicalis	NO	LOW_OR_NONE
NIC314	4.03715	-52.67214	Rotting_flower	No variant	No variant	No variant	No variant	No variant	tropicalis	NO	LOW_OR_NONE
NIC321	5.53515	-53.56151	Rotting_nut/pod/seed/fruit	No variant	No variant	No variant	No variant	No variant	tropicalis	NO	LOW_OR_NONE
NIC322	5.29111	-53.05539	Rotting_nut/pod/seed/fruit	No variant	No variant	No variant	No variant	No variant	tropicalis	NO	LOW_OR_NONE
NIC339	5.41305	-53.65004	Rotting_nut/pod/seed/fruit	No variant	No variant	No variant	No variant	No variant	tropicalis	NO	LOW_OR_NONE
NIC344	5.41063	-53.6564	Rotting_nut/pod/seed/fruit	No variant	No variant	No variant	No variant	No variant	tropicalis	NO	LOW_OR_NONE
NIC350	4.0903	-52.6842	Rotting_nut/pod/seed/fruit	No variant	No variant	No variant	No variant	No variant	tropicalis	NO	LOW_OR_NONE
NIC354	4.0881	-52.6753	Rotting_nut/pod/seed/fruit	No variant	No variant	No variant	No variant	No variant	tropicalis	NO	LOW_OR_NONE
NIC359	4.0911	-52.68536	Rotting_nut/pod/seed/fruit	No variant	No variant	No variant	No variant	No variant	tropicalis	NO	LOW_OR_NONE
NIC363	4.95234	-52.49148	Rotting_nut/pod/seed/fruit	No variant	No variant	No variant	No variant	No variant	tropicalis	NO	LOW_OR_NONE
NIC365	4.03617	-52.67805	Rotting_nut/pod/seed/fruit	No variant	No variant	No variant	No variant	No variant	tropicalis	NO	LOW_OR_NONE
NIC372	4.03712	-52.67044	Rotting_nut/pod/seed/fruit	No variant	No variant	No variant	No variant	No variant	tropicalis	NO	LOW_OR_NONE
NIC382	4.03801	-52.67711	Rotting_nut/pod/seed/fruit	No variant	No variant	No variant	No variant	No variant	tropicalis	NO	LOW_OR_NONE
NIC384	4.06126	-52.67946	Rotting_nut/pod/seed/fruit	No variant	No variant	No variant	No variant	No variant	tropicalis	NO	LOW_OR_NONE
NIC387	4.03671	-52.67728	Rotting_nut/pod/seed/fruit	No variant	No variant	No variant	No variant	No variant	tropicalis	NO	LOW_OR_NONE
NIC391	4.03715	-52.67126	Rotting_nut/pod/seed/fruit	No variant	No variant	No variant	No variant	No variant	tropicalis	NO	LOW_OR_NONE
NIC393	4.04701	-52.67817	Rotting_nut/pod/seed/fruit	No variant	No variant	No variant	No variant	No variant	tropicalis	NO	LOW_OR_NONE
NIC396	4.03893	-52.67352	Rotting_nut/pod/seed/fruit	No variant	No variant	No variant	No variant	No variant	tropicalis	NO	LOW_OR_NONE
NIC404	5.41011	-53.65462	Rotting_flower	No variant	No variant	No variant	No variant	No variant	tropicalis	NO	LOW_OR_NONE
NIC407	5.41418	-53.65416	Rotting_nut/pod/seed/fruit	No variant	No variant	No variant	No variant	No variant	tropicalis	NO	LOW_OR_NONE
NIC408	5.40848	-53.65181	Rotting_nut/pod/seed/fruit	No variant	No variant	No variant	No variant	No variant	tropicalis	NO	LOW_OR_NONE
NIC413	4.07244	-52.69034	Rotting_nut/pod/seed/fruit	No variant	No variant	No variant	No variant	No variant	tropicalis	NO	LOW_OR_NONE
NIC416	4.03714	-52.67109	Rotting_nut/pod/seed/fruit	No variant	No variant	No variant	No variant	No variant	tropicalis	NO	LOW_OR_NONE
NIC417	4.07829	-52.68732	Rotting_nut/pod/seed/fruit	No variant	No variant	No variant	No variant	No variant	tropicalis	NO	LOW_OR_NONE
NIC420	5.41089	-53.6565	Rotting_flower	No variant	No variant	No variant	No variant	No variant	tropicalis	NO	LOW_OR_NONE
NIC422	4.03943	-52.67587	Rotting_nut/pod/seed/fruit	No variant	No variant	No variant	No variant	No variant	tropicalis	NO	LOW_OR_NONE
NIC424	5.41432	-53.65382	Rotting_nut/pod/seed/fruit	No variant	No variant	No variant	No variant	No variant	tropicalis	NO	LOW_OR_NONE
NIC425	5.53544	-53.5634	Rotting_flower	No variant	No variant	No variant	No variant	No variant	tropicalis	NO	LOW_OR_NONE
NIC426	5.41125	-53.65478	Vegetal_litter/mix	No variant	No variant	No variant	No variant	No variant	tropicalis	NO	LOW_OR_NONE
NIC434	4.08584	-52.67358	Rotting_nut/pod/seed/fruit	No variant	No variant	No variant	No variant	No variant	tropicalis	NO	LOW_OR_NONE
NIC436	4.08678	-52.67515	Vegetal_litter/mix	No variant	No variant	No variant	No variant	No variant	tropicalis	NO	LOW_OR_NONE
NIC441	4.08399	-52.67769	Rotting_nut/pod/seed/fruit	No variant	No variant	No variant	No variant	No variant	tropicalis	NO	LOW_OR_NONE
NIC443	4.08447	-52.67858	Rotting_nut/pod/seed/fruit	No variant	No variant	No variant	No variant	No variant	tropicalis	NO	LOW_OR_NONE
NIC444	4.08422	-52.67452	Rotting_nut/pod/seed/fruit	No variant	No variant	No variant	No variant	No variant	tropicalis	NO	LOW_OR_NONE
NIC445	4.08558	-52.67682	Vegetal_litter/mix	No variant	No variant	No variant	No variant	No variant	tropicalis	NO	LOW_OR_NONE
NIC450	4.08926	-52.67607	Rotting_nut/pod/seed/fruit	No variant	No variant	No variant	No variant	No variant	tropicalis	NO	LOW_OR_NONE
NIC454	4.08318	-52.68343	Rotting_nut/pod/seed/fruit	No variant	No variant	No variant	No variant	No variant	tropicalis	NO	LOW_OR_NONE
NIC458	4.08141	-52.68219	Rotting_nut/pod/seed/fruit	No variant	No variant	No variant	No variant	No variant	tropicalis	NO	LOW_OR_NONE
NIC459	4.08161	-52.68424	Vegetal_litter/mix	No variant	No variant	No variant	No variant	No variant	tropicalis	NO	LOW_OR_NONE
NIC468	4.0883	-52.67541	Rotting_nut/pod/seed/fruit	No variant	No variant	No variant	No variant	No variant	tropicalis	NO	LOW_OR_NONE
NIC469	4.0883	-52.67541	Rotting_nut/pod/seed/fruit	No variant	No variant	No variant	No variant	No variant	tropicalis	NO	LOW_OR_NONE
NIC475	4.08631	-52.67243	Rotting_nut/pod/seed/fruit	No variant	No variant	No variant	No variant	No variant	tropicalis	NO	LOW_OR_NONE
NIC478	4.08855	-52.67645	Vegetal_litter/mix	No variant	No variant	No variant	No variant	No variant	tropicalis	NO	LOW_OR_NONE
NIC479	4.08631	-52.67243	Rotting_nut/pod/seed/fruit	No variant	No variant	No variant	No variant	No variant	tropicalis	NO	LOW_OR_NONE
NIC489	4.08695	-52.67731	Vegetal_litter/mix	No variant	No variant	No variant	No variant	No variant	tropicalis	NO	LOW_OR_NONE
NIC491	4.08507	-52.68325	Rotting_nut/pod/seed/fruit	No variant	No variant	No variant	No variant	No variant	tropicalis	NO	LOW_OR_NONE
NIC492	4.0864	-52.67639	Rotting_nut/pod/seed/fruit	No variant	No variant	No variant	No variant	No variant	tropicalis	NO	LOW_OR_NONE
NIC496	4.08803	-52.67552	Rotting_nut/pod/seed/fruit	No variant	No variant	No variant	No variant	No variant	tropicalis	NO	LOW_OR_NONE
NIC51	4.08729	-52.68139	Rotting_nut/pod/seed/fruit	No variant	No variant	No variant	No variant	No variant	tropicalis	NO	LOW_OR_NONE
NIC517	25.00739	121.900472	Rotting_nut/pod/seed/fruit	No variant	No variant	No variant	No variant	No variant	tropicalis	NO	LOW_OR_NONE
NIC530	24.6	121	Rotting_nut/pod/seed/fruit	No variant	No variant	No variant	No variant	No variant	tropicalis	NO	LOW_OR_NONE
NIC533	16.01855	-61.597903	Rotting_nut/pod/seed/fruit	No variant	No variant	No variant	No variant	No variant	tropicalis	NO	LOW_OR_NONE
NIC535	15.23686	-61.34787	Rotting_nut/pod/seed/fruit	No variant	No variant	No variant	No variant	No variant	tropicalis	NO	LOW_OR_NONE
NIC540	15.23686	-61.34787	Rotting_nut/pod/seed/fruit	No variant	No variant	No variant	No variant	No variant	tropicalis	NO	LOW_OR_NONE
NIC55	4.08225	-52.67965	Rotting_nut/pod/seed/fruit	No variant	No variant	No variant	No variant	No variant	tropicalis	NO	LOW_OR_NONE
NIC551	15.56923	-61.3744	Rotting_nut/pod/seed/fruit	No variant	No variant	No variant	No variant	No variant	tropicalis	NO	LOW_OR_NONE
NIC56	4.08263	-52.67992	Rotting_flower	No variant	No variant	No variant	No variant	No variant	tropicalis	NO	LOW_OR_NONE
NIC567	15.37806	-61.33964	Vegetal_litter/mix	No variant	No variant	No variant	No variant	No variant	tropicalis	NO	LOW_OR_NONE
NIC57	4.08658	-52.67928	Rotting_flower	No variant	No variant	No variant	No variant	No variant	tropicalis	NO	LOW_OR_NONE
NIC570	15.47461	-61.29876	Rotting_flower	No variant	No variant	No variant	No variant	No variant	tropicalis	NO	LOW_OR_NONE
NIC571	15.47461	-61.29876	Rotting_flower	No variant	No variant	No variant	No variant	No variant	tropicalis	NO	LOW_OR_NONE
NIC575	15.40564	-61.34607	Rotting_flower	No variant	No variant	No variant	No variant	No variant	tropicalis	NO	LOW_OR_NONE
NIC577	15.40564	-61.34607	Rotting_flower	No variant	No variant	No variant	No variant	No variant	tropicalis	NO	LOW_OR_NONE
NIC58	4.08731	-52.67866	Rotting_nut/pod/seed/fruit	No variant	No variant	No variant	No variant	No variant	tropicalis	NO	LOW_OR_NONE
NIC584	15.40368	-61.34699	Rotting_nut/pod/seed/fruit	No variant	No variant	No variant	No variant	No variant	tropicalis	NO	LOW_OR_NONE
NIC585	15.40415	-61.34645	Rotting_nut/pod/seed/fruit	No variant	No variant	No variant	No variant	No variant	tropicalis	NO	LOW_OR_NONE
NIC586	15.40493	-61.34619	Rotting_flower	No variant	No variant	No variant	No variant	No variant	tropicalis	NO	LOW_OR_NONE
NIC587	15.40528	-61.34618	Rotting_nut/pod/seed/fruit	No variant	No variant	No variant	No variant	No variant	tropicalis	NO	LOW_OR_NONE
NIC589	15.40528	-61.34618	Rotting_nut/pod/seed/fruit	No variant	No variant	No variant	No variant	No variant	tropicalis	NO	LOW_OR_NONE
NIC591	15.40585	-61.34613	Rotting_nut/pod/seed/fruit	No variant	No variant	No variant	No variant	No variant	tropicalis	NO	LOW_OR_NONE
NIC746	15.31929	-61.30588	Rotting_flower	No variant	No variant	No variant	No variant	No variant	tropicalis	NO	LOW_OR_NONE
NIC747	15.31566	-61.2969	Rotting_nut/pod/seed/fruit	No variant	No variant	No variant	No variant	No variant	tropicalis	NO	LOW_OR_NONE
NIC749	15.31568	-61.29654	Rotting_nut/pod/seed/fruit	No variant	No variant	No variant	No variant	No variant	tropicalis	NO	LOW_OR_NONE
NIC751	15.39709	-61.31183	Rotting_nut/pod/seed/fruit	No variant	No variant	No variant	No variant	No variant	tropicalis	NO	LOW_OR_NONE
NIC753	15.39802	-61.31219	Rotting_nut/pod/seed/fruit	No variant	No variant	No variant	No variant	No variant	tropicalis	NO	LOW_OR_NONE
NIC763	15.33997	-61.30419	Rotting_stem	No variant	No variant	No variant	No variant	No variant	tropicalis	NO	LOW_OR_NONE
NIC773	15.3456	-61.30918	Rotting_nut/pod/seed/fruit	No variant	No variant	No variant	No variant	No variant	tropicalis	NO	LOW_OR_NONE
NIC775	15.34529	-61.31009	Rotting_flower	No variant	No variant	No variant	No variant	No variant	tropicalis	NO	LOW_OR_NONE
NIC85	4.08533	-52.6751	Rotting_nut/pod/seed/fruit	No variant	No variant	No variant	No variant	No variant	tropicalis	NO	LOW_OR_NONE
NIC894	22.01967	121.57357	Rotting_nut/pod/seed/fruit	No variant	No variant	No variant	No variant	No variant	tropicalis	NO	LOW_OR_NONE
NIC895	22.01967	121.57357	Rotting_nut/pod/seed/fruit	No variant	No variant	No variant	No variant	No variant	tropicalis	NO	LOW_OR_NONE
NIC898	22.01967	121.57357	Rotting_nut/pod/seed/fruit	No variant	No variant	No variant	No variant	No variant	tropicalis	NO	LOW_OR_NONE
NIC903	4.04877	-52.67666	Rotting_stem	No variant	No variant	No variant	No variant	No variant	tropicalis	NO	LOW_OR_NONE
NIC904	4.03117	-52.68019	Rotting_nut/pod/seed/fruit	No variant	No variant	No variant	No variant	No variant	tropicalis	NO	LOW_OR_NONE
NIC905	4.03799	-52.67317	Rotting_nut/pod/seed/fruit	No variant	No variant	No variant	No variant	No variant	tropicalis	NO	LOW_OR_NONE
NIC907	4.04842	-52.67683	Rotting_stem	No variant	No variant	No variant	No variant	No variant	tropicalis	NO	LOW_OR_NONE
NIC908	4.04372	-52.67704	Rotting_flower	No variant	No variant	No variant	No variant	No variant	tropicalis	NO	LOW_OR_NONE
NIC909	4.03955	-52.67374	Rotting_flower	No variant	No variant	No variant	No variant	No variant	tropicalis	NO	LOW_OR_NONE
NIC91	4.08747	-52.67394	Rotting_nut/pod/seed/fruit	No variant	No variant	No variant	No variant	No variant	tropicalis	NO	LOW_OR_NONE
NIC917	4.03446	-52.67816	Rotting_stem	No variant	No variant	No variant	No variant	No variant	tropicalis	NO	LOW_OR_NONE
NIC920	4.04232	-52.68144	Rotting_stem	No variant	No variant	No variant	No variant	No variant	tropicalis	NO	LOW_OR_NONE
NIC925	4.03975	-52.67435	Rotting_flower	No variant	No variant	No variant	No variant	No variant	tropicalis	NO	LOW_OR_NONE
NIC926	4.03837	-52.67075	Rotting_stem	No variant	No variant	No variant	No variant	No variant	tropicalis	NO	LOW_OR_NONE
NIC927	4.04213	-52.68083	Rotting_flower	No variant	No variant	No variant	No variant	No variant	tropicalis	NO	LOW_OR_NONE
NIC929	4.04027	-52.67537	Rotting_flower	No variant	No variant	No variant	No variant	No variant	tropicalis	NO	LOW_OR_NONE
NIC933	4.04237	-52.68256	Rotting_flower	No variant	No variant	No variant	No variant	No variant	tropicalis	NO	LOW_OR_NONE
NIC934	4.04783	-52.67766	Rotting_stem	No variant	No variant	No variant	No variant	No variant	tropicalis	NO	LOW_OR_NONE
NIC938	4.03397	-52.67852	Rotting_flower	No variant	No variant	No variant	No variant	No variant	tropicalis	NO	LOW_OR_NONE
NIC939	4.03128	-52.68028	Rotting_nut/pod/seed/fruit	No variant	No variant	No variant	No variant	No variant	tropicalis	NO	LOW_OR_NONE
NIC94	4.08747	-52.67394	Rotting_nut/pod/seed/fruit	No variant	No variant	No variant	No variant	No variant	tropicalis	NO	LOW_OR_NONE
NIC940	4.03091	-52.68124	Rotting_flower	No variant	No variant	No variant	No variant	No variant	tropicalis	NO	LOW_OR_NONE
NIC941	4.03687	-52.67743	Rotting_nut/pod/seed/fruit	No variant	No variant	No variant	No variant	No variant	tropicalis	NO	LOW_OR_NONE
NIC942	4.04007	-52.67494	Rotting_nut/pod/seed/fruit	No variant	No variant	No variant	No variant	No variant	tropicalis	NO	LOW_OR_NONE
NIC944	4.03799	-52.6772	Rotting_stem	No variant	No variant	No variant	No variant	No variant	tropicalis	NO	LOW_OR_NONE
NIC945	4.03707	-52.6772	Rotting_nut/pod/seed/fruit	No variant	No variant	No variant	No variant	No variant	tropicalis	NO	LOW_OR_NONE
NIC947	4.03997	-52.67496	Rotting_flower	No variant	No variant	No variant	No variant	No variant	tropicalis	NO	LOW_OR_NONE
NIC948	4.03711	-52.67206	Rotting_flower	No variant	No variant	No variant	No variant	No variant	tropicalis	NO	LOW_OR_NONE
NIC952	4.03894	-52.66867	Rotting_flower	No variant	No variant	No variant	No variant	No variant	tropicalis	NO	LOW_OR_NONE
NIC953	4.03828	-52.6715	Rotting_flower	No variant	No variant	No variant	No variant	No variant	tropicalis	NO	LOW_OR_NONE
NIC955	4.04973	-52.67652	Rotting_stem	No variant	No variant	No variant	No variant	No variant	tropicalis	NO	LOW_OR_NONE
NIC956	4.0401	-52.67504	Fungus	No variant	No variant	No variant	No variant	No variant	tropicalis	NO	LOW_OR_NONE
NIC957	4.03952	-52.67598	Rotting_nut/pod/seed/fruit	No variant	No variant	No variant	No variant	No variant	tropicalis	NO	LOW_OR_NONE
NIC958	4.03502	-52.67796	Rotting_stem	No variant	No variant	No variant	No variant	No variant	tropicalis	NO	LOW_OR_NONE
NIC959	4.03201	-52.68039	Rotting_flower	No variant	No variant	No variant	No variant	No variant	tropicalis	NO	LOW_OR_NONE
NIC961	4.03726	-52.67143	Rotting_flower	No variant	No variant	No variant	No variant	No variant	tropicalis	NO	LOW_OR_NONE
NIC962	4.03875	-52.6677	Rotting_flower	No variant	No variant	No variant	No variant	No variant	tropicalis	NO	LOW_OR_NONE
NIC964	4.03701	-52.67172	Rotting_stem	No variant	No variant	No variant	No variant	No variant	tropicalis	NO	LOW_OR_NONE
NIC965	4.03701	-52.67172	Rotting_stem	No variant	No variant	No variant	No variant	No variant	tropicalis	NO	LOW_OR_NONE
NIC970	4.03085	-52.68408	Rotting_nut/pod/seed/fruit	No variant	No variant	No variant	No variant	No variant	tropicalis	NO	LOW_OR_NONE
NIC972	4.03701	-52.67172	Rotting_stem	No variant	No variant	No variant	No variant	No variant	tropicalis	NO	LOW_OR_NONE
NIC975	4.03819	-52.67066	Bait	No variant	No variant	No variant	No variant	No variant	tropicalis	NO	LOW_OR_NONE
NIC980	4.03822	-52.67031	Bait	No variant	No variant	No variant	No variant	No variant	tropicalis	NO	LOW_OR_NONE
NIC983	4.03848	-52.67002	Bait	No variant	No variant	No variant	No variant	No variant	tropicalis	NO	LOW_OR_NONE
NIC986	4.03726	-52.67243	Bait	No variant	No variant	No variant	No variant	No variant	tropicalis	NO	LOW_OR_NONE
NIC987	4.03726	-52.67243	Bait	No variant	No variant	No variant	No variant	No variant	tropicalis	NO	LOW_OR_NONE
NIC989	4.03713	-52.67196	Bait	No variant	No variant	No variant	No variant	No variant	tropicalis	NO	LOW_OR_NONE
NIC99	4.08747	-52.67394	Rotting_nut/pod/seed/fruit	No variant	No variant	No variant	No variant	No variant	tropicalis	NO	LOW_OR_NONE
NIC993	4.04255	-52.67816	Bait	No variant	No variant	No variant	No variant	No variant	tropicalis	NO	LOW_OR_NONE
NIC994	4.04243	-52.67869	Bait	No variant	No variant	No variant	No variant	No variant	tropicalis	NO	LOW_OR_NONE
NIC999	4.03938	-52.67617	Bait	No variant	No variant	No variant	No variant	No variant	tropicalis	NO	LOW_OR_NONE
QG1000	9.17085061	-79.842899	Rotting_nut/pod/seed/fruit	No variant	No variant	No variant	No variant	No variant	tropicalis	NO	LOW_OR_NONE
QG1004	9.164456	-79.844623	Rotting_nut/pod/seed/fruit	No variant	No variant	No variant	No variant	No variant	tropicalis	NO	LOW_OR_NONE
QG131	22.22955	-159.4764	Rotting_nut/pod/seed/fruit	No variant	No variant	No variant	No variant	No variant	tropicalis	NO	LOW_OR_NONE
QG2716	9.16835	-79.839279	Bait	No variant	No variant	No variant	No variant	No variant	tropicalis	NO	LOW_OR_NONE
QG2726	9.1598	-79.8399	Bait	No variant	No variant	No variant	No variant	No variant	tropicalis	NO	LOW_OR_NONE
QG2770	9.1576	-79.833933	Bait	No variant	No variant	No variant	No variant	No variant	tropicalis	NO	LOW_OR_NONE
QG3009	9.16005	-79.841	Rotting_stem	No variant	No variant	No variant	No variant	No variant	tropicalis	NO	LOW_OR_NONE
QG3010	9.15996667	-79.840967	Rotting_nut/pod/seed/fruit	No variant	No variant	No variant	No variant	No variant	tropicalis	NO	LOW_OR_NONE
QG3013	9.15976667	-79.841	Rotting_nut/pod/seed/fruit	No variant	No variant	No variant	No variant	No variant	tropicalis	NO	LOW_OR_NONE
QG3024	9.1584	-79.84555	Vegetal_litter/mix	No variant	No variant	No variant	No variant	No variant	tropicalis	NO	LOW_OR_NONE
QG3037	9.16453333	-79.841567	Rotting_flower	No variant	No variant	No variant	No variant	No variant	tropicalis	NO	LOW_OR_NONE
QG3038	9.16453333	-79.841567	Rotting_flower	No variant	No variant	No variant	No variant	No variant	tropicalis	NO	LOW_OR_NONE
QG3514	10.43089	-84.00684	Rotting_flower	No variant	No variant	No variant	No variant	No variant	tropicalis	NO	LOW_OR_NONE
QG3521	10.4264333	-84.011933	Rotting_flower	No variant	No variant	No variant	No variant	No variant	tropicalis	NO	LOW_OR_NONE
QG3522	10.42974	-84.00938	Rotting_flower	No variant	No variant	No variant	No variant	No variant	tropicalis	NO	LOW_OR_NONE
QG3526	10.4264333	-84.011933	Rotting_flower	No variant	No variant	No variant	No variant	No variant	tropicalis	NO	LOW_OR_NONE
QG3529	10.43288	-84.00678	Rotting_nut/pod/seed/fruit	No variant	No variant	No variant	No variant	No variant	tropicalis	NO	LOW_OR_NONE
QG3539	10.4233222	-84.001356	Rotting_nut/pod/seed/fruit	No variant	No variant	No variant	No variant	No variant	tropicalis	NO	LOW_OR_NONE
QG3543	10.4264167	-84.012017	Rotting_flower	No variant	No variant	No variant	No variant	No variant	tropicalis	NO	LOW_OR_NONE
QG3545	10.4236167	-84.001186	Rotting_nut/pod/seed/fruit	No variant	No variant	No variant	No variant	No variant	tropicalis	NO	LOW_OR_NONE
QG3546	10.43288	-84.00678	Rotting_nut/pod/seed/fruit	No variant	No variant	No variant	No variant	No variant	tropicalis	NO	LOW_OR_NONE
QG3547	10.4255167	-84.014033	Rotting_nut/pod/seed/fruit	No variant	No variant	No variant	No variant	No variant	tropicalis	NO	LOW_OR_NONE
QG3785	10.43082	-84.01138	Rotting_nut/pod/seed/fruit	No variant	No variant	No variant	No variant	No variant	tropicalis	NO	LOW_OR_NONE
QG3789	10.4260833	-84.0092	Rotting_flower	No variant	No variant	No variant	No variant	No variant	tropicalis	NO	LOW_OR_NONE
QG3790	10.4255167	-84.014033	Rotting_flower	No variant	No variant	No variant	No variant	No variant	tropicalis	NO	LOW_OR_NONE
QG3793	10.4258333	-84.00995	Rotting_nut/pod/seed/fruit	No variant	No variant	No variant	No variant	No variant	tropicalis	NO	LOW_OR_NONE
QG3795	10.4260833	-84.0092	Rotting_flower	No variant	No variant	No variant	No variant	No variant	tropicalis	NO	LOW_OR_NONE
QG3805	10.4260833	-84.0092	Rotting_flower	No variant	No variant	No variant	No variant	No variant	tropicalis	NO	LOW_OR_NONE
QG3808	10.43288	-84.00678	Rotting_nut/pod/seed/fruit	No variant	No variant	No variant	No variant	No variant	tropicalis	NO	LOW_OR_NONE
QG3809	10.43288	-84.00678	Rotting_nut/pod/seed/fruit	No variant	No variant	No variant	No variant	No variant	tropicalis	NO	LOW_OR_NONE
QG3811	10.43288	-84.00678	Rotting_nut/pod/seed/fruit	No variant	No variant	No variant	No variant	No variant	tropicalis	NO	LOW_OR_NONE
QG3817	10.42972	-84.00742	Rotting_nut/pod/seed/fruit	No variant	No variant	No variant	No variant	No variant	tropicalis	NO	LOW_OR_NONE
QG3818	10.4262	-84.001317	Rotting_nut/pod/seed/fruit	No variant	No variant	No variant	No variant	No variant	tropicalis	NO	LOW_OR_NONE
QG3821	10.4254056	-84.001217	Rotting_nut/pod/seed/fruit	No variant	No variant	No variant	No variant	No variant	tropicalis	NO	LOW_OR_NONE
QG3824	10.44022	-84.01188	Rotting_flower	No variant	No variant	No variant	No variant	No variant	tropicalis	NO	LOW_OR_NONE
QG3828	10.4234639	-84.001283	Rotting_nut/pod/seed/fruit	No variant	No variant	No variant	No variant	No variant	tropicalis	NO	LOW_OR_NONE
QG3829	10.4234639	-84.001283	Rotting_nut/pod/seed/fruit	No variant	No variant	No variant	No variant	No variant	tropicalis	NO	LOW_OR_NONE
QG3831	10.43182	-84.01499	Rotting_flower	No variant	No variant	No variant	No variant	No variant	tropicalis	NO	LOW_OR_NONE
QG3834	10.42972	-84.00718	Rotting_nut/pod/seed/fruit	No variant	No variant	No variant	No variant	No variant	tropicalis	NO	LOW_OR_NONE
QG3839	10.43792	-84.01132	Rotting_nut/pod/seed/fruit	No variant	No variant	No variant	No variant	No variant	tropicalis	NO	LOW_OR_NONE
QG3843	10.42963	-84.00833	Rotting_flower	No variant	No variant	No variant	No variant	No variant	tropicalis	NO	LOW_OR_NONE
QG3845	10.43082	-84.01138	Rotting_nut/pod/seed/fruit	No variant	No variant	No variant	No variant	No variant	tropicalis	NO	LOW_OR_NONE
QG3847	10.4182889	-84.003992	Rotting_nut/pod/seed/fruit	No variant	No variant	No variant	No variant	No variant	tropicalis	NO	LOW_OR_NONE
QG3848	10.43082	-84.01138	Rotting_nut/pod/seed/fruit	No variant	No variant	No variant	No variant	No variant	tropicalis	NO	LOW_OR_NONE
QG3849	10.4255167	-84.014033	Rotting_flower	No variant	No variant	No variant	No variant	No variant	tropicalis	NO	LOW_OR_NONE
QG3852	10.4190056	-84.006997	Rotting_nut/pod/seed/fruit	No variant	No variant	No variant	No variant	No variant	tropicalis	NO	LOW_OR_NONE
QG3856	10.4254056	-84.001217	Rotting_flower	No variant	No variant	No variant	No variant	No variant	tropicalis	NO	LOW_OR_NONE
QG3862	10.4260833	-84.0092	Rotting_flower	No variant	No variant	No variant	No variant	No variant	tropicalis	NO	LOW_OR_NONE
QG3863	10.42974	-84.00938	Rotting_nut/pod/seed/fruit	No variant	No variant	No variant	No variant	No variant	tropicalis	NO	LOW_OR_NONE
QG3868	10.43888	-84.01353	Rotting_nut/pod/seed/fruit	No variant	No variant	No variant	No variant	No variant	tropicalis	NO	LOW_OR_NONE
QG3871	10.44027	-84.01227	Rotting_nut/pod/seed/fruit	No variant	No variant	No variant	No variant	No variant	tropicalis	NO	LOW_OR_NONE
QG3872	10.44027	-84.01227	Rotting_nut/pod/seed/fruit	No variant	No variant	No variant	No variant	No variant	tropicalis	NO	LOW_OR_NONE
QG3873	10.44027	-84.01227	Rotting_nut/pod/seed/fruit	No variant	No variant	No variant	No variant	No variant	tropicalis	NO	LOW_OR_NONE
QG3877	10.43008	-84.00894	Rotting_nut/pod/seed/fruit	No variant	No variant	No variant	No variant	No variant	tropicalis	NO	LOW_OR_NONE
QG3880	10.43089	-84.00684	Rotting_flower	No variant	No variant	No variant	No variant	No variant	tropicalis	NO	LOW_OR_NONE
QG800	9.158057	-79.834221	Rotting_flower	No variant	No variant	No variant	No variant	No variant	tropicalis	NO	LOW_OR_NONE
QG823	9.152413	-79.850852	Rotting_flower	No variant	No variant	No variant	No variant	No variant	tropicalis	NO	LOW_OR_NONE
QG834	9.15385	-79.83077	Rotting_flower	No variant	No variant	No variant	No variant	No variant	tropicalis	NO	LOW_OR_NONE
QG836	9.15447	-79.82758	Rotting_nut/pod/seed/fruit	No variant	No variant	No variant	No variant	No variant	tropicalis	NO	LOW_OR_NONE
QG840	9.161421	-79.837195	Rotting_flower	No variant	No variant	No variant	No variant	No variant	tropicalis	NO	LOW_OR_NONE
QG845	9.15443	-79.82735	Rotting_flower	No variant	No variant	No variant	No variant	No variant	tropicalis	NO	LOW_OR_NONE
QG846	9.15443	-79.82735	Rotting_flower	No variant	No variant	No variant	No variant	No variant	tropicalis	NO	LOW_OR_NONE
QG848	9.15445	-79.82763	Rotting_flower	No variant	No variant	No variant	No variant	No variant	tropicalis	NO	LOW_OR_NONE
QG850	9.159436	-79.844493	Rotting_nut/pod/seed/fruit	No variant	No variant	No variant	No variant	No variant	tropicalis	NO	LOW_OR_NONE
QG852	9.15443	-79.82735	Rotting_flower	No variant	No variant	No variant	No variant	No variant	tropicalis	NO	LOW_OR_NONE
QG853	9.159372	-79.835975	Rotting_flower	No variant	No variant	No variant	No variant	No variant	tropicalis	NO	LOW_OR_NONE
QG935	9.159499	-79.838839	Rotting_nut/pod/seed/fruit	No variant	No variant	No variant	No variant	No variant	tropicalis	NO	LOW_OR_NONE
QG942	9.144538	-79.854772	Rotting_nut/pod/seed/fruit	No variant	No variant	No variant	No variant	No variant	tropicalis	NO	LOW_OR_NONE
QG981	9.14576403	-79.854423	Rotting_flower	No variant	No variant	No variant	No variant	No variant	tropicalis	NO	LOW_OR_NONE
QG987	9.147419	-79.85312	Rotting_flower	No variant	No variant	No variant	No variant	No variant	tropicalis	NO	LOW_OR_NONE
