# Supplementary material for: Evaluating beta-tubulin variants as predictors of benzimidazole resistance across Caenorhabditis nematodes
Source: PLoS Pathog. 2026 Jun 5;22(6):e1014306. doi: 10.1371/journal.ppat.1014306 (PMC13262929; doi:10.1371/journal.ppat.1014306)
Supplement: S14 Table — (TXT) [file ppat.1014306.s041.txt]

ce_common	ce_common_clean	N2_gene_id	N2_transcript_id	QX1410_gene_id	QX1410_transcript_id	NIC58_gene_id	NIC58_transcript_id	tub_order
tbb_1	tbb-1	WBGene00006536	K01G5.7.1	QX1410.12556	QX1410.12556.1	NIC58.14724	NIC58.14724.4	1
tbb_2	tbb-2	WBGene00006537	C36E8.5.1	QX1410.14085	QX1410.14085.1	NIC58.15977	NIC58.15977.2	2
mec_7	mec-7	WBGene00003171	ZK154.3.1	QX1410.17185	QX1410.17185.1	NIC58.18736	NIC58.18736.4	3
tbb_4	tbb-4	WBGene00006538	B0272.1.1	QX1410.15075	QX1410.15075.1	NIC58.17262	NIC58.17262.1	4
ben_1	ben-1	WBGene00000248	C54C6.2.1	QX1410.13336	QX1410.13336.1	NIC58.15504	NIC58.15504.1	5
tbb_6	tbb-6	WBGene00006539	T04H1.9.1	NA	NA	NA	NA	6
tbb_6	tbb-6	WBGene00006539	T04H1.9.2	NA	NA	NA	NA	6
