# Supplementary material for: Evaluating beta-tubulin variants as predictors of benzimidazole resistance across Caenorhabditis nematodes
Source: PLoS Pathog. 2026 Jun 5;22(6):e1014306. doi: 10.1371/journal.ppat.1014306 (PMC13262929; doi:10.1371/journal.ppat.1014306)
Supplement: S15 Table — (CSV) [file ppat.1014306.s042.csv]

Species	ce_common	sv_id	wally_pass	igv_strain	igv_pass	notes
c_tropicalis	ben_1	DEL01425968	FALSE	NIC898	FALSE
c_tropicalis	tbb_1	INV01280218	FALSE	ECA790	FALSE
c_tropicalis	tbb_2	DEL01482954	TRUE	QG981	FALSE	outside gene feature
c_tropicalis	tbb_2	DEL01499026	FALSE	NIC1275	FALSE
c_tropicalis	tbb_2	DEL01501899	TRUE	QG1000	FALSE	outside gene feature
c_tropicalis	tbb_2	DEL01501903	TRUE	JU1360	TRUE	intronic deletion
c_tropicalis	tbb_2	DEL01504751	FALSE	NIC426	FALSE
c_tropicalis	tbb_2	DEL01507121	TRUE	QG3818	TRUE	intronic deletion
c_tropicalis	tbb_2	DEL01507175	TRUE	NIC1917	TRUE	intronic deletion
c_tropicalis	tbb_2	DEL01507614	TRUE	NIC1548	FALSE
c_tropicalis	tbb_2	DEL01509206	FALSE	QG3880	TRUE	intronic deletion
c_briggsae	tbb_1	DEL01186750	TRUE	QG4208	FALSE	outside gene feature
c_briggsae	tbb_2	INV01433835	FALSE	QG2891	FALSE
c_briggsae	tbb_2	DEL01436863	TRUE	NIC1589	FALSE
c_briggsae	tbb_2	DEL01438933	FALSE	NIC899	FALSE	outside gene feature
c_briggsae	tbb_2	DUP01439044	TRUE	NIC1681	TRUE	het dup
c_briggsae	ben_1	DEL01317966	TRUE	JU3201	FALSE	outside gene feature
c_briggsae	ben_1	DEL01310350	TRUE	QG2906	TRUE	intronic deletion
c_briggsae	ben_1	DEL01306007	TRUE	NIC1218	FALSE
c_briggsae	ben_1	DEL01320132	TRUE	XZ1213	FALSE
c_briggsae	ben_1	INV01326144	FALSE	QG3816	FALSE
c_briggsae	ben_1	INV01326115	FALSE	QG952	FALSE
c_elegans	ben_1	DEL00757833	FALSE	ECA1761	FALSE
c_elegans	ben_1	DEL00759789	FALSE	ECA760	FALSE
c_elegans	ben_1	DEL00765571	FALSE	ECA1887	FALSE	low coverage
c_elegans	ben_1	DEL00767468	FALSE	ECA2929	FALSE
c_elegans	ben_1	DEL00767472	TRUE	QX1233	TRUE
c_elegans	ben_1	DEL00767484	TRUE	BRC20067	TRUE
c_elegans	ben_1	DEL00767489	FALSE	JU751	TRUE
c_elegans	ben_1	DEL00767510	TRUE	ECA778	TRUE
c_elegans	ben_1	DEL00767521	TRUE	JU1395	TRUE
c_elegans	ben_1	DUP00767447	FALSE	NIC511	TRUE	het dup
c_elegans	ben_1	DUP00767502	TRUE	NIC1107	TRUE
c_elegans	ben_1	INV00767471	TRUE	ECA2549	TRUE
c_elegans	ben_1	INV00767501	TRUE	MY518	TRUE
c_elegans	ben_1	INV00767512	FALSE	ECA2549	TRUE
c_elegans	tbb_1	DEL00969846	FALSE	JU258	FALSE	low coverage
c_elegans	tbb_1	DEL00969863	FALSE	ECA2482	FALSE
c_elegans	tbb_1	DEL00969874	FALSE	ECA2281	FALSE
c_elegans	tbb_1	DEL00969946	FALSE	JU1530	FALSE
c_elegans	tbb_1	DEL00970556	FALSE	JU3137	FALSE
c_elegans	tbb_1	INV00972551	FALSE	ECA732	FALSE
c_elegans	tbb_2	DEL00765571	FALSE	ECA1887	FALSE
c_elegans	tbb_2	DEL00767468	FALSE	ECA2929	FALSE
c_elegans	tbb_2	DEL00767489	FALSE	QX1233	FALSE
c_elegans	tbb_2	DEL00771623	FALSE	ECA2336	FALSE
c_elegans	tbb_2	DEL00771657	FALSE	ECA2443	FALSE
c_elegans	tbb_2	DEL00776892	FALSE	QG2874	FALSE
c_elegans	tbb_2	DEL00779275	FALSE	ECA1191	FALSE
c_elegans	tbb_2	DEL00779290	FALSE	ECA1240	FALSE
c_elegans	tbb_2	DEL00779306	FALSE	ECA1413	FALSE
c_elegans	tbb_2	INV00778408	FALSE	MY1	FALSE
c_elegans	tbb_2	INV00779266	FALSE	ECA2952	FALSE
